# Supplementary material for: Development and Application of Genetic Ancestry Reconstruction Methods to Study Diversity of Patient-Derived Models in the NCI PDXNet Consortium
Source: Cancer Res Commun. 2024 Aug 16;4(8):2147–52. doi: 10.1158/2767-9764.CRC-23-0417 (PMC11328913; doi:10.1158/2767-9764.CRC-23-0417)
Supplement: Table S1 — Populations of origin for unrelated individuals from the 1000 Genomes Phase III, GenomeAsia, and INMEGEN data used as reference populations to design a new SNPweights panel. [file crc-23-0417_table_s1_supps1.xlsx]

## Sheet: Sheet1
Table S2: Populations of origin for unrelated individuals from the 1000 Genomes Phase III, GenomeAsia, and INMEGEN data used as reference populations to design a new SNPweights panel.
Dataset	Continental Ancestry	Number of unrelated individuals	Dataset Total
1000Genomes	AFR	235
	AMR	23
	EUR	394
	EAS	502
	SAS	156	1310
GenomeAsia	AFR	3
	AMR	0
	EUR	14
	EAS	264
	SAS	74	355
INMEGEN	AFR	0
	AMR	325
	EUR	0
	EAS	0
	SAS	0	325
Total	AFR	238
	AMR	348
	EUR	408
	EAS	766
	SAS	230	1990
