# Supplementary material for: Development and Application of Genetic Ancestry Reconstruction Methods to Study Diversity of Patient-Derived Models in the NCI PDXNet Consortium
Source: Cancer Res Commun. 2024 Aug 16;4(8):2147–52. doi: 10.1158/2767-9764.CRC-23-0417 (PMC11328913; doi:10.1158/2767-9764.CRC-23-0417)
Supplement: Table S3 — 1000Genomes K=10 Admixture Estimates downloaded from ftp://ftp.1000genomes.ebi.ac.uk/vol1/ftp/release/20130502/supporting/admixture_files/ALL.wgs.phase3_shapeit2_filtered.20141217.maf0.05.10.Q. Super-population designations were added to the partitions by sorting each partition and determining the corresponding designation for each partition. [file crc-23-0417_table_s3_supps3.xlsx]

## Sheet: Sheet1
Table S4. 1000Genomes K=10 Admixture Estimates downloaded from ftp://ftp.1000genomes.ebi.ac.uk/vol1/ftp/release/20130502/supporting/admixture_files/ALL.wgs.phase3_shapeit2_filtered.20141217.maf0.05.10.Q. Super-population designations were added to the partitions by sorting each partition and determining the corresponding designation for each partition.
				Unsupervised Admixture Estimates K=10											Combined Continental Ancestries
IID	IID2	POP	SUPERPOP	K10_1 (AFR)	K10_2 (AFR)	K10_3 (SAS)	K10_4 (SAS)	K10_5 (EUR)	K10_6 (EAS)	K10_7 (EUR)	K10_8 (EAS)	K10_9 (AFR)	K10_10 (AMR)		EUR	AFR	EAS	AMR	SAS
HG01926	HG01926	PEL	AMR	1e-05	1e-05	1e-05	1e-05	1e-05	1e-05	1e-05	1e-05	1e-05	0.99991		2e-05	3e-05	2e-05	0.99991	2e-05
HG01974	HG01974	PEL	AMR	1e-05	1e-05	1e-05	1e-05	1e-05	1e-05	1e-05	1e-05	1e-05	0.99991		2e-05	3e-05	2e-05	0.99991	2e-05
HG02259	HG02259	PEL	AMR	1e-05	1e-05	1e-05	1e-05	1e-05	1e-05	1e-05	1e-05	1e-05	0.99991		2e-05	3e-05	2e-05	0.99991	2e-05
HG01968	HG01968	PEL	AMR	1e-05	1e-05	1e-05	1e-05	1e-05	1e-05	1e-05	1e-05	1e-05	0.99991		2e-05	3e-05	2e-05	0.99991	2e-05
HG01938	HG01938	PEL	AMR	1e-05	1e-05	1e-05	1e-05	1e-05	1e-05	1e-05	1e-05	1e-05	0.99991		2e-05	3e-05	2e-05	0.99991	2e-05
HG01572	HG01572	PEL	AMR	1e-05	1e-05	1e-05	1e-05	1e-05	1e-05	1e-05	1e-05	1e-05	0.99991		2e-05	3e-05	2e-05	0.99991	2e-05
HG02150	HG02150	PEL	AMR	1e-05	1e-05	1e-05	1e-05	1e-05	1e-05	1e-05	1e-05	1e-05	0.99991		2e-05	3e-05	2e-05	0.99991	2e-05
HG02291	HG02291	PEL	AMR	1e-05	1e-05	1e-05	1e-05	1e-05	1e-05	1e-05	1e-05	1e-05	0.99991		2e-05	3e-05	2e-05	0.99991	2e-05
HG02272	HG02272	PEL	AMR	1.4e-05	1e-05	1e-05	1e-05	1e-05	1e-05	1e-05	1e-05	1e-05	0.999906		2e-05	3.4e-05	2e-05	0.999906	2e-05
HG01961	HG01961	PEL	AMR	1e-05	1e-05	1e-05	1e-05	1e-05	1e-05	1e-05	1e-05	1e-05	0.99991		2e-05	3e-05	2e-05	0.99991	2e-05
HG01920	HG01920	PEL	AMR	1e-05	1e-05	1e-05	1e-05	1e-05	1e-05	1e-05	1e-05	1e-05	0.99991		2e-05	3e-05	2e-05	0.99991	2e-05
HG02275	HG02275	PEL	AMR	1e-05	1e-05	1e-05	1.4e-05	1e-05	1e-05	1e-05	1e-05	1e-05	0.999906		2e-05	3e-05	2e-05	0.999906	2.4e-05
HG01923	HG01923	PEL	AMR	1e-05	1e-05	1e-05	1e-05	1e-05	1e-05	0.002975	1e-05	1e-05	0.996945		0.002985	3e-05	2e-05	0.996945	2e-05
HG01951	HG01951	PEL	AMR	1e-05	0.00277	1e-05	1e-05	1e-05	1e-05	1e-05	1e-05	1e-05	0.99715		2e-05	0.00279	2e-05	0.99715	2e-05
HG02105	HG02105	PEL	AMR	1e-05	1e-05	1e-05	1e-05	1e-05	1e-05	0.003322	1e-05	1e-05	0.996598		0.003332	3e-05	2e-05	0.996598	2e-05
HG01927	HG01927	PEL	AMR	1e-05	1e-05	1e-05	1e-05	1e-05	1e-05	0.007563	1e-05	1e-05	0.992357		0.007573	3e-05	2e-05	0.992357	2e-05
HG02265	HG02265	PEL	AMR	1e-05	1e-05	1e-05	1e-05	1e-05	1e-05	0.008875	1e-05	1e-05	0.991045		0.008885	3e-05	2e-05	0.991045	2e-05
HG02271	HG02271	PEL	AMR	1e-05	1e-05	1e-05	1e-05	1e-05	1e-05	1e-05	1e-05	1e-05	0.99991		2e-05	3e-05	2e-05	0.99991	2e-05
HG02147	HG02147	PEL	AMR	1e-05	1e-05	1e-05	1e-05	1e-05	1e-05	0.03372	1e-05	1e-05	0.9662		0.03373	3e-05	2e-05	0.9662	2e-05
NA19731	NA19731	MXL	AMR	1e-05	1e-05	1e-05	1e-05	1e-05	0.037822	1e-05	1e-05	1e-05	0.962098		2e-05	3e-05	0.037832	0.962098	2e-05
HG02266	HG02266	PEL	AMR	1e-05	1e-05	1e-05	1e-05	0.015134	0.005631	0.016716	1e-05	1e-05	0.962459		0.03185	3e-05	0.005641	0.962459	2e-05
HG02278	HG02278	PEL	AMR	1e-05	1e-05	1e-05	1e-05	0.043821	1e-05	1e-05	1e-05	1e-05	0.956099		0.043831	3e-05	2e-05	0.956099	2e-05
NA19732	NA19732	MXL	AMR	1e-05	1e-05	1e-05	1e-05	1e-05	0.031444	0.015002	1e-05	1e-05	0.953484		0.015012	3e-05	0.031454	0.953484	2e-05
HG01992	HG01992	PEL	AMR	1e-05	1e-05	0.010859	1e-05	1e-05	1e-05	0.044689	1e-05	1e-05	0.944381		0.044699	3e-05	2e-05	0.944381	0.010869
HG02104	HG02104	PEL	AMR	1e-05	1e-05	1e-05	1e-05	0.058324	1e-05	1e-05	1e-05	1e-05	0.941596		0.058334	3e-05	2e-05	0.941596	2e-05
HG01954	HG01954	PEL	AMR	1e-05	1e-05	1e-05	1e-05	0.065375	1e-05	1e-05	1e-05	1e-05	0.934545		0.065385	3e-05	2e-05	0.934545	2e-05
HG02146	HG02146	PEL	AMR	1e-05	1e-05	1e-05	1e-05	0.069913	1e-05	1e-05	1e-05	1e-05	0.930007		0.069923	3e-05	2e-05	0.930007	2e-05
HG01953	HG01953	PEL	AMR	1e-05	1e-05	0.000497	0.003868	0.064895	1e-05	1e-05	1e-05	0.000512	0.930178		0.064905	0.000532	2e-05	0.930178	0.004365
HG01997	HG01997	PEL	AMR	1e-05	1e-05	0.022534	1e-05	0.066999	1e-05	0.001317	1e-05	1e-05	0.90909		0.068316	3e-05	2e-05	0.90909	0.022544
NA19728	NA19728	MXL	AMR	1e-05	1e-05	1e-05	0.007175	0.026134	0.058404	1e-05	1e-05	1e-05	0.908227		0.026144	3e-05	0.058414	0.908227	0.007185
HG02292	HG02292	PEL	AMR	1e-05	1e-05	1e-05	1e-05	0.041468	1e-05	0.054378	1e-05	1e-05	0.904083		0.095846	3e-05	2e-05	0.904083	2e-05
HG02299	HG02299	PEL	AMR	1e-05	1e-05	1e-05	1e-05	0.076961	1e-05	0.018457	1e-05	1e-05	0.904512		0.095418	3e-05	2e-05	0.904512	2e-05
HG01917	HG01917	PEL	AMR	1e-05	1e-05	1e-05	1e-05	0.056555	1e-05	0.048119	1e-05	1e-05	0.895257		0.104674	3e-05	2e-05	0.895257	2e-05
NA19729	NA19729	MXL	AMR	1e-05	1e-05	1e-05	1.2e-05	0.035653	0.042976	0.032196	1e-05	1e-05	0.889113		0.067849	3e-05	0.042986	0.889113	2.2e-05
HG01950	HG01950	PEL	AMR	0.040737	0.005302	1e-05	1e-05	0.068778	1e-05	1e-05	1e-05	0.004139	0.880994		0.068788	0.050178	2e-05	0.880994	2e-05
HG02348	HG02348	PEL	AMR	1e-05	1e-05	0.007692	0.007077	0.064366	1e-05	0.045031	1e-05	1e-05	0.875784		0.109397	3e-05	2e-05	0.875784	0.014769
HG01942	HG01942	PEL	AMR	1e-05	1e-05	1e-05	0.001913	0.116633	1e-05	0.005155	1e-05	1e-05	0.876239		0.121788	3e-05	2e-05	0.876239	0.001923
HG02008	HG02008	PEL	AMR	1e-05	1e-05	1e-05	1e-05	0.069928	0.00583	0.05408	1e-05	1e-05	0.870103		0.124008	3e-05	0.00584	0.870103	2e-05
HG02102	HG02102	PEL	AMR	0.010123	1e-05	1e-05	1e-05	0.065812	0.007878	0.050436	1e-05	1e-05	0.865701		0.116248	0.010143	0.007888	0.865701	2e-05
HG02260	HG02260	PEL	AMR	1e-05	1e-05	1e-05	0.003082	0.088304	0.001774	0.044142	1e-05	1e-05	0.862649		0.132446	3e-05	0.001784	0.862649	0.003092
HG02301	HG02301	PEL	AMR	1e-05	1e-05	0.00407	1e-05	0.146745	1e-05	1e-05	1e-05	1e-05	0.849114		0.146755	3e-05	2e-05	0.849114	0.00408
HG02003	HG02003	PEL	AMR	1e-05	1e-05	1e-05	1e-05	0.134562	1e-05	0.018743	1e-05	1e-05	0.846625		0.153305	3e-05	2e-05	0.846625	2e-05
HG01932	HG01932	PEL	AMR	1e-05	1e-05	1e-05	1.4e-05	0.134851	1e-05	0.020931	1e-05	1e-05	0.844144		0.155782	3e-05	2e-05	0.844144	2.4e-05
HG01941	HG01941	PEL	AMR	0.008049	0.033756	1e-05	0.00554	0.064514	1e-05	0.02469	1e-05	0.019245	0.844174		0.089204	0.06105	2e-05	0.844174	0.00555
HG01977	HG01977	PEL	AMR	1e-05	1e-05	0.003396	1e-05	0.161351	1e-05	1e-05	1e-05	1e-05	0.835183		0.161361	3e-05	2e-05	0.835183	0.003406
HG01973	HG01973	PEL	AMR	1e-05	0.03148	1e-05	1e-05	0.084415	1e-05	0.043282	0.001814	1e-05	0.838959		0.127697	0.0315	0.001824	0.838959	2e-05
NA19735	NA19735	MXL	AMR	1e-05	0.013535	0.00441	0.009409	0.082058	0.04649	0.010033	1e-05	0.000493	0.833553		0.092091	0.014038	0.0465	0.833553	0.013819
HG01945	HG01945	PEL	AMR	1e-05	1e-05	1e-05	1e-05	0.136226	1e-05	0.035007	1e-05	1e-05	0.828697		0.171233	3e-05	2e-05	0.828697	2e-05
HG02285	HG02285	PEL	AMR	1e-05	0.002385	0.0032	1e-05	0.158321	0.008227	0.006925	1e-05	1e-05	0.820903		0.165246	0.002405	0.008237	0.820903	0.00321
HG02262	HG02262	PEL	AMR	1e-05	1e-05	1e-05	1e-05	0.174167	1e-05	0.0115	0.000954	1e-05	0.813319		0.185667	3e-05	0.000964	0.813319	2e-05
HG01982	HG01982	PEL	AMR	1e-05	1e-05	1e-05	1e-05	0.148556	0.00131	0.039956	1e-05	1e-05	0.810118		0.188512	3e-05	0.00132	0.810118	2e-05
HG02304	HG02304	PEL	AMR	1e-05	0.035309	1e-05	0.01422	0.117087	1e-05	1e-05	0.014661	0.013936	0.804746		0.117097	0.049255	0.014671	0.804746	0.01423
HG02002	HG02002	PEL	AMR	1e-05	1e-05	1e-05	1e-05	0.158409	0.001116	0.033959	0.000428	1e-05	0.806038		0.192368	3e-05	0.001544	0.806038	2e-05
HG01921	HG01921	PEL	AMR	1e-05	1e-05	0.006675	1e-05	0.186696	0.000998	0.001297	1e-05	1e-05	0.804285		0.187993	3e-05	0.001008	0.804285	0.006685
HG01918	HG01918	PEL	AMR	1e-05	1e-05	0.009073	0.002314	0.185298	1e-05	1e-05	1e-05	1e-05	0.803255		0.185308	3e-05	2e-05	0.803255	0.011387
NA19741	NA19741	MXL	AMR	1e-05	1e-05	1e-05	1e-05	0.142398	0.063416	1e-05	1e-05	1e-05	0.794115		0.142408	3e-05	0.063426	0.794115	2e-05
HG01939	HG01939	PEL	AMR	1e-05	1e-05	1e-05	1e-05	0.146656	1e-05	0.06745	1e-05	1e-05	0.785824		0.214106	3e-05	2e-05	0.785824	2e-05
HG01991	HG01991	PEL	AMR	0.005944	0.001264	1e-05	1e-05	0.196086	1e-05	1e-05	1e-05	0.008199	0.788456		0.196096	0.015407	2e-05	0.788456	2e-05
HG02286	HG02286	PEL	AMR	1e-05	1e-05	1e-05	0.021314	0.194639	1e-05	1.7e-05	1e-05	1e-05	0.783969		0.194656	3e-05	2e-05	0.783969	0.021324
HG01935	HG01935	PEL	AMR	1e-05	1e-05	0.008734	1e-05	0.216518	1e-05	1e-05	1e-05	1e-05	0.774678		0.216528	3e-05	2e-05	0.774678	0.008744
HG01980	HG01980	PEL	AMR	0.014628	0.009423	0.021848	1e-05	0.188107	1e-05	1e-05	1.2e-05	1e-05	0.765942		0.188117	0.024061	2.2e-05	0.765942	0.021858
NA19758	NA19758	MXL	AMR	1e-05	1e-05	0.023742	0.007477	0.142717	0.038735	0.035492	1e-05	0.010592	0.741216		0.178209	0.010612	0.038745	0.741216	0.031219
HG01892	HG01892	PEL	AMR	0.021268	0.01556	1e-05	0.003818	0.160239	0.007791	0.022038	1e-05	0.030277	0.738989		0.182277	0.067105	0.007801	0.738989	0.003828
NA19740	NA19740	MXL	AMR	0.003766	1e-05	1e-05	0.003614	0.142362	0.049911	0.04739	1e-05	0.025916	0.72701		0.189752	0.029692	0.049921	0.72701	0.003624
NA19783	NA19783	MXL	AMR	0.006274	1e-05	0.00367	1e-05	0.225075	0.034513	1e-05	0.000202	0.003687	0.726549		0.225085	0.009971	0.034715	0.726549	0.00368
HG01979	HG01979	PEL	AMR	1e-05	1e-05	0.006227	0.004854	0.247433	1e-05	0.016793	1e-05	0.000599	0.724053		0.264226	0.000619	2e-05	0.724053	0.011081
HG01976	HG01976	PEL	AMR	0.004316	1e-05	0.004565	1e-05	0.218218	1e-05	0.056705	1e-05	1e-05	0.716146		0.274923	0.004336	2e-05	0.716146	0.004575
NA19759	NA19759	MXL	AMR	0.00276	0.020235	1e-05	0.014412	0.138583	0.034678	0.072422	1e-05	1e-05	0.716879		0.211005	0.023005	0.034688	0.716879	0.014422
HG02277	HG02277	PEL	AMR	1e-05	1e-05	0.02906	1.7e-05	0.241524	1e-05	0.013219	0.010358	1e-05	0.705782		0.254743	3e-05	0.010368	0.705782	0.029077
HG01924	HG01924	PEL	AMR	0.015893	0.101448	1e-05	0.01527	0.086905	0.006961	0.023986	0.045776	1e-05	0.703741		0.110891	0.117351	0.052737	0.703741	0.01528
HG01565	HG01565	PEL	AMR	1e-05	1e-05	0.021963	1e-05	0.271606	0.005936	1e-05	1e-05	1e-05	0.700435		0.271616	3e-05	0.005946	0.700435	0.021973
HG01970	HG01970	PEL	AMR	1e-05	1e-05	0.002433	1e-05	0.277059	0.000956	0.023954	1e-05	1e-05	0.695548		0.301013	3e-05	0.000966	0.695548	0.002443
HG02089	HG02089	PEL	AMR	1e-05	1e-05	0.006665	1e-05	0.254986	1e-05	0.035814	1e-05	0.011179	0.691307		0.2908	0.011199	2e-05	0.691307	0.006675
HG01936	HG01936	PEL	AMR	0.00021	0.019183	1e-05	0.005669	0.24375	1e-05	0.021848	1e-05	0.020185	0.689124		0.265598	0.039578	2e-05	0.689124	0.005679
NA19785	NA19785	MXL	AMR	0.02674	0.017088	0.003863	1e-05	0.23525	0.024297	1e-05	0.011351	1e-05	0.681381		0.23526	0.043838	0.035648	0.681381	0.003873
HG01948	HG01948	PEL	AMR	0.024175	0.131069	0.003262	0.007704	0.090839	1e-05	1e-05	0.049846	0.012792	0.680293		0.090849	0.168036	0.049856	0.680293	0.010966
HG01571	HG01571	PEL	AMR	1e-05	1e-05	1e-05	0.016057	0.266341	0.002341	0.035423	1e-05	1e-05	0.679788		0.301764	3e-05	0.002351	0.679788	0.016067
HG02252	HG02252	PEL	AMR	1e-05	0.006122	1e-05	0.002778	0.253299	0.015126	0.045263	1e-05	1e-05	0.677372		0.298562	0.006142	0.015136	0.677372	0.002788
HG01967	HG01967	PEL	AMR	1e-05	1e-05	0.004926	1e-05	0.31946	1e-05	0.01452	0.00338	1e-05	0.657664		0.33398	3e-05	0.00339	0.657664	0.004936
NA19746	NA19746	MXL	AMR	0.010665	1e-05	0.003767	1e-05	0.262857	0.045423	0.001204	1e-05	0.019827	0.656227		0.264061	0.030502	0.045433	0.656227	0.003777
NA19755	NA19755	MXL	AMR	0.026973	0.008106	0.001154	1e-05	0.232033	0.037488	0.015867	0.007536	0.0136	0.657233		0.2479	0.048679	0.045024	0.657233	0.001164
HG01933	HG01933	PEL	AMR	0.061392	0.025845	1e-05	1e-05	0.203005	0.004459	1.3e-05	0.049328	1e-05	0.655928		0.203018	0.087247	0.053787	0.655928	2e-05
HG01578	HG01578	PEL	AMR	0.008456	1e-05	1e-05	1e-05	0.335784	1e-05	0.012642	1e-05	1e-05	0.643058		0.348426	0.008476	2e-05	0.643058	2e-05
NA19720	NA19720	MXL	AMR	0.016169	0.022377	1e-05	1e-05	0.279017	0.032326	0.007933	1e-05	0.003154	0.638994		0.28695	0.0417	0.032336	0.638994	2e-05
HG02298	HG02298	PEL	AMR	0.009859	1e-05	1e-05	1e-05	0.315036	0.008055	0.026929	1e-05	1e-05	0.640071		0.341965	0.009879	0.008065	0.640071	2e-05
HG02274	HG02274	PEL	AMR	0.043163	0.202599	0.012644	0.003677	0.083622	1e-05	0.021362	1e-05	0.004554	0.62836		0.104984	0.250316	2e-05	0.62836	0.016321
HG01947	HG01947	PEL	AMR	0.010429	1e-05	1e-05	0.008476	0.313099	0.024049	1e-05	1e-05	0.015908	0.627999		0.313109	0.026347	0.024059	0.627999	0.008486
HG02312	HG02312	PEL	AMR	1e-05	1e-05	0.011002	0.017503	0.294003	1.1e-05	0.051378	1e-05	1e-05	0.626063		0.345381	3e-05	2.1e-05	0.626063	0.028505
NA19788	NA19788	MXL	AMR	0.005456	0.004398	1e-05	0.008987	0.28602	0.053014	1e-05	1e-05	0.031262	0.610834		0.28603	0.041116	0.053024	0.610834	0.008997
HG02425	HG02425	PEL	AMR	0.049869	1e-05	1e-05	0.013711	0.281658	1e-05	0.049325	1e-05	0.003797	0.6016		0.330983	0.053676	2e-05	0.6016	0.013721
HG01965	HG01965	PEL	AMR	0.021358	0.023059	0.009569	1e-05	0.288217	0.010568	0.005993	1e-05	0.038842	0.602373		0.29421	0.083259	0.010578	0.602373	0.009579
NA19734	NA19734	MXL	AMR	0.011181	0.000467	1e-05	0.015265	0.282832	0.022217	0.067104	1e-05	1e-05	0.600904		0.349936	0.011658	0.022227	0.600904	0.015275
NA19762	NA19762	MXL	AMR	0.030097	0.018259	0.017412	0.015033	0.260916	0.010785	0.037131	1e-05	0.010933	0.599423		0.298047	0.059289	0.010795	0.599423	0.032445
NA19726	NA19726	MXL	AMR	1e-05	1e-05	0.007891	1e-05	0.343047	0.021263	0.002737	0.024815	0.004328	0.595888		0.345784	0.004348	0.046078	0.595888	0.007901
HG01971	HG01971	PEL	AMR	0.056681	0.106694	1e-05	1e-05	0.212538	0.006888	0.029764	1e-05	1e-05	0.587395		0.242302	0.163385	0.006898	0.587395	2e-05
HG01341	HG01341	CLM	AMR	1e-05	1e-05	1e-05	1e-05	0.355671	0.015869	0.036735	1e-05	0.007192	0.584482		0.392406	0.007212	0.015879	0.584482	2e-05
NA20314	NA20314	ASW	AFR	1e-05	1e-05	1e-05	0.005168	0.199625	0.064349	0.150115	1e-05	1e-05	0.580693		0.34974	3e-05	0.064359	0.580693	0.005178
HG01893	HG01893	PEL	AMR	0.028952	0.03158	0.022783	1e-05	0.275217	1e-05	1e-05	1e-05	0.065279	0.57615		0.275227	0.125811	2e-05	0.57615	0.022793
HG01443	HG01443	CLM	AMR	0.011336	0.029462	1e-05	1e-05	0.368104	0.01067	1e-05	1e-05	0.00131	0.579078		0.368114	0.042108	0.01068	0.579078	2e-05
NA19717	NA19717	MXL	AMR	0.019925	1e-05	0.01753	0.016079	0.344037	0.006141	1e-05	1e-05	0.019313	0.576944		0.344047	0.039248	0.006151	0.576944	0.033609
HG02090	HG02090	PEL	AMR	0.088548	0.000342	0.009621	1e-05	0.277753	1e-05	1e-05	0.002537	0.042129	0.57904		0.277763	0.131019	0.002547	0.57904	0.009631
NA19663	NA19663	MXL	AMR	0.035204	0.024473	1e-05	1e-05	0.25784	0.035014	0.070151	1e-05	0.003733	0.573555		0.327991	0.06341	0.035024	0.573555	2e-05
HG02253	HG02253	PEL	AMR	1e-05	1e-05	1.1e-05	0.009414	0.386484	1e-05	0.034508	1e-05	1e-05	0.569534		0.420992	3e-05	2e-05	0.569534	0.009425
NA19657	NA19657	MXL	AMR	0.051946	1e-05	1e-05	0.001043	0.321779	0.028898	0.028901	0.009633	1e-05	0.55777		0.35068	0.051966	0.038531	0.55777	0.001053
NA19681	NA19681	MXL	AMR	0.033333	1e-05	0.015796	1e-05	0.302986	0.010896	0.043569	0.016769	0.02227	0.55436		0.346555	0.055613	0.027665	0.55436	0.015806
NA19654	NA19654	MXL	AMR	0.048568	1e-05	1e-05	0.01182	0.344765	0.020261	0.020156	1e-05	0.011585	0.542814		0.364921	0.060163	0.020271	0.542814	0.01183
NA19761	NA19761	MXL	AMR	0.048822	0.001799	0.005622	1e-05	0.360835	0.045506	1e-05	1e-05	1e-05	0.537376		0.360845	0.050631	0.045516	0.537376	0.005632
NA19786	NA19786	MXL	AMR	0.025506	0.010507	1e-05	0.011871	0.378916	0.037646	1e-05	1e-05	1e-05	0.535514		0.378926	0.036023	0.037656	0.535514	0.011881
HG01944	HG01944	PEL	AMR	1e-05	1e-05	1e-05	1e-05	0.06382	0.145464	0.00023	0.255548	0.006951	0.527948		0.06405	0.006971	0.401012	0.527948	2e-05
NA19716	NA19716	MXL	AMR	0.041796	1e-05	1e-05	0.019213	0.367302	0.042533	1e-05	0.003163	0.008225	0.517738		0.367312	0.050031	0.045696	0.517738	0.019223
HG01435	HG01435	CLM	AMR	0.037968	1e-05	1e-05	0.003567	0.372658	0.016689	0.052611	1e-05	0.00576	0.510716		0.425269	0.043738	0.016699	0.510716	0.003577
NA19752	NA19752	MXL	AMR	0.001159	0.017352	1e-05	0.014221	0.376043	0.021961	0.048319	0.006053	0.006991	0.507892		0.424362	0.025502	0.028014	0.507892	0.014231
NA19747	NA19747	MXL	AMR	1e-05	0.018675	1e-05	0.026771	0.336148	0.028382	0.072196	1e-05	0.009986	0.507811		0.408344	0.028671	0.028392	0.507811	0.026781
HG01369	HG01369	CLM	AMR	0.061687	0.034648	1e-05	0.013855	0.355349	1e-05	1e-05	0.006622	0.035132	0.492677		0.355359	0.131467	0.006632	0.492677	0.013865
NA19771	NA19771	MXL	AMR	0.018754	0.015862	1e-05	1e-05	0.413895	0.031136	0.020063	1e-05	0.008238	0.492021		0.433958	0.042854	0.031146	0.492021	2e-05
NA19664	NA19664	MXL	AMR	0.050913	0.003664	0.011254	1e-05	0.322095	0.045099	0.077181	0.00684	1e-05	0.482935		0.399276	0.054587	0.051939	0.482935	0.011264
HG01566	HG01566	PEL	AMR	1e-05	1e-05	1e-05	1e-05	0.407616	0.018951	0.084486	1e-05	0.010627	0.47827		0.492102	0.010647	0.018961	0.47827	2e-05
NA19670	NA19670	MXL	AMR	0.039985	0.002344	0.046168	0.01095	0.421771	0.006252	1e-05	1e-05	1e-05	0.472501		0.421781	0.042339	0.006262	0.472501	0.057118
NA19756	NA19756	MXL	AMR	0.046242	1e-05	0.001051	0.014537	0.359278	0.033243	0.060139	1e-05	0.020921	0.464569		0.419417	0.067173	0.033253	0.464569	0.015588
NA19795	NA19795	MXL	AMR	0.018857	0.026582	0.003087	0.03189	0.383433	0.011163	0.038301	1e-05	0.022125	0.464553		0.421734	0.067564	0.011173	0.464553	0.034977
NA19682	NA19682	MXL	AMR	1.1e-05	0.002607	0.043327	1e-05	0.42695	0.020249	0.029184	1e-05	0.016539	0.461112		0.456134	0.019157	0.020259	0.461112	0.043337
NA19774	NA19774	MXL	AMR	0.011738	1e-05	1e-05	1e-05	0.350144	0.016311	0.106997	0.002987	0.049838	0.461954		0.457141	0.061586	0.019298	0.461954	2e-05
HG01577	HG01577	PEL	AMR	0.013671	0.046177	0.011567	1e-05	0.417466	1e-05	0.057199	1e-05	1e-05	0.453879		0.474665	0.059858	2e-05	0.453879	0.011577
NA19723	NA19723	MXL	AMR	0.042269	0.035083	1e-05	1e-05	0.371654	0.02217	0.058232	0.008804	0.008361	0.453408		0.429886	0.085713	0.030974	0.453408	2e-05
NA19661	NA19661	MXL	AMR	0.003894	0.001583	1e-05	0.015438	0.394415	0.045081	0.040847	1e-05	0.046264	0.452458		0.435262	0.051741	0.045091	0.452458	0.015448
HG01149	HG01149	CLM	AMR	0.042061	0.04818	0.003632	0.012057	0.432097	0.008998	1e-05	5.2e-05	0.006819	0.446093		0.432107	0.09706	0.00905	0.446093	0.015689
HG02345	HG02345	PEL	AMR	0.022704	0.037736	1e-05	0.026263	0.305961	1e-05	0.039953	0.104485	0.013805	0.449074		0.345914	0.074245	0.104495	0.449074	0.026273
NA19722	NA19722	MXL	AMR	0.014152	1e-05	0.018439	1e-05	0.372839	0.027155	0.093036	1e-05	0.033707	0.440642		0.465875	0.047869	0.027165	0.440642	0.018449
NA19776	NA19776	MXL	AMR	0.049968	0.026489	1e-05	0.018517	0.409148	1e-05	0.01634	0.014229	0.025958	0.43933		0.425488	0.102415	0.014239	0.43933	0.018527
NA19782	NA19782	MXL	AMR	0.036047	0.010933	1e-05	0.015093	0.4334	0.005321	0.031814	0.0138	0.018463	0.435119		0.465214	0.065443	0.019121	0.435119	0.015103
NA19777	NA19777	MXL	AMR	0.041886	0.015443	0.004765	1e-05	0.439643	0.02152	0.011941	1e-05	0.029355	0.435427		0.451584	0.086684	0.02153	0.435427	0.004775
NA20274	NA20274	ASW	AFR	0.05551	0.205836	0.010454	1e-05	0.115934	0.049846	0.071765	0.008018	0.048639	0.433987		0.187699	0.309985	0.057864	0.433987	0.010464
NA19789	NA19789	MXL	AMR	0.040959	0.012159	0.044385	0.017789	0.424918	0.025837	0.005817	1e-05	0.012286	0.415839		0.430735	0.065404	0.025847	0.415839	0.062174
HG01494	HG01494	CLM	AMR	0.031464	0.044518	1e-05	0.001489	0.394553	0.017244	0.068934	1e-05	0.024904	0.416875		0.463487	0.100886	0.017254	0.416875	0.001499
HG01344	HG01344	CLM	AMR	0.025501	1e-05	0.009709	1e-05	0.506184	0.00589	0.02865	1e-05	0.009074	0.414961		0.534834	0.034585	0.0059	0.414961	0.009719
NA19719	NA19719	MXL	AMR	0.038696	0.014345	0.009484	1e-05	0.487929	0.019756	0.023731	1e-05	1e-05	0.406028		0.51166	0.053051	0.019766	0.406028	0.009494
HG01459	HG01459	CLM	AMR	0.047222	1e-05	1e-05	0.0242	0.494781	0.006844	0.02114	1e-05	1e-05	0.405773		0.515921	0.047242	0.006854	0.405773	0.02421
HG01348	HG01348	CLM	AMR	0.004351	0.00657	1e-05	0.008289	0.531004	0.009729	1e-05	1e-05	0.034898	0.405129		0.531014	0.045819	0.009739	0.405129	0.008299
HG01455	HG01455	CLM	AMR	0.003266	0.026083	1e-05	1e-05	0.505456	0.020211	0.031651	1e-05	0.00745	0.405852		0.537107	0.036799	0.020221	0.405852	2e-05
HG01441	HG01441	CLM	AMR	1e-05	1e-05	1e-05	0.029848	0.52029	0.01937	1e-05	0.011264	0.016946	0.402242		0.5203	0.016966	0.030634	0.402242	0.029858
HG01350	HG01350	CLM	AMR	1e-05	0.065608	1e-05	0.012972	0.495045	0.026943	0.00489	1e-05	1e-05	0.394501		0.499935	0.065628	0.026953	0.394501	0.012982
HG01461	HG01461	CLM	AMR	0.073513	0.036738	1e-05	0.010524	0.410715	0.003143	1e-05	0.005141	0.066715	0.393491		0.410725	0.176966	0.008284	0.393491	0.010534
HG01495	HG01495	CLM	AMR	0.079928	0.017545	1e-05	1e-05	0.476217	0.016501	1e-05	0.003784	0.01606	0.389936		0.476227	0.113533	0.020285	0.389936	2e-05
NA19770	NA19770	MXL	AMR	0.045543	1e-05	1e-05	1e-05	0.441065	0.026385	0.086648	1e-05	0.011927	0.388392		0.527713	0.05748	0.026395	0.388392	2e-05
HG01456	HG01456	CLM	AMR	0.045139	1e-05	1e-05	1e-05	0.515671	0.009177	0.024815	0.005161	0.014276	0.385731		0.540486	0.059425	0.014338	0.385731	2e-05
HG01378	HG01378	CLM	AMR	0.024067	0.01457	0.007305	1e-05	0.557292	0.004052	1e-05	0.011226	0.001903	0.379565		0.557302	0.04054	0.015278	0.379565	0.007315
HG01497	HG01497	CLM	AMR	1e-05	0.043186	1e-05	1e-05	0.543299	0.000672	0.031872	1e-05	1e-05	0.380922		0.575171	0.043206	0.000682	0.380922	2e-05
NA20299	NA20299	ASW	AFR	0.07927	0.316409	1e-05	1e-05	0.038868	0.063153	0.101719	1e-05	0.026057	0.374493		0.140587	0.421736	0.063163	0.374493	2e-05
NA19780	NA19780	MXL	AMR	0.032447	1e-05	1e-05	1e-05	0.55577	1e-05	0.025393	0.00793	0.004636	0.373783		0.581163	0.037093	0.00794	0.373783	2e-05
HG01486	HG01486	CLM	AMR	0.00566	0.012608	1e-05	1e-05	0.591358	1e-05	1e-05	0.00208	0.015058	0.373196		0.591368	0.033326	0.00209	0.373196	2e-05
NA19773	NA19773	MXL	AMR	0.019779	0.004697	0.017924	0.002461	0.515376	0.025598	0.041262	1e-05	1e-05	0.372882		0.556638	0.024486	0.025608	0.372882	0.020385
NA19764	NA19764	MXL	AMR	0.006811	0.040093	1e-05	0.005011	0.532864	0.029137	0.009605	0.003329	0.005621	0.36752		0.542469	0.052525	0.032466	0.36752	0.005021
HG01277	HG01277	CLM	AMR	0.011635	1e-05	0.002415	0.012429	0.554003	1e-05	0.054042	0.010243	1e-05	0.355203		0.608045	0.011655	0.010253	0.355203	0.014844
HG01142	HG01142	CLM	AMR	0.07032	0.086386	1e-05	0.024253	0.422544	0.005342	1e-05	0.003964	0.033097	0.354076		0.422554	0.189803	0.009306	0.354076	0.024263
HG01498	HG01498	CLM	AMR	0.051156	0.001617	1e-05	0.003456	0.564969	0.015522	0.008459	0.003556	1e-05	0.351247		0.573428	0.052783	0.019078	0.351247	0.003466
HG01137	HG01137	CLM	AMR	0.019186	2.5e-05	1e-05	0.019082	0.600151	1e-05	0.010364	0.007658	0.002271	0.341245		0.610515	0.021482	0.007668	0.341245	0.019092
NA19725	NA19725	MXL	AMR	1e-05	0.014342	1e-05	1e-05	0.545583	0.017851	0.067526	1e-05	0.021181	0.333477		0.613109	0.035533	0.017861	0.333477	2e-05
HG01464	HG01464	CLM	AMR	0.060727	0.080577	0.003682	1e-05	0.459773	0.001943	0.005118	0.007899	0.050046	0.330225		0.464891	0.19135	0.009842	0.330225	0.003692
HG01556	HG01556	CLM	AMR	0.075947	0.096741	1e-05	0.025337	0.420332	0.011505	1e-05	1e-05	0.041101	0.329007		0.420342	0.213789	0.011515	0.329007	0.025347
HG02006	HG02006	PEL	AMR	0.113934	0.229933	1.9e-05	0.006055	0.2617	1e-05	0.014622	1e-05	0.044592	0.329125		0.276322	0.388459	2e-05	0.329125	0.006074
HG01250	HG01250	CLM	AMR	0.033053	0.011356	1e-05	0.004488	0.57093	0.008551	0.005815	1e-05	0.037201	0.328586		0.576745	0.08161	0.008561	0.328586	0.004498
HG01462	HG01462	CLM	AMR	0.116073	0.1491	1.5e-05	0.004848	0.314984	0.023778	0.048863	1e-05	0.018326	0.324002		0.363847	0.283499	0.023788	0.324002	0.004863
HG01372	HG01372	CLM	AMR	0.012678	0.01875	0.003662	1e-05	0.612216	0.008223	0.015817	1e-05	0.00451	0.324124		0.628033	0.035938	0.008233	0.324124	0.003672
HG01272	HG01272	CLM	AMR	0.041472	0.084123	0.005971	0.018882	0.430202	1e-05	0.033037	0.00639	0.059765	0.320148		0.463239	0.18536	0.0064	0.320148	0.024853
NA19749	NA19749	MXL	AMR	0.019655	0.006624	0.019592	1e-05	0.480823	0.020247	0.054552	0.076514	0.005983	0.316001		0.535375	0.032262	0.096761	0.316001	0.019602
NA19792	NA19792	MXL	AMR	0.033787	0.011377	1e-05	0.033445	0.517635	0.023387	0.056747	1e-05	0.006865	0.316738		0.574382	0.052029	0.023397	0.316738	0.033455
NA19658	NA19658	MXL	AMR	0.017442	1e-05	1e-05	0.043494	0.552092	0.011591	0.06114	1e-05	1e-05	0.314201		0.613232	0.017462	0.011601	0.314201	0.043504
NA19655	NA19655	MXL	AMR	0.007801	0.039546	1e-05	0.022174	0.568924	1e-05	0.038812	0.009093	1e-05	0.313619		0.607736	0.047357	0.009103	0.313619	0.022184
HG01356	HG01356	CLM	AMR	0.035899	0.006808	1e-05	0.023926	0.607528	1e-05	1e-05	0.000396	0.012945	0.312468		0.607538	0.055652	0.000406	0.312468	0.023936
HG01260	HG01260	CLM	AMR	0.042307	0.0713	1e-05	0.007445	0.543039	0.00601	1e-05	1e-05	0.024238	0.305631		0.543049	0.137845	0.00602	0.305631	0.007455
HG01121	HG01121	CLM	AMR	0.006656	1e-05	0.006727	0.000124	0.602497	0.014341	0.025747	1e-05	0.037328	0.30656		0.628244	0.043994	0.014351	0.30656	0.006851
HG01375	HG01375	CLM	AMR	0.090963	0.033633	0.009433	1e-05	0.509643	1e-05	0.030552	0.002984	0.018534	0.304237		0.540195	0.14313	0.002994	0.304237	0.009443
HG01377	HG01377	CLM	AMR	0.062079	0.00213	1e-05	0.03001	0.56292	0.004703	1e-05	1e-05	0.035402	0.302725		0.56293	0.099611	0.004713	0.302725	0.03002
HG01363	HG01363	CLM	AMR	0.04157	0.100952	0.000164	1e-05	0.484625	1e-05	0.01487	0.022675	0.032667	0.302457		0.499495	0.175189	0.022685	0.302457	0.000174
HG01124	HG01124	CLM	AMR	0.056684	0.084026	1e-05	0.003313	0.481987	1e-05	0.070439	0.006304	1e-05	0.297217		0.552426	0.14072	0.006314	0.297217	0.003323
HG01257	HG01257	CLM	AMR	1e-05	1e-05	1e-05	0.012577	0.585053	0.002031	0.088804	1e-05	0.015168	0.296327		0.673857	0.015188	0.002041	0.296327	0.012587
HG01139	HG01139	CLM	AMR	0.074041	0.086021	1e-05	0.004376	0.481681	0.010304	0.040991	0.000927	0.007003	0.294647		0.522672	0.167065	0.011231	0.294647	0.004386
HG01254	HG01254	CLM	AMR	0.077097	0.072149	0.009466	1e-05	0.510857	0.019612	1e-05	0.004123	0.014568	0.292108		0.510867	0.163814	0.023735	0.292108	0.009476
NA19794	NA19794	MXL	AMR	0.026625	1e-05	1e-05	0.012078	0.604416	0.002309	0.034617	0.017093	0.010539	0.292304		0.639033	0.037174	0.019402	0.292304	0.012088
NA19669	NA19669	MXL	AMR	0.01105	0.001557	1e-05	0.015455	0.573362	0.052597	0.043837	1e-05	0.011408	0.290715		0.617199	0.024015	0.052607	0.290715	0.015465
HG01444	HG01444	CLM	AMR	0.020276	0.066496	1.4e-05	1e-05	0.588885	0.001863	0.022565	0.009047	0.001826	0.289018		0.61145	0.088598	0.01091	0.289018	2.4e-05
NA19676	NA19676	MXL	AMR	0.017458	1e-05	0.02625	1e-05	0.580022	0.020011	0.048885	1e-05	0.01762	0.289723		0.628907	0.035088	0.020021	0.289723	0.02626
HG01357	HG01357	CLM	AMR	0.003939	1e-05	1e-05	1e-05	0.587084	0.006698	0.087527	0.016153	0.007888	0.290681		0.674611	0.011837	0.022851	0.290681	2e-05
HG01280	HG01280	CLM	AMR	0.015508	1e-05	0.00048	1e-05	0.693568	1e-05	1e-05	1e-05	0.002905	0.287489		0.693578	0.018423	2e-05	0.287489	0.00049
HG01113	HG01113	CLM	AMR	1e-05	0.009206	0.018385	1e-05	0.665366	0.001302	0.011248	0.011273	1e-05	0.28319		0.676614	0.009226	0.012575	0.28319	0.018395
NA19779	NA19779	MXL	AMR	0.016962	0.016987	1e-05	0.031766	0.578784	0.021349	0.050612	1e-05	0.004333	0.279187		0.629396	0.038282	0.021359	0.279187	0.031776
NA19750	NA19750	MXL	AMR	0.023312	1e-05	1e-05	0.016894	0.583656	0.033196	0.055931	1e-05	0.009372	0.277609		0.639587	0.032694	0.033206	0.277609	0.016904
HG01136	HG01136	CLM	AMR	0.05437	0.037323	1e-05	1e-05	0.605068	1e-05	0.009123	0.015035	0.001558	0.277493		0.614191	0.093251	0.015045	0.277493	2e-05
HG01351	HG01351	CLM	AMR	1e-05	1e-05	0.011848	1e-05	0.59816	0.00341	0.085832	0.008314	0.015132	0.277274		0.683992	0.015152	0.011724	0.277274	0.011858
HG01269	HG01269	CLM	AMR	0.03796	1e-05	0.000508	1e-05	0.650132	1e-05	1e-05	0.011049	0.02478	0.275531		0.650142	0.06275	0.011059	0.275531	0.000518
HG01390	HG01390	CLM	AMR	0.08632	0.125269	1e-05	1e-05	0.38615	1e-05	0.036914	0.01426	0.07697	0.274088		0.423064	0.288559	0.01427	0.274088	2e-05
HG01431	HG01431	CLM	AMR	0.073133	0.012392	0.014827	1e-05	0.59483	0.005139	0.001698	1e-05	0.025091	0.27287		0.596528	0.110616	0.005149	0.27287	0.014837
HG01366	HG01366	CLM	AMR	0.009388	0.07239	1e-05	1e-05	0.58158	0.01679	0.025148	1e-05	0.022669	0.272004		0.606728	0.104447	0.0168	0.272004	2e-05
NA19652	NA19652	MXL	AMR	0.023133	0.011367	0.015251	1e-05	0.57088	0.009957	0.093587	1e-05	0.003672	0.272134		0.664467	0.038172	0.009967	0.272134	0.015261
NA19684	NA19684	MXL	AMR	0.001249	1e-05	0.034501	1e-05	0.475501	0.018802	0.188892	1e-05	0.01072	0.270305		0.664393	0.011979	0.018812	0.270305	0.034511
HG01140	HG01140	CLM	AMR	0.036169	1e-05	1e-05	0.035785	0.653605	1e-05	0.003946	1e-05	1e-05	0.270445		0.657551	0.036189	2e-05	0.270445	0.035795
HG01365	HG01365	CLM	AMR	0.029431	0.091615	0.010558	0.015893	0.487145	0.004148	0.073902	1e-05	0.017026	0.270272		0.561047	0.138072	0.004158	0.270272	0.026451
HG01485	HG01485	CLM	AMR	0.104917	0.199318	1e-05	0.030389	0.299773	0.003994	0.042623	1e-05	0.048639	0.270328		0.342396	0.352874	0.004004	0.270328	0.030399
HG01130	HG01130	CLM	AMR	0.014387	0.044701	1e-05	0.007929	0.658351	0.006419	1e-05	1e-05	0.003793	0.26439		0.658361	0.062881	0.006429	0.26439	0.007939
HG01281	HG01281	CLM	AMR	0.027545	1e-05	0.008454	1e-05	0.666221	1e-05	0.014189	0.022051	1e-05	0.2615		0.68041	0.027565	0.022061	0.2615	0.008464
HG01271	HG01271	CLM	AMR	0.060075	0.008705	1e-05	0.006882	0.607648	0.014285	0.029594	0.002905	0.008857	0.261041		0.637242	0.077637	0.01719	0.261041	0.006892
HG01374	HG01374	CLM	AMR	0.003058	0.00836	1e-05	1e-05	0.722838	1e-05	1e-05	0.002556	1e-05	0.263138		0.722848	0.011428	0.002566	0.263138	2e-05
NA19651	NA19651	MXL	AMR	0.012583	0.015321	0.017078	0.012761	0.581044	0.00299	0.066034	1e-05	0.032955	0.259225		0.647078	0.060859	0.003	0.259225	0.029839
HG01187	HG01187	PUR	AMR	0.068394	0.031493	1e-05	1e-05	0.494187	0.010636	0.057096	1e-05	0.079008	0.259156		0.551283	0.178895	0.010646	0.259156	2e-05
HG01383	HG01383	CLM	AMR	0.004456	0.029375	0.030457	1e-05	0.6374	1e-05	0.042213	1e-05	1e-05	0.25606		0.679613	0.033841	2e-05	0.25606	0.030467
HG01251	HG01251	CLM	AMR	0.014564	1e-05	0.000266	1e-05	0.661448	0.003094	0.049931	0.012488	0.00273	0.255459		0.711379	0.017304	0.015582	0.255459	0.000276
HG01125	HG01125	CLM	AMR	0.053514	0.025543	0.034404	1e-05	0.591941	0.009766	0.019169	0.000653	0.011943	0.253056		0.61111	0.091	0.010419	0.253056	0.034414
HG01359	HG01359	CLM	AMR	0.013261	1e-05	0.015226	0.033073	0.597851	1e-05	0.054259	0.001907	0.031715	0.252688		0.65211	0.044986	0.001917	0.252688	0.048299
HG01131	HG01131	CLM	AMR	0.032334	0.020205	1.6e-05	1e-05	0.632077	0.017655	0.034078	1e-05	0.011735	0.25188		0.666155	0.064274	0.017665	0.25188	2.6e-05
HG01284	HG01284	CLM	AMR	0.045293	0.01345	1e-05	0.022065	0.659014	1e-05	1e-05	0.011323	1e-05	0.248814		0.659024	0.058753	0.011333	0.248814	0.022075
HG01148	HG01148	CLM	AMR	0.007757	0.046598	1e-05	0.017154	0.59304	1e-05	0.086068	1e-05	1e-05	0.249344		0.679108	0.054365	2e-05	0.249344	0.017164
HG01447	HG01447	CLM	AMR	0.039582	1e-05	1e-05	0.014507	0.604551	0.017584	0.04923	1e-05	0.031866	0.24265		0.653781	0.071458	0.017594	0.24265	0.014517
HG01253	HG01253	CLM	AMR	0.035187	1e-05	0.004349	0.003094	0.668379	0.008614	0.02921	1e-05	0.008844	0.242303		0.697589	0.044041	0.008624	0.242303	0.007443
HG01360	HG01360	CLM	AMR	0.034437	0.012883	0.03121	1e-05	0.663672	0.001333	1e-05	1e-05	0.014867	0.241568		0.663682	0.062187	0.001343	0.241568	0.03122
HG01432	HG01432	CLM	AMR	0.017568	0.01003	0.004158	0.006253	0.683689	1e-05	0.019855	0.014738	0.001904	0.241794		0.703544	0.029502	0.014748	0.241794	0.010411
HG01412	HG01412	PUR	AMR	0.015906	0.045541	1e-05	1e-05	0.666429	0.006731	1e-05	1e-05	0.026767	0.238587		0.666439	0.088214	0.006741	0.238587	2e-05
HG01384	HG01384	CLM	AMR	0.023116	0.006565	0.009262	1e-05	0.67755	1e-05	0.006826	0.006044	0.0308	0.239816		0.684376	0.060481	0.006054	0.239816	0.009272
HG00743	HG00743	PUR	AMR	0.032621	0.063355	1e-05	1e-05	0.6486	0.018581	1e-05	1e-05	0.000377	0.236425		0.64861	0.096353	0.018591	0.236425	2e-05
HG01440	HG01440	CLM	AMR	0.062913	0.05235	1e-05	1e-05	0.465982	1e-05	0.115059	1e-05	0.065878	0.237778		0.581041	0.181141	2e-05	0.237778	2e-05
HG01551	HG01551	CLM	AMR	0.140584	0.17638	1e-05	0.00204	0.33589	0.008365	0.03575	1e-05	0.064705	0.236266		0.37164	0.381669	0.008375	0.236266	0.00205
HG01122	HG01122	CLM	AMR	0.006752	0.059952	0.002241	1e-05	0.67593	1e-05	0.019002	1e-05	1e-05	0.236083		0.694932	0.066714	2e-05	0.236083	0.002251
HG01550	HG01550	CLM	AMR	0.027602	0.005124	0.011308	1e-05	0.65214	0.011732	0.039818	1e-05	0.021108	0.231148		0.691958	0.053834	0.011742	0.231148	0.011318
HG01190	HG01190	PUR	AMR	0.102706	0.036563	1e-05	0.00372	0.553594	1e-05	0.047717	0.004441	0.019852	0.231387		0.601311	0.159121	0.004451	0.231387	0.00373
HG01134	HG01134	CLM	AMR	0.067475	1e-05	1e-05	1e-05	0.59112	1e-05	0.049747	0.008317	0.05715	0.226151		0.640867	0.124635	0.008327	0.226151	2e-05
NA19649	NA19649	MXL	AMR	0.014872	1e-05	0.011016	1e-05	0.615878	0.025221	0.086754	1e-05	0.021189	0.22504		0.702632	0.036071	0.025231	0.22504	0.011026
HG01080	HG01080	PUR	AMR	0.033304	0.046705	1e-05	0.002307	0.678584	1e-05	1e-05	1e-05	0.008802	0.230258		0.678594	0.088811	2e-05	0.230258	0.002317
HG01342	HG01342	CLM	AMR	0.070214	0.23961	1e-05	0.007211	0.348015	0.004506	0.053204	1e-05	0.055352	0.221867		0.401219	0.365176	0.004516	0.221867	0.007221
HG01362	HG01362	CLM	AMR	0.005929	0.082238	1e-05	1e-05	0.600144	0.028368	0.021446	1e-05	0.039612	0.222232		0.62159	0.127779	0.028378	0.222232	2e-05
NA19625	NA19625	ASW	AFR	0.103742	0.425994	0.005207	0.018609	0.052166	0.011285	0.047779	0.013752	0.10682	0.214646		0.099945	0.636556	0.025037	0.214646	0.023816
NA19678	NA19678	MXL	AMR	0.032767	0.012949	0.024809	1e-05	0.607773	1e-05	0.079523	1e-05	0.02787	0.214279		0.687296	0.073586	2e-05	0.214279	0.024819
HG00553	HG00553	PUR	AMR	0.086077	0.071241	0.011027	0.014089	0.592421	1e-05	1e-05	0.000858	0.015328	0.208939		0.592431	0.172646	0.000868	0.208939	0.025116
HG01396	HG01396	PUR	AMR	0.096697	0.069125	1e-05	0.029571	0.582927	0.001077	1e-05	1e-05	0.013568	0.207006		0.582937	0.17939	0.001087	0.207006	0.029581
HG01191	HG01191	PUR	AMR	0.072392	1e-05	0.015865	0.007663	0.672701	1e-05	1e-05	0.006168	0.019338	0.205845		0.672711	0.09174	0.006178	0.205845	0.023528
HG00734	HG00734	PUR	AMR	0.022541	0.083505	1e-05	1e-05	0.651816	1e-05	0.022837	0.010878	1e-05	0.208382		0.674653	0.106056	0.010888	0.208382	2e-05
HG01345	HG01345	CLM	AMR	0.016312	0.01815	0.00673	0.009988	0.646397	0.003789	0.068677	1e-05	0.0233	0.206647		0.715074	0.057762	0.003799	0.206647	0.016718
HG01492	HG01492	CLM	AMR	0.021036	0.001326	0.00131	1e-05	0.755544	0.021478	1e-05	1e-05	1e-05	0.199266		0.755554	0.022372	0.021488	0.199266	0.00132
HG01051	HG01051	PUR	AMR	0.109223	0.015068	1e-05	0.002508	0.569898	1e-05	0.004136	0.006588	0.090124	0.202435		0.574034	0.214415	0.006598	0.202435	0.002518
HG01465	HG01465	CLM	AMR	0.014442	1e-05	1e-05	1e-05	0.773826	0.012478	1e-05	1e-05	0.002477	0.196727		0.773836	0.016929	0.012488	0.196727	2e-05
HG01413	HG01413	PUR	AMR	0.086241	1e-05	0.00887	1e-05	0.610771	1e-05	0.038978	0.01627	0.040674	0.198166		0.649749	0.126925	0.01628	0.198166	0.00888
HG01188	HG01188	PUR	AMR	0.086073	0.053894	0.015424	1e-05	0.540507	0.034224	1e-05	1e-05	0.074656	0.195192		0.540517	0.214623	0.034234	0.195192	0.015434
HG01177	HG01177	PUR	AMR	0.020452	0.039128	0.017989	1e-05	0.705211	0.021324	1e-05	0.000487	0.003462	0.191927		0.705221	0.063042	0.021811	0.191927	0.017999
HG01302	HG01302	PUR	AMR	0.073606	1e-05	1e-05	0.010536	0.6693	1e-05	1e-05	0.019128	0.036391	0.191		0.66931	0.110007	0.019138	0.191	0.010546
HG01402	HG01402	PUR	AMR	0.066668	0.094508	1e-05	0.011611	0.625304	0.010126	1e-05	1e-05	1e-05	0.191744		0.625314	0.161186	0.010136	0.191744	0.011621
HG01353	HG01353	CLM	AMR	1e-05	0.011943	0.021374	0.002555	0.752586	0.006729	0.00047	1e-05	0.01415	0.190172		0.753056	0.026103	0.006739	0.190172	0.023929
HG01468	HG01468	CLM	AMR	0.017081	1e-05	1e-05	0.000627	0.785051	1e-05	1e-05	0.006857	1e-05	0.190333		0.785061	0.017101	0.006867	0.190333	0.000637
HG01392	HG01392	PUR	AMR	0.107435	0.030033	1e-05	0.002011	0.602985	0.004553	0.028235	1e-05	0.033597	0.191131		0.63122	0.171065	0.004563	0.191131	0.002021
HG01052	HG01052	PUR	AMR	0.05486	0.114198	1e-05	1e-05	0.589814	0.00228	1e-05	0.010358	0.039721	0.188739		0.589824	0.208779	0.012638	0.188739	2e-05
HG01326	HG01326	PUR	AMR	0.049078	0.032615	1e-05	1e-05	0.710004	0.000576	1e-05	1e-05	0.018282	0.189405		0.710014	0.099975	0.000586	0.189405	2e-05
HG01086	HG01086	PUR	AMR	0.028558	0.041154	0.021836	1e-05	0.654441	0.002426	0.000389	1e-05	0.062691	0.188484		0.65483	0.132403	0.002436	0.188484	0.021846
HG01305	HG01305	PUR	AMR	0.069403	0.041889	0.010331	1e-05	0.624693	0.004517	0.019196	1e-05	0.044858	0.185094		0.643889	0.15615	0.004527	0.185094	0.010341
HG01303	HG01303	PUR	AMR	0.084328	0.011768	1e-05	0.023497	0.666518	0.021743	1e-05	1e-05	0.011098	0.181017		0.666528	0.107194	0.021753	0.181017	0.023507
HG01101	HG01101	PUR	AMR	0.05529	0.005346	1e-05	1e-05	0.664689	0.011607	1e-05	1e-05	0.089209	0.17382		0.664699	0.149845	0.011617	0.17382	2e-05
HG01354	HG01354	CLM	AMR	0.018425	1e-05	0.007201	1e-05	0.764196	1e-05	0.023097	0.00983	1e-05	0.177211		0.787293	0.018445	0.00984	0.177211	0.007211
HG01323	HG01323	PUR	AMR	0.026328	0.056831	1e-05	1e-05	0.714394	0.001009	1e-05	0.003018	0.022257	0.176133		0.714404	0.105416	0.004027	0.176133	2e-05
HG01077	HG01077	PUR	AMR	0.11684	0.049904	1e-05	0.010747	0.567973	0.02463	0.025907	1e-05	0.029354	0.174625		0.59388	0.196098	0.02464	0.174625	0.010757
HG01161	HG01161	PUR	AMR	0.084554	0.071485	1e-05	1e-05	0.598497	5.2e-05	0.047075	0.008687	0.016702	0.172928		0.645572	0.172741	0.008739	0.172928	2e-05
HG01414	HG01414	PUR	AMR	0.085471	0.035877	0.003817	0.022698	0.629691	1e-05	0.034693	0.001611	0.012492	0.17364		0.664384	0.13384	0.001621	0.17364	0.026515
HG01403	HG01403	PUR	AMR	0.078915	0.089914	1e-05	0.018848	0.555213	0.004362	0.05952	0.015699	0.009195	0.168326		0.614733	0.178024	0.020061	0.168326	0.018858
HG01256	HG01256	CLM	AMR	0.007637	1e-05	1e-05	1e-05	0.765874	1e-05	0.052356	0.002307	0.002582	0.169205		0.81823	0.010229	0.002317	0.169205	2e-05
HG01183	HG01183	PUR	AMR	0.080986	0.025366	1e-05	1e-05	0.661755	0.016404	0.03286	1e-05	0.018305	0.164294		0.694615	0.124657	0.016414	0.164294	2e-05
HG01069	HG01069	PUR	AMR	0.062428	1e-05	1e-05	0.02437	0.714182	1e-05	0.006125	1e-05	0.025244	0.167611		0.720307	0.087682	2e-05	0.167611	0.02438
HG01070	HG01070	PUR	AMR	0.036565	1e-05	0.033899	1e-05	0.741035	0.000711	1e-05	1e-05	0.020246	0.167504		0.741045	0.056821	0.000721	0.167504	0.033909
HG01247	HG01247	PUR	AMR	0.073488	0.07556	1e-05	1e-05	0.552671	0.021335	0.055993	1e-05	0.055734	0.165188		0.608664	0.204782	0.021345	0.165188	2e-05
HG01170	HG01170	PUR	AMR	0.063991	0.031574	1e-05	0.013229	0.636111	1e-05	0.063205	1e-05	0.021632	0.170228		0.699316	0.117197	2e-05	0.170228	0.013239
HG01182	HG01182	PUR	AMR	0.114485	0.01693	0.024895	1.4e-05	0.648981	0.008836	0.019609	1e-05	0.001031	0.165209		0.66859	0.132446	0.008846	0.165209	0.024909
HG00641	HG00641	PUR	AMR	0.038902	0.035446	0.040956	1e-05	0.698243	0.015908	1e-05	1e-05	0.007021	0.163494		0.698253	0.081369	0.015918	0.163494	0.040966
HG01474	HG01474	CLM	AMR	0.010766	1e-05	1e-05	1e-05	0.732037	1e-05	0.086782	1e-05	0.000824	0.16954		0.818819	0.0116	2e-05	0.16954	2e-05
HG01308	HG01308	PUR	AMR	0.105864	0.083753	1e-05	0.017763	0.550039	1e-05	0.02948	0.003231	0.044928	0.164922		0.579519	0.234545	0.003241	0.164922	0.017773
HG01398	HG01398	PUR	AMR	0.073377	0.032872	1e-05	1e-05	0.615627	0.005526	0.041919	1e-05	0.067836	0.162814		0.657546	0.174085	0.005536	0.162814	2e-05
HG01176	HG01176	PUR	AMR	0.060601	0.019995	1e-05	1e-05	0.681999	0.001872	0.050926	0.012673	0.010579	0.161336		0.732925	0.091175	0.014545	0.161336	2e-05
HG01054	HG01054	PUR	AMR	0.044058	1e-05	0.007363	1e-05	0.752454	0.010893	0.000308	1e-05	0.024371	0.160523		0.752762	0.068439	0.010903	0.160523	0.007373
HG01491	HG01491	CLM	AMR	1e-05	1e-05	0.000755	0.00176	0.808039	0.022435	1e-05	1e-05	0.009606	0.157365		0.808049	0.009626	0.022445	0.157365	0.002515
HG00638	HG00638	PUR	AMR	0.089332	0.064087	1e-05	0.017448	0.649793	0.008249	1e-05	1e-05	0.015233	0.155829		0.649803	0.168652	0.008259	0.155829	0.017458
HG01083	HG01083	PUR	AMR	0.031813	0.021373	1e-05	0.005193	0.725602	0.005429	0.006248	1e-05	0.044481	0.159841		0.73185	0.097667	0.005439	0.159841	0.005203
HG00740	HG00740	PUR	AMR	0.03142	0.059001	1e-05	1e-05	0.70884	0.003617	1e-05	0.013534	0.026002	0.157555		0.70885	0.116423	0.017151	0.157555	2e-05
HG01162	HG01162	PUR	AMR	0.08902	1e-05	0.028296	1e-05	0.655524	0.012303	0.041954	1e-05	0.014159	0.158715		0.697478	0.103189	0.012313	0.158715	0.028306
HG01058	HG01058	PUR	AMR	0.066602	0.052221	1e-05	0.016536	0.681401	0.005581	0.016977	0.004946	1e-05	0.155716		0.698378	0.118833	0.010527	0.155716	0.016546
HG01073	HG01073	PUR	AMR	0.039359	1e-05	1e-05	0.006857	0.743146	1.8e-05	1e-05	0.014986	0.040456	0.155148		0.743156	0.079825	0.015004	0.155148	0.006867
HG01133	HG01133	CLM	AMR	0.008317	1e-05	1e-05	0.014321	0.796678	0.005524	0.008085	1e-05	0.011809	0.155237		0.804763	0.020136	0.005534	0.155237	0.014331
HG01197	HG01197	PUR	AMR	0.032526	0.028097	1e-05	1e-05	0.754904	1e-05	0.023813	0.001756	1e-05	0.158864		0.778717	0.060633	0.001766	0.158864	2e-05
HG01098	HG01098	PUR	AMR	0.063339	0.012415	1e-05	1e-05	0.740426	1e-05	1e-05	0.009769	0.019527	0.154484		0.740436	0.095281	0.009779	0.154484	2e-05
HG01110	HG01110	PUR	AMR	0.048274	0.037157	1e-05	0.003674	0.673553	0.002201	0.030076	0.008397	0.043289	0.15337		0.703629	0.12872	0.010598	0.15337	0.003684
HG01171	HG01171	PUR	AMR	0.000487	0.109028	0.00077	1e-05	0.641365	1e-05	0.009202	0.006956	0.077003	0.15517		0.650567	0.186518	0.006966	0.15517	0.00078
HG01286	HG01286	PUR	AMR	0.062299	0.145234	0.005737	1e-05	0.596352	0.008495	0.014854	1e-05	0.014612	0.152396		0.611206	0.222145	0.008505	0.152396	0.005747
HG01111	HG01111	PUR	AMR	0.052135	0.039721	0.011307	1e-05	0.662642	0.016237	0.046159	0.002406	0.018048	0.151335		0.708801	0.109904	0.018643	0.151335	0.011317
HG01097	HG01097	PUR	AMR	0.08203	0.003454	0.001671	1e-05	0.708003	0.001256	0.036608	0.016287	1e-05	0.15067		0.744611	0.085494	0.017543	0.15067	0.001681
HG01082	HG01082	PUR	AMR	0.087008	0.076596	0.012218	1e-05	0.624821	1e-05	1e-05	0.00752	0.041341	0.150466		0.624831	0.204945	0.00753	0.150466	0.012228
HG01072	HG01072	PUR	AMR	0.031895	0.022941	1e-05	1e-05	0.77588	1e-05	1e-05	0.002397	0.021009	0.145837		0.77589	0.075845	0.002407	0.145837	2e-05
HG01198	HG01198	PUR	AMR	0.115173	0.064289	1e-05	1e-05	0.63319	0.005571	0.029416	0.001904	1e-05	0.150426		0.662606	0.179472	0.007475	0.150426	2e-05
HG01167	HG01167	PUR	AMR	0.082393	0.126559	1e-05	1e-05	0.605217	1e-05	0.015867	1e-05	0.018715	0.151209		0.621084	0.227667	2e-05	0.151209	2e-05
HG01393	HG01393	PUR	AMR	0.117776	0.030305	1e-05	1e-05	0.620621	0.007889	0.000402	0.011708	0.06755	0.14373		0.621023	0.215631	0.019597	0.14373	2e-05
HG01061	HG01061	PUR	AMR	0.039854	1e-05	1e-05	0.002279	0.770678	0.008625	1e-05	1e-05	0.032356	0.146167		0.770688	0.07222	0.008635	0.146167	0.002289
HG01089	HG01089	PUR	AMR	0.049892	0.053976	0.009577	0.023681	0.664617	0.003948	1e-05	0.002856	0.046001	0.145441		0.664627	0.149869	0.006804	0.145441	0.033258
HG01063	HG01063	PUR	AMR	0.113658	0.181271	1e-05	0.000665	0.473748	1e-05	0.024016	0.007661	0.055961	0.143001		0.497764	0.35089	0.007671	0.143001	0.000675
HG01389	HG01389	CLM	AMR	0.025077	0.021691	1e-05	0.026728	0.721245	1e-05	0.049437	1e-05	0.009082	0.14671		0.770682	0.05585	2e-05	0.14671	0.026738
HG01067	HG01067	PUR	AMR	0.025623	1e-05	1e-05	1e-05	0.754094	0.00184	1e-05	0.012827	0.063488	0.142089		0.754104	0.089121	0.014667	0.142089	2e-05
HG01488	HG01488	CLM	AMR	0.053692	0.063248	1e-05	0.026616	0.553337	1e-05	0.112016	0.000109	0.050746	0.140215		0.665353	0.167686	0.000119	0.140215	0.026626
HG01092	HG01092	PUR	AMR	0.179168	0.033341	0.012854	1e-05	0.587849	1e-05	0.014821	1e-05	0.033063	0.138874		0.60267	0.245572	2e-05	0.138874	0.012864
HG01049	HG01049	PUR	AMR	0.073003	0.120055	1e-05	1e-05	0.561502	1e-05	0.057847	0.006559	0.043956	0.137048		0.619349	0.237014	0.006569	0.137048	2e-05
HG00551	HG00551	PUR	AMR	0.057132	1e-05	0.000995	0.005204	0.760645	0.008118	0.00501	1e-05	0.025304	0.137572		0.765655	0.082446	0.008128	0.137572	0.006199
HG00637	HG00637	PUR	AMR	0.099481	0.009129	1.7e-05	0.016778	0.647465	0.023755	0.027889	1e-05	0.041033	0.134443		0.675354	0.149643	0.023765	0.134443	0.016795
HG01048	HG01048	PUR	AMR	0.062591	1e-05	0.00678	0.016898	0.687421	1e-05	0.043884	0.005574	0.041199	0.135632		0.731305	0.1038	0.005584	0.135632	0.023678
HG01104	HG01104	PUR	AMR	0.006454	0.034473	0.005254	1e-05	0.769642	1e-05	1e-05	0.015534	0.037035	0.131578		0.769652	0.077962	0.015544	0.131578	0.005264
HG01119	HG01119	CLM	AMR	1e-05	0.025486	1e-05	0.002547	0.802903	0.002421	0.033448	1e-05	1e-05	0.133155		0.836351	0.025506	0.002431	0.133155	0.002557
HG00554	HG00554	PUR	AMR	0.006181	0.048703	0.021808	0.001358	0.751083	0.003395	0.010395	1e-05	0.024495	0.132572		0.761478	0.079379	0.003405	0.132572	0.023166
HG01164	HG01164	PUR	AMR	0.070467	1e-05	1e-05	0.022674	0.749648	1e-05	1e-05	1e-05	0.024476	0.132685		0.749658	0.094953	2e-05	0.132685	0.022684
HG00732	HG00732	PUR	AMR	0.030886	1e-05	1e-05	0.008522	0.777912	1e-05	0.009847	0.019956	0.022799	0.130049		0.787759	0.053695	0.019966	0.130049	0.008532
HG01489	HG01489	CLM	AMR	0.014009	0.002763	0.013798	0.006525	0.771812	0.00732	0.043237	0.010489	1e-05	0.130037		0.815049	0.016782	0.017809	0.130037	0.020323
HG01102	HG01102	PUR	AMR	0.112196	1e-05	1e-05	1e-05	0.673597	1e-05	0.023297	0.005479	0.054564	0.130827		0.696894	0.16677	0.005489	0.130827	2e-05
HG01204	HG01204	PUR	AMR	0.035935	0.056975	0.008975	0.007265	0.731313	0.028816	1e-05	1e-05	0.006445	0.124256		0.731323	0.099355	0.028826	0.124256	0.01624
HG01395	HG01395	PUR	AMR	0.033243	0.045932	1e-05	0.003726	0.784747	1e-05	1e-05	0.00236	1e-05	0.129953		0.784757	0.079185	0.00237	0.129953	0.003736
HG01205	HG01205	PUR	AMR	0.075964	0.020475	1e-05	0.004923	0.653617	0.006306	0.09307	1e-05	0.018348	0.127278		0.746687	0.114787	0.006316	0.127278	0.004933
HG01095	HG01095	PUR	AMR	0.038038	0.014041	1e-05	0.012542	0.690104	0.007409	0.050307	0.002567	0.059536	0.125446		0.740411	0.111615	0.009976	0.125446	0.012552
HG01079	HG01079	PUR	AMR	0.095291	0.024136	0.005377	0.012618	0.638854	0.012834	0.026282	0.003514	0.057314	0.12378		0.665136	0.176741	0.016348	0.12378	0.017995
HG01094	HG01094	PUR	AMR	0.037562	0.039155	1e-05	0.003571	0.69823	1e-05	0.023982	0.022702	0.051567	0.123211		0.722212	0.128284	0.022712	0.123211	0.003581
HG01479	HG01479	CLM	AMR	0.025956	1.3e-05	1e-05	1e-05	0.842168	1e-05	1e-05	0.010312	1e-05	0.121501		0.842178	0.025979	0.010322	0.121501	2e-05
HG01066	HG01066	PUR	AMR	0.033617	1e-05	1e-05	1e-05	0.684209	1e-05	0.102721	0.008642	0.045911	0.12486		0.78693	0.079538	0.008652	0.12486	2e-05
HG01107	HG01107	PUR	AMR	0.039443	0.134174	1e-05	1e-05	0.648121	1e-05	1e-05	0.009168	0.051506	0.117548		0.648131	0.225123	0.009178	0.117548	2e-05
HG01174	HG01174	PUR	AMR	1e-05	0.057859	0.001455	0.003385	0.770019	0.016564	0.022146	0.010866	1e-05	0.117685		0.792165	0.057879	0.02743	0.117685	0.00484
HG01259	HG01259	CLM	AMR	0.004578	0.003666	0.016915	1e-05	0.739506	0.005439	0.081667	0.0042	0.026801	0.117217		0.821173	0.035045	0.009639	0.117217	0.016925
HG01088	HG01088	PUR	AMR	0.052308	0.069707	1e-05	0.001894	0.626367	0.001286	0.064538	1e-05	0.062599	0.121282		0.690905	0.184614	0.001296	0.121282	0.001904
HG01312	HG01312	PUR	AMR	0.029007	0.066623	0.016572	1e-05	0.714742	0.01008	0.026677	1e-05	0.020474	0.115805		0.741419	0.116104	0.01009	0.115805	0.016582
HG01248	HG01248	PUR	AMR	0.047084	0.00524	0.002004	0.029227	0.739395	1e-05	1e-05	0.007208	0.054916	0.114906		0.739405	0.10724	0.007218	0.114906	0.031231
HG01405	HG01405	PUR	AMR	0.032824	0.030093	1e-05	0.019413	0.718097	1e-05	0.031043	0.019497	0.033871	0.115143		0.74914	0.096788	0.019507	0.115143	0.019423
HG00736	HG00736	PUR	AMR	0.038591	1e-05	1e-05	1e-05	0.759484	1e-05	0.05299	0.011147	0.025067	0.112681		0.812474	0.063668	0.011157	0.112681	2e-05
HG01437	HG01437	CLM	AMR	0.005247	0.003695	1e-05	0.015289	0.830006	0.024154	0.009273	1e-05	0.000525	0.111791		0.839279	0.009467	0.024164	0.111791	0.015299
HG01047	HG01047	PUR	AMR	0.004968	0.065837	1e-05	1e-05	0.742175	1e-05	0.052264	0.010073	0.012239	0.112413		0.794439	0.083044	0.010083	0.112413	2e-05
HG01085	HG01085	PUR	AMR	0.031389	0.060964	1e-05	1e-05	0.657057	0.003173	0.080482	0.025622	0.027919	0.113374		0.737539	0.120272	0.028795	0.113374	2e-05
HG00737	HG00737	PUR	AMR	0.053198	0.00101	1e-05	1e-05	0.741663	0.002742	0.065599	1e-05	0.020002	0.115755		0.807262	0.07421	0.002752	0.115755	2e-05
HG01064	HG01064	PUR	AMR	0.064456	0.068509	1e-05	0.0042	0.701361	0.002734	1e-05	0.013709	0.037605	0.107405		0.701371	0.17057	0.016443	0.107405	0.00421
HG01060	HG01060	PUR	AMR	0.024768	0.061064	1e-05	1e-05	0.751422	0.011862	0.036463	1e-05	0.008338	0.106054		0.787885	0.09417	0.011872	0.106054	2e-05
HG01055	HG01055	PUR	AMR	0.071076	0.000937	1e-05	1e-05	0.686298	0.008741	0.06251	1e-05	0.061643	0.108764		0.748808	0.133656	0.008751	0.108764	2e-05
HG01200	HG01200	PUR	AMR	0.002938	0.044493	0.019808	1e-05	0.825468	0.009633	0.001925	1e-05	1e-05	0.095705		0.827393	0.047441	0.009643	0.095705	0.019818
HG00640	HG00640	PUR	AMR	0.038316	0.00549	0.012501	1e-05	0.795941	0.022065	1e-05	0.006307	0.024198	0.095162		0.795951	0.068004	0.028372	0.095162	0.012511
HG01311	HG01311	PUR	AMR	0.030608	0.018775	1e-05	0.012938	0.72947	0.012005	0.057584	1e-05	0.043555	0.095046		0.787054	0.092938	0.012015	0.095046	0.012948
HG01325	HG01325	PUR	AMR	0.06208	0.061169	0.014452	1e-05	0.702451	3.2e-05	0.051992	0.003362	0.009272	0.095181		0.754443	0.132521	0.003394	0.095181	0.014462
HG00731	HG00731	PUR	AMR	0.012373	1e-05	0.009292	1e-05	0.847231	1e-05	0.014333	0.009285	0.012862	0.094593		0.861564	0.025245	0.009295	0.094593	0.009302
HG01105	HG01105	PUR	AMR	0.058094	0.012103	0.018921	1e-05	0.749799	0.011076	0.050988	1e-05	0.009875	0.089124		0.800787	0.080072	0.011086	0.089124	0.018931
HG01241	HG01241	PUR	AMR	0.139015	0.412003	1e-05	1e-05	0.227899	1e-05	0.000957	1e-05	0.13492	0.085167		0.228856	0.685938	2e-05	0.085167	2e-05
NA19921	NA19921	ASW	AFR	0.167689	0.363483	1e-05	0.024067	0.166757	1e-05	0.136855	0.007908	0.055237	0.077986		0.303612	0.586409	0.007918	0.077986	0.024077
HG01108	HG01108	PUR	AMR	0.214408	0.355953	1e-05	1e-05	0.263462	1e-05	0.049535	1e-05	0.045509	0.071093		0.312997	0.61587	2e-05	0.071093	2e-05
HG01112	HG01112	CLM	AMR	1e-05	1e-05	0.003446	0.005581	0.809317	1e-05	0.089108	1e-05	0.020617	0.07189		0.898425	0.020637	2e-05	0.07189	0.009027
HG00739	HG00739	PUR	AMR	0.021508	1e-05	0.002428	1e-05	0.718859	1e-05	0.16012	0.0057	0.02275	0.068606		0.878979	0.044268	0.00571	0.068606	0.002438
HG01168	HG01168	PUR	AMR	0.030189	1e-05	1e-05	0.034973	0.838612	1e-05	0.026094	1e-05	1e-05	0.070082		0.864706	0.030209	2e-05	0.070082	0.034983
HG01173	HG01173	PUR	AMR	0.032547	0.027769	0.006837	1e-05	0.825391	1e-05	0.003419	0.023731	0.01404	0.066245		0.82881	0.074356	0.023741	0.066245	0.006847
NA19648	NA19648	MXL	AMR	0.011437	1e-05	0.025305	1e-05	0.806891	1e-05	0.08323	0.002195	0.00583	0.065081		0.890121	0.017277	0.002205	0.065081	0.025315
HG00742	HG00742	PUR	AMR	0.043495	0.003911	1e-05	0.002515	0.863712	1e-05	0.012192	0.001952	0.00811	0.064093		0.875904	0.055516	0.001962	0.064093	0.002525
HG01242	HG01242	PUR	AMR	0.134931	0.229352	0.009833	0.015053	0.386495	1e-05	0.015692	1e-05	0.150289	0.058334		0.402187	0.514572	2e-05	0.058334	0.024886
HG01275	HG01275	CLM	AMR	0.001371	1e-05	1e-05	1e-05	0.841936	0.001843	0.089378	1e-05	0.010571	0.054861		0.931314	0.011952	0.001853	0.054861	2e-05
HG01438	HG01438	CLM	AMR	1e-05	1e-05	0.003586	0.003162	0.843418	1e-05	0.086883	1e-05	0.011878	0.051033		0.930301	0.011898	2e-05	0.051033	0.006748
HG01075	HG01075	PUR	AMR	0.009334	0.064494	1e-05	0.002423	0.757812	1e-05	0.078769	0.021246	0.019406	0.046496		0.836581	0.093234	0.021256	0.046496	0.002433
NA20339	NA20339	ASW	AFR	0.19156	0.531909	1e-05	0.010498	0.084512	1e-05	1e-05	1e-05	0.141076	0.040405		0.084522	0.864545	2e-05	0.040405	0.010508
NA19679	NA19679	MXL	AMR	0.024414	1e-05	0.014745	1e-05	0.836626	0.005698	0.071017	0.004434	0.002119	0.040928		0.907643	0.026543	0.010132	0.040928	0.014755
NA20412	NA20412	ASW	AFR	0.152493	0.534419	0.012685	1e-05	0.095187	0.003074	0.09377	1e-05	0.073508	0.034844		0.188957	0.76042	0.003084	0.034844	0.012695
NA20318	NA20318	ASW	AFR	0.122793	0.548224	0.005036	1e-05	0.22821	1e-05	0.027154	0.007818	0.026222	0.034524		0.255364	0.697239	0.007828	0.034524	0.005046
HG02648	HG02648	PJL	SAS	1e-05	1e-05	0.255392	0.385544	0.244961	1e-05	0.083588	1e-05	1e-05	0.030466		0.328549	3e-05	2e-05	0.030466	0.640936
HG03720	HG03720	ITU	SAS	1e-05	1e-05	0.110638	0.781747	0.018634	0.006221	0.04405	0.007166	1e-05	0.031514		0.062684	3e-05	0.013387	0.031514	0.892385
NA19909	NA19909	ASW	AFR	0.205242	0.56899	1e-05	1e-05	0.073868	1e-05	0.024495	1e-05	0.099246	0.02812		0.098363	0.873478	2e-05	0.02812	2e-05
HG02736	HG02736	PJL	SAS	1e-05	1.4e-05	0.218138	0.448718	0.239079	0.002975	0.065418	1e-05	1e-05	0.025628		0.304497	3.4e-05	0.002985	0.025628	0.666856
HG02734	HG02734	PJL	SAS	1e-05	1e-05	0.245453	0.394518	0.231916	0.003851	0.098648	1e-05	1e-05	0.025574		0.330564	3e-05	0.003861	0.025574	0.639971
NA19701	NA19701	ASW	AFR	0.203047	0.546179	0.003053	0.005874	0.068906	1e-05	0.059897	1e-05	0.086968	0.026056		0.128803	0.836194	2e-05	0.026056	0.008927
HG02658	HG02658	PJL	SAS	1e-05	1e-05	0.266839	0.463718	0.23761	1e-05	1e-05	0.009693	1e-05	0.022089		0.23762	3e-05	0.009703	0.022089	0.730557
HG04183	HG04183	BEB	SAS	1e-05	1e-05	0.15569	0.626582	0.014333	0.03224	0.064486	0.083857	1e-05	0.022783		0.078819	3e-05	0.116097	0.022783	0.782272
NA18613	NA18613	CHB	EAS	1e-05	1e-05	1e-05	1e-05	0.006488	0.68268	0.000374	0.288026	1e-05	0.022382		0.006862	3e-05	0.970706	0.022382	2e-05
NA20298	NA20298	ASW	AFR	0.182437	0.644703	1e-05	0.00242	0.042493	1e-05	1e-05	0.009801	0.096976	0.02114		0.042503	0.924116	0.009811	0.02114	0.00243
HG03619	HG03619	PJL	SAS	1e-05	1e-05	0.271683	0.355111	0.219244	1e-05	0.135946	1e-05	1e-05	0.017965		0.35519	3e-05	2e-05	0.017965	0.626794
HG03870	HG03870	ITU	SAS	1e-05	1e-05	0.118245	0.778792	0.08166	1e-05	1e-05	0.001294	1e-05	0.019959		0.08167	3e-05	0.001304	0.019959	0.897037
NA18553	NA18553	CHB	EAS	1e-05	1e-05	0.007777	1e-05	1e-05	0.626297	0.009596	0.33564	1e-05	0.02064		0.009606	3e-05	0.961937	0.02064	0.007787
HG02256	HG02256	ACB	AFR	0.105209	0.610538	1e-05	1e-05	0.163954	0.000969	0.041029	1e-05	0.058162	0.020108		0.204983	0.773909	0.000979	0.020108	2e-05
HG03922	HG03922	BEB	SAS	1e-05	1e-05	0.105347	0.640666	0.066378	0.045067	0.036375	0.08658	1e-05	0.019556		0.102753	3e-05	0.131647	0.019556	0.746013
HG04141	HG04141	BEB	SAS	1e-05	1e-05	0.140881	0.624715	0.089974	0.016299	1e-05	0.109917	1e-05	0.018173		0.089984	3e-05	0.126216	0.018173	0.765596
HG03809	HG03809	BEB	SAS	1e-05	1e-05	0.141253	0.64352	0.07674	0.028141	0.009624	0.08025	1e-05	0.020442		0.086364	3e-05	0.108391	0.020442	0.784773
NA20890	NA20890	GIH	SAS	1e-05	1e-05	0.238348	0.465035	0.219983	1e-05	0.060143	0.00025	1e-05	0.016201		0.280126	3e-05	0.00026	0.016201	0.703383
HG03823	HG03823	BEB	SAS	1e-05	1e-05	0.139468	0.656287	0.008883	0.013008	0.075199	0.08816	1e-05	0.018964		0.084082	3e-05	0.101168	0.018964	0.795755
HG03800	HG03800	BEB	SAS	1e-05	1e-05	0.066065	0.722135	1e-05	0.004314	0.026619	0.162571	1e-05	0.018257		0.026629	3e-05	0.166885	0.018257	0.7882
HG04131	HG04131	BEB	SAS	1e-05	1e-05	0.125403	0.645004	0.000344	0.030071	0.08821	0.092957	1e-05	0.017981		0.088554	3e-05	0.123028	0.017981	0.770407
NA18618	NA18618	CHB	EAS	1e-05	1e-05	1e-05	1e-05	0.014453	0.693998	1e-05	0.274773	1e-05	0.016716		0.014463	3e-05	0.968771	0.016716	2e-05
NA18557	NA18557	CHB	EAS	1e-05	1e-05	1e-05	1.2e-05	1e-05	0.731209	0.00223	0.249378	1e-05	0.01712		0.00224	3e-05	0.980587	0.01712	2.2e-05
HG03716	HG03716	ITU	SAS	1e-05	1e-05	0.159887	0.62749	0.117049	1e-05	0.080046	1e-05	1e-05	0.015477		0.197095	3e-05	2e-05	0.015477	0.787377
HG04076	HG04076	ITU	SAS	1e-05	1e-05	0.207155	0.690176	0.061582	0.018754	0.001968	0.002182	1e-05	0.018153		0.06355	3e-05	0.020936	0.018153	0.897331
HG01618	HG01618	IBS	EUR	0.015941	1e-05	1e-05	1e-05	0.858386	0.008437	0.099362	1e-05	1e-05	0.017824		0.957748	0.015961	0.008447	0.017824	2e-05
HG02649	HG02649	PJL	SAS	1e-05	1e-05	0.232782	0.414304	0.233556	1e-05	0.105489	1e-05	1e-05	0.01382		0.339045	3e-05	2e-05	0.01382	0.647086
HG01589	HG01589	PJL	SAS	1e-05	1.7e-05	0.260522	0.434465	0.191923	0.000818	0.093834	1e-05	1e-05	0.018391		0.285757	3.7e-05	0.000828	0.018391	0.694987
HG02016	HG02016	KHV	EAS	1e-05	1e-05	0.019787	0.097791	1e-05	0.045277	1e-05	0.819861	1e-05	0.017234		2e-05	3e-05	0.865138	0.017234	0.117578
NA18599	NA18599	CHB	EAS	1e-05	1e-05	1e-05	1e-05	1e-05	0.699064	0.006197	0.283502	1e-05	0.011177		0.006207	3e-05	0.982566	0.011177	2e-05
HG03815	HG03815	BEB	SAS	1e-05	1e-05	0.142104	0.631056	0.028538	0.017821	0.053662	0.110526	1e-05	0.016262		0.0822	3e-05	0.128347	0.016262	0.77316
HG03824	HG03824	BEB	SAS	1e-05	1e-05	0.158127	0.585213	1e-05	0.051493	0.095363	0.092543	1e-05	0.017222		0.095373	3e-05	0.144036	0.017222	0.74334
HG03872	HG03872	ITU	SAS	1e-05	1e-05	0.128624	0.75289	0.076375	1e-05	0.018551	0.006909	1e-05	0.016611		0.094926	3e-05	0.006919	0.016611	0.881514
HG03986	HG03986	STU	SAS	1e-05	1e-05	0.115237	0.763198	0.094038	0.012339	1e-05	1e-05	1e-05	0.015139		0.094048	3e-05	0.012349	0.015139	0.878435
HG04146	HG04146	BEB	SAS	1e-05	1.4e-05	0.154573	0.642746	0.006294	0.03719	0.061508	0.081402	1e-05	0.016254		0.067802	3.4e-05	0.118592	0.016254	0.797319
HG03937	HG03937	BEB	SAS	1e-05	1e-05	0.220487	0.590045	1e-05	0.037949	0.052673	0.083639	1e-05	0.015168		0.052683	3e-05	0.121588	0.015168	0.810532
NA20296	NA20296	ASW	AFR	0.19135	0.52432	1e-05	1e-05	0.205402	0.015609	1e-05	1e-05	0.047402	0.015877		0.205412	0.763072	0.015619	0.015877	2e-05
HG04185	HG04185	BEB	SAS	1e-05	1e-05	0.122479	0.817241	0.002574	0.017406	0.024705	1e-05	1e-05	0.015555		0.027279	3e-05	0.017416	0.015555	0.93972
HG00369	HG00369	FIN	EUR	1e-05	1e-05	1e-05	1e-05	0.010554	1e-05	0.950541	0.015438	1e-05	0.023406		0.961095	3e-05	0.015448	0.023406	2e-05
NA20904	NA20904	GIH	SAS	1e-05	1e-05	0.267141	0.417041	0.21471	1e-05	0.088907	1e-05	1e-05	0.012152		0.303617	3e-05	2e-05	0.012152	0.684182
HG02700	HG02700	PJL	SAS	1e-05	1e-05	0.162973	0.524307	0.173619	1e-05	0.123668	1e-05	1e-05	0.015383		0.297287	3e-05	2e-05	0.015383	0.68728
HG03585	HG03585	BEB	SAS	1e-05	1e-05	0.086811	0.681899	0.012818	0.025582	0.086597	0.091223	1e-05	0.01504		0.099415	3e-05	0.116805	0.01504	0.76871
HG04161	HG04161	BEB	SAS	1e-05	1e-05	0.171231	0.617388	0.017773	0.028314	0.037541	0.11203	1e-05	0.015694		0.055314	3e-05	0.140344	0.015694	0.788619
HG03868	HG03868	ITU	SAS	1e-05	1e-05	0.130018	0.735649	0.067092	1e-05	0.045168	0.006882	1e-05	0.015153		0.11226	3e-05	0.006892	0.015153	0.865667
NA20901	NA20901	GIH	SAS	1e-05	1e-05	0.264824	0.558942	0.102585	1e-05	0.055968	0.002407	1e-05	0.015235		0.158553	3e-05	0.002417	0.015235	0.823766
HG02084	HG02084	KHV	EAS	1e-05	1e-05	1e-05	0.013766	1e-05	0.121998	1e-05	0.84956	1e-05	0.014616		2e-05	3e-05	0.971558	0.014616	0.013776
HG04156	HG04156	BEB	SAS	1e-05	1e-05	0.237097	0.541688	0.080597	0.064745	0.005474	0.055974	1e-05	0.014395		0.086071	3e-05	0.120719	0.014395	0.778785
HG03928	HG03928	BEB	SAS	1e-05	1e-05	0.082338	0.722235	1e-05	0.018179	0.077799	0.08288	1e-05	0.016529		0.077809	3e-05	0.101059	0.016529	0.804573
HG03826	HG03826	BEB	SAS	1e-05	0.003333	0.244197	0.54323	0.075169	0.049249	0.000221	0.069264	1e-05	0.015316		0.07539	0.003353	0.118513	0.015316	0.787427
HG00182	HG00182	FIN	EUR	1e-05	1e-05	1e-05	1e-05	0.024292	0.024646	0.934046	1e-05	1e-05	0.016957		0.958338	3e-05	0.024656	0.016957	2e-05
HG03902	HG03902	BEB	SAS	1e-05	1e-05	0.152119	0.608068	0.064893	0.022708	0.058684	0.077512	1e-05	0.015986		0.123577	3e-05	0.10022	0.015986	0.760187
NA20876	NA20876	GIH	SAS	1e-05	1e-05	0.924694	0.039912	0.02087	1e-05	1e-05	1e-05	1e-05	0.014464		0.02088	3e-05	2e-05	0.014464	0.964606
NA12348	NA12348	CEU	EUR	1e-05	1e-05	1e-05	1e-05	0.652508	1e-05	0.335549	1e-05	1e-05	0.011874		0.988057	3e-05	2e-05	0.011874	2e-05
NA21108	NA21108	GIH	SAS	1e-05	1e-05	0.296498	0.407493	0.182475	0.000142	0.097874	1e-05	1e-05	0.015477		0.280349	3e-05	0.000152	0.015477	0.703991
HG02696	HG02696	PJL	SAS	1e-05	1e-05	0.258421	0.517604	0.076221	0.006941	0.126405	1e-05	1e-05	0.014367		0.202626	3e-05	0.006951	0.014367	0.776025
HG04188	HG04188	BEB	SAS	1e-05	1e-05	0.148033	0.644427	0.039021	0.010954	0.02498	0.117596	1e-05	0.014959		0.064001	3e-05	0.12855	0.014959	0.79246
HG02784	HG02784	PJL	SAS	1e-05	1e-05	0.042718	0.799816	0.125012	0.003991	0.014381	1e-05	1e-05	0.014044		0.139393	3e-05	0.004001	0.014044	0.842534
HG03009	HG03009	BEB	SAS	1e-05	1e-05	0.164359	0.604956	0.101036	0.041201	1e-05	0.07559	1e-05	0.012817		0.101046	3e-05	0.116791	0.012817	0.769315
HG00186	HG00186	FIN	EUR	1e-05	1e-05	1e-05	1e-05	0.118192	0.022443	0.840091	1e-05	1e-05	0.019214		0.958283	3e-05	0.022453	0.019214	2e-05
NA18608	NA18608	CHB	EAS	1e-05	1e-05	0.00539	1e-05	0.005758	0.66521	0.008388	0.304461	1e-05	0.010753		0.014146	3e-05	0.969671	0.010753	0.0054
HG02657	HG02657	PJL	SAS	1e-05	1e-05	0.25226	0.52221	0.140281	0.013104	0.058029	1e-05	1e-05	0.014076		0.19831	3e-05	0.013114	0.014076	0.77447
HG03745	HG03745	STU	SAS	1e-05	1e-05	0.052567	0.855233	0.056549	1e-05	0.012516	0.00617	1e-05	0.016925		0.069065	3e-05	0.00618	0.016925	0.9078
HG01850	HG01850	KHV	EAS	1e-05	1e-05	1e-05	0.018526	0.003825	0.090192	1e-05	0.873789	1e-05	0.013617		0.003835	3e-05	0.963981	0.013617	0.018536
HG03895	HG03895	STU	SAS	1e-05	1e-05	0.044211	0.88026	0.014746	0.004966	0.039481	1e-05	1e-05	0.016296		0.054227	3e-05	0.004976	0.016296	0.924471
NA20858	NA20858	GIH	SAS	1e-05	1e-05	0.293626	0.361301	0.191321	1e-05	0.143018	1e-05	1e-05	0.010684		0.334339	3e-05	2e-05	0.010684	0.654927
NA20862	NA20862	GIH	SAS	1e-05	1e-05	0.271155	0.40654	0.174941	1e-05	0.133994	1e-05	1e-05	0.013321		0.308935	3e-05	2e-05	0.013321	0.677695
HG04158	HG04158	BEB	SAS	1e-05	1e-05	0.160124	0.631585	0.02386	0.020439	0.050777	0.098804	1e-05	0.014382		0.074637	3e-05	0.119243	0.014382	0.791709
NA20864	NA20864	GIH	SAS	1e-05	1e-05	0.153573	0.579311	0.173128	1e-05	0.084302	1e-05	1e-05	0.009635		0.25743	3e-05	2e-05	0.009635	0.732884
HG03007	HG03007	BEB	SAS	1e-05	1e-05	0.18124	0.666195	1e-05	0.034505	0.061952	0.040965	1e-05	0.015103		0.061962	3e-05	0.07547	0.015103	0.847435
HG03833	HG03833	BEB	SAS	1e-05	1e-05	0.188821	0.572931	0.050383	0.062183	0.040591	0.071506	1e-05	0.013555		0.090974	3e-05	0.133689	0.013555	0.761752
NA21098	NA21098	GIH	SAS	1e-05	1e-05	0.988773	1e-05	1e-05	1e-05	1e-05	1e-05	1e-05	0.011147		2e-05	3e-05	2e-05	0.011147	0.988783
NA20362	NA20362	ASW	AFR	0.22655	0.456078	1e-05	1e-05	0.183202	1e-05	0.055434	1e-05	0.064933	0.013763		0.238636	0.747561	2e-05	0.013763	2e-05
HG01608	HG01608	IBS	EUR	1e-05	1e-05	0.002353	1e-05	0.890758	1.1e-05	0.074996	1e-05	0.014948	0.016894		0.965754	0.014968	2.1e-05	0.016894	0.002363
HG03854	HG03854	STU	SAS	1e-05	1e-05	1e-05	0.90566	0.028936	1e-05	0.040878	0.009841	1e-05	0.014636		0.069814	3e-05	0.009851	0.014636	0.90567
HG02654	HG02654	PJL	SAS	1e-05	1e-05	0.229791	0.42519	0.211986	1e-05	0.121373	1e-05	1e-05	0.011611		0.333359	3e-05	2e-05	0.011611	0.654981
HG02655	HG02655	PJL	SAS	1e-05	1e-05	0.22664	0.40493	0.270197	0.000826	0.084425	1e-05	1e-05	0.012943		0.354622	3e-05	0.000836	0.012943	0.63157
NA20282	NA20282	ASW	AFR	0.222352	0.456638	1e-05	1e-05	0.177924	1e-05	0.08549	0.004334	0.039292	0.01394		0.263414	0.718282	0.004344	0.01394	2e-05
HG02131	HG02131	KHV	EAS	1e-05	1e-05	0.011015	0.097205	0.004382	0.045178	1e-05	0.828031	1e-05	0.014148		0.004392	3e-05	0.873209	0.014148	0.10822
HG04195	HG04195	BEB	SAS	1e-05	1e-05	0.12893	0.639875	0.047695	0.009651	0.035548	0.1241	1e-05	0.01417		0.083243	3e-05	0.133751	0.01417	0.768805
HG03803	HG03803	BEB	SAS	1e-05	1e-05	0.185732	0.617823	0.03413	0.045588	0.043882	0.059232	1e-05	0.013583		0.078012	3e-05	0.10482	0.013583	0.803555
HG03714	HG03714	ITU	SAS	1e-05	1e-05	0.174512	0.588728	0.122093	1e-05	0.076892	0.024886	1e-05	0.012849		0.198985	3e-05	0.024896	0.012849	0.76324
HG00276	HG00276	FIN	EUR	1e-05	1e-05	1e-05	0.008812	0.018317	0.01893	0.936767	0.001333	1e-05	0.015802		0.955084	3e-05	0.020263	0.015802	0.008822
HG03740	HG03740	STU	SAS	1e-05	1e-05	0.101935	0.843935	1e-05	1e-05	0.032072	0.007815	1e-05	0.014193		0.032082	3e-05	0.007825	0.014193	0.94587
HG03016	HG03016	PJL	SAS	1e-05	1e-05	0.041448	0.800183	0.120086	0.003547	0.012077	0.010122	1e-05	0.012506		0.132163	3e-05	0.013669	0.012506	0.841631
NA18609	NA18609	CHB	EAS	1e-05	1e-05	1e-05	1e-05	1e-05	0.65977	0.01278	0.318053	1e-05	0.009337		0.01279	3e-05	0.977823	0.009337	2e-05
HG01598	HG01598	KHV	EAS	1e-05	1e-05	0.009041	0.008702	1e-05	0.102349	1e-05	0.867484	1e-05	0.012374		2e-05	3e-05	0.969833	0.012374	0.017743
HG03727	HG03727	ITU	SAS	1e-05	1e-05	0.134573	0.755953	0.092641	0.002905	1e-05	0.000676	1e-05	0.01321		0.092651	3e-05	0.003581	0.01321	0.890526
HG02697	HG02697	PJL	SAS	1e-05	1e-05	0.192589	0.498383	0.230186	1e-05	0.067738	1e-05	1e-05	0.011054		0.297924	3e-05	2e-05	0.011054	0.690972
HG03685	HG03685	STU	SAS	1e-05	1e-05	0.108956	0.802077	0.044169	0.005527	0.016076	0.008686	1e-05	0.01448		0.060245	3e-05	0.014213	0.01448	0.911033
HG00264	HG00264	GBR	EUR	1e-05	1e-05	1e-05	1e-05	0.622219	1e-05	0.368228	1e-05	1e-05	0.009483		0.990447	3e-05	2e-05	0.009483	2e-05
HG03754	HG03754	STU	SAS	1e-05	1e-05	1e-05	0.91638	0.061376	1e-05	1e-05	0.008901	1e-05	0.013283		0.061386	3e-05	0.008911	0.013283	0.91639
HG03790	HG03790	ITU	SAS	1e-05	1e-05	0.102234	0.777199	0.11207	1.7e-05	1e-05	1e-05	1e-05	0.008431		0.11208	3e-05	2.7e-05	0.008431	0.879433
HG02049	HG02049	KHV	EAS	1e-05	1e-05	1e-05	0.033615	1e-05	0.042638	1e-05	0.910509	1e-05	0.013178		2e-05	3e-05	0.953147	0.013178	0.033625
HG02733	HG02733	PJL	SAS	1e-05	1e-05	0.232899	0.520268	0.194135	1e-05	0.041831	1e-05	1e-05	0.010817		0.235966	3e-05	2e-05	0.010817	0.753167
HG04189	HG04189	BEB	SAS	1e-05	1e-05	0.100971	0.692528	0.015065	0.038305	0.057493	0.082935	1e-05	0.012673		0.072558	3e-05	0.12124	0.012673	0.793499
HG03611	HG03611	BEB	SAS	1e-05	1e-05	0.107715	0.682806	0.01409	0.030749	0.053398	0.09822	1e-05	0.012992		0.067488	3e-05	0.128969	0.012992	0.790521
NA19819	NA19819	ASW	AFR	0.169437	0.423687	0.017922	1.2e-05	0.189911	0.001968	0.057837	1e-05	0.127668	0.011548		0.247748	0.720792	0.001978	0.011548	0.017934
HG03624	HG03624	PJL	SAS	1e-05	1e-05	0.272215	0.399323	0.249133	1e-05	0.069531	1e-05	1e-05	0.009748		0.318664	3e-05	2e-05	0.009748	0.671538
HG03708	HG03708	PJL	SAS	1e-05	1e-05	0.23873	0.525926	0.162807	0.018876	0.041317	1e-05	1e-05	0.012303		0.204124	3e-05	0.018886	0.012303	0.764656
HG02790	HG02790	PJL	SAS	1e-05	1e-05	0.006314	0.844939	0.007415	0.022803	0.103355	0.003326	1e-05	0.011819		0.11077	3e-05	0.026129	0.011819	0.851253
HG00346	HG00346	FIN	EUR	1e-05	1e-05	1e-05	1e-05	0.146961	0.007731	0.819355	0.010649	1e-05	0.015255		0.966316	3e-05	0.01838	0.015255	2e-05
HG02652	HG02652	PJL	SAS	1e-05	1e-05	0.183054	0.510186	0.158831	1e-05	0.136346	1e-05	1e-05	0.011533		0.295177	3e-05	2e-05	0.011533	0.69324
HG02023	HG02023	KHV	EAS	1e-05	1e-05	0.019177	1e-05	1e-05	0.043748	1e-05	0.925155	1e-05	0.01186		2e-05	3e-05	0.968903	0.01186	0.019187
HG03960	HG03960	ITU	SAS	1e-05	1e-05	0.061755	0.83455	0.036703	0.005618	0.027929	0.019941	1e-05	0.013474		0.064632	3e-05	0.025559	0.013474	0.896305
NA20359	NA20359	ASW	AFR	0.232902	0.46577	1e-05	1e-05	0.137056	1e-05	0.10239	1e-05	0.05014	0.011701		0.239446	0.748812	2e-05	0.011701	2e-05
HG00158	HG00158	GBR	EUR	1e-05	1e-05	1e-05	1e-05	0.656081	1e-05	0.334187	1e-05	1e-05	0.009663		0.990268	3e-05	2e-05	0.009663	2e-05
HG03944	HG03944	STU	SAS	1e-05	1e-05	0.012814	0.872081	0.061645	0.000717	0.035892	0.004214	1e-05	0.012607		0.097537	3e-05	0.004931	0.012607	0.884895
HG01872	HG01872	KHV	EAS	1e-05	1e-05	1e-05	0.020163	1e-05	0.189043	1e-05	0.778546	1e-05	0.012188		2e-05	3e-05	0.967589	0.012188	0.020173
NA20900	NA20900	GIH	SAS	1e-05	1e-05	0.227779	0.503027	0.128546	1e-05	0.134017	1e-05	1e-05	0.006581		0.262563	3e-05	2e-05	0.006581	0.730806
HG03862	HG03862	ITU	SAS	1e-05	1e-05	0.108722	0.770527	0.074958	0.000304	0.032194	1e-05	1e-05	0.013255		0.107152	3e-05	0.000314	0.013255	0.879249
HG02651	HG02651	PJL	SAS	1e-05	1e-05	0.129037	0.571685	0.13479	0.004896	0.148597	1e-05	1e-05	0.010956		0.283387	3e-05	0.004906	0.010956	0.700722
NA20891	NA20891	GIH	SAS	1e-05	1e-05	0.199914	0.538762	0.118563	1e-05	0.134372	1e-05	1e-05	0.008339		0.252935	3e-05	2e-05	0.008339	0.738676
HG04015	HG04015	ITU	SAS	1e-05	1e-05	0.096117	0.824888	1.9e-05	1e-05	0.056369	0.011989	1e-05	0.010578		0.056388	3e-05	0.011999	0.010578	0.921005
NA18564	NA18564	CHB	EAS	1e-05	1e-05	1e-05	1e-05	1e-05	0.666779	0.010976	0.313561	1e-05	0.008624		0.010986	3e-05	0.98034	0.008624	2e-05
NA19922	NA19922	ASW	AFR	0.148765	0.471811	1e-05	1e-05	0.162659	0.008236	0.108053	1e-05	0.088514	0.011933		0.270712	0.70909	0.008246	0.011933	2e-05
HG03625	HG03625	PJL	SAS	1e-05	1e-05	0.216108	0.416392	0.266165	1e-05	0.093347	1e-05	1e-05	0.007938		0.359512	3e-05	2e-05	0.007938	0.6325
NA18640	NA18640	CHB	EAS	1e-05	1e-05	1e-05	1e-05	0.006494	0.683256	1e-05	0.29971	1e-05	0.01048		0.006504	3e-05	0.982966	0.01048	2e-05
HG02165	HG02165	CDX	EAS	1e-05	1e-05	1e-05	0.022143	1e-05	0.054246	1e-05	0.912883	1e-05	0.010667		2e-05	3e-05	0.967129	0.010667	0.022153
HG03595	HG03595	BEB	SAS	1e-05	1e-05	0.16406	0.588444	0.067985	0.057858	0.024737	0.08458	1e-05	0.012306		0.092722	3e-05	0.142438	0.012306	0.752504
HG02491	HG02491	PJL	SAS	1e-05	1e-05	0.125508	0.617271	0.164026	1e-05	0.085183	1e-05	1e-05	0.007962		0.249209	3e-05	2e-05	0.007962	0.742779
NA18602	NA18602	CHB	EAS	1e-05	1.1e-05	1e-05	1e-05	1e-05	0.637409	0.007668	0.342673	1e-05	0.012189		0.007678	3.1e-05	0.980082	0.012189	2e-05
NA18563	NA18563	CHB	EAS	1e-05	1e-05	1e-05	1e-05	0.003176	0.743498	1e-05	0.24412	1e-05	0.009145		0.003186	3e-05	0.987618	0.009145	2e-05
HG02699	HG02699	PJL	SAS	1e-05	1e-05	0.187346	0.452521	0.197715	1e-05	0.154703	1e-05	1e-05	0.007666		0.352418	3e-05	2e-05	0.007666	0.639867
HG03931	HG03931	BEB	SAS	1e-05	1e-05	0.144566	0.618215	0.001187	0.049551	0.075659	0.099883	1e-05	0.01091		0.076846	3e-05	0.149434	0.01091	0.762781
HG03848	HG03848	STU	SAS	1e-05	1e-05	0.121807	0.801316	0.030175	0.001559	0.025026	0.008018	1e-05	0.012069		0.055201	3e-05	0.009577	0.012069	0.923123
HG02558	HG02558	ACB	AFR	0.204711	0.609851	1.8e-05	1e-05	0.056978	1e-05	0.034357	1e-05	0.082618	0.011437		0.091335	0.89718	2e-05	0.011437	2.8e-05
HG01776	HG01776	IBS	EUR	1e-05	1e-05	0.006894	0.003581	0.874789	1e-05	0.102115	1e-05	1e-05	0.012571		0.976904	3e-05	2e-05	0.012571	0.010475
NA19913	NA19913	ASW	AFR	0.216565	0.619575	1e-05	1e-05	0.081702	1e-05	0.042322	0.01645	0.012677	0.010678		0.124024	0.848817	0.01646	0.010678	2e-05
HG03235	HG03235	PJL	SAS	1e-05	1e-05	0.185043	0.542371	0.204715	1e-05	0.058331	1e-05	1e-05	0.00949		0.263046	3e-05	2e-05	0.00949	0.727414
NA19707	NA19707	ASW	AFR	0.185193	0.414937	1e-05	1e-05	0.183368	1e-05	0.075568	0.008704	0.121833	0.010367		0.258936	0.721963	0.008714	0.010367	2e-05
HG04212	HG04212	ITU	SAS	1e-05	1e-05	0.133641	0.776327	0.07952	1e-05	0.003453	1e-05	1e-05	0.007009		0.082973	3e-05	2e-05	0.007009	0.909968
NA18621	NA18621	CHB	EAS	1e-05	1e-05	1e-05	1e-05	1e-05	0.680023	1e-05	0.307684	1e-05	0.012223		2e-05	3e-05	0.987707	0.012223	2e-05
HG02494	HG02494	PJL	SAS	1e-05	1e-05	0.160357	0.504849	0.272803	0.001901	0.044037	0.003761	1e-05	0.012262		0.31684	3e-05	0.005662	0.012262	0.665206
HG03756	HG03756	STU	SAS	1e-05	1e-05	0.094429	0.826536	0.047769	1e-05	1e-05	0.022236	1e-05	0.008979		0.047779	3e-05	0.022246	0.008979	0.920965
HG03990	HG03990	STU	SAS	1e-05	1e-05	0.141407	0.783859	0.008564	0.016498	0.036035	0.002837	1e-05	0.01077		0.044599	3e-05	0.019335	0.01077	0.925266
HG02383	HG02383	CDX	EAS	1e-05	1e-05	0.021521	1e-05	1e-05	1e-05	1e-05	0.971609	1e-05	0.0068		2e-05	3e-05	0.971619	0.0068	0.021531
HG01586	HG01586	PJL	SAS	1e-05	1e-05	0.186175	0.515283	0.180702	0.011236	0.096302	1e-05	1e-05	0.010261		0.277004	3e-05	0.011246	0.010261	0.701458
NA21111	NA21111	GIH	SAS	1e-05	1e-05	0.927594	0.022062	0.025734	1e-05	0.017332	1e-05	1e-05	0.007228		0.043066	3e-05	2e-05	0.007228	0.949656
HG04211	HG04211	ITU	SAS	1e-05	1e-05	0.081801	0.823618	0.084543	1e-05	0.003363	1e-05	1e-05	0.006626		0.087906	3e-05	2e-05	0.006626	0.905419
HG03941	HG03941	BEB	SAS	1e-05	1e-05	0.226116	0.7129	1e-05	0.048961	1e-05	0.000787	1e-05	0.011185		2e-05	3e-05	0.049748	0.011185	0.939016
HG00177	HG00177	FIN	EUR	1e-05	1e-05	1e-05	1e-05	0.001243	0.042881	0.941912	1e-05	1e-05	0.013904		0.943155	3e-05	0.042891	0.013904	2e-05
HG03919	HG03919	BEB	SAS	1e-05	1e-05	0.128397	0.676542	0.082334	0.020804	0.062688	0.017267	1e-05	0.011937		0.145022	3e-05	0.038071	0.011937	0.804939
NA18643	NA18643	CHB	EAS	1e-05	1e-05	1e-05	1e-05	1e-05	0.655061	0.013425	0.326554	1e-05	0.0049		0.013435	3e-05	0.981615	0.0049	2e-05
NA18623	NA18623	CHB	EAS	1e-05	1e-05	1e-05	1e-05	1e-05	0.668388	0.022579	0.296397	1e-05	0.012576		0.022589	3e-05	0.964785	0.012576	2e-05
HG02778	HG02778	PJL	SAS	1e-05	1e-05	1e-05	0.852759	0.059198	0.008224	0.068362	1e-05	1e-05	0.011407		0.12756	3e-05	0.008234	0.011407	0.852769
HG03789	HG03789	ITU	SAS	1e-05	1e-05	0.148018	0.658519	0.115278	1e-05	0.052143	0.016014	1e-05	0.009989		0.167421	3e-05	0.016024	0.009989	0.806537
HG03603	HG03603	BEB	SAS	1e-05	1e-05	0.122003	0.689726	0.007433	0.020641	0.051438	0.097516	1e-05	0.011214		0.058871	3e-05	0.118157	0.011214	0.811729
HG01597	HG01597	KHV	EAS	1e-05	1e-05	1e-05	0.019601	0.002212	0.04174	1e-05	0.92578	1e-05	0.010616		0.002222	3e-05	0.96752	0.010616	0.019611
HG03488	HG03488	PJL	SAS	1e-05	1e-05	0.276222	0.452641	0.08667	0.003099	0.171305	1e-05	1e-05	0.010023		0.257975	3e-05	0.003109	0.010023	0.728863
NA20845	NA20845	GIH	SAS	1e-05	1e-05	0.304421	0.479021	0.122272	1e-05	0.079151	0.004281	1e-05	0.010815		0.201423	3e-05	0.004291	0.010815	0.783442
HG03698	HG03698	STU	SAS	1e-05	1e-05	0.059146	0.831038	0.066765	0.015547	0.017242	1e-05	1e-05	0.010222		0.084007	3e-05	0.015557	0.010222	0.890184
HG03649	HG03649	PJL	SAS	1e-05	1e-05	0.164262	0.578172	0.138977	0.000789	0.080412	0.026858	1e-05	0.010499		0.219389	3e-05	0.027647	0.010499	0.742434
NA21133	NA21133	GIH	SAS	1e-05	1e-05	0.946063	1e-05	0.003599	1e-05	0.034139	0.00613	1e-05	0.01002		0.037738	3e-05	0.00614	0.01002	0.946073
HG03229	HG03229	PJL	SAS	1e-05	1e-05	0.074848	0.740446	0.049412	1e-05	0.114254	0.010318	1e-05	0.010682		0.163666	3e-05	0.010328	0.010682	0.815294
HG04099	HG04099	STU	SAS	1e-05	1e-05	0.253954	0.669297	0.05981	1e-05	1e-05	0.009117	1e-05	0.007773		0.05982	3e-05	0.009127	0.007773	0.923251
HG03796	HG03796	BEB	SAS	1e-05	1e-05	0.164991	0.574145	1e-05	0.064711	0.059826	0.126775	1e-05	0.009512		0.059836	3e-05	0.191486	0.009512	0.739136
HG01851	HG01851	KHV	EAS	1e-05	1e-05	0.013578	1e-05	1e-05	0.078851	1e-05	0.901431	1e-05	0.006081		2e-05	3e-05	0.980282	0.006081	0.013588
NA18646	NA18646	CHB	EAS	1e-05	1e-05	1e-05	1e-05	1e-05	0.66401	0.007088	0.324834	1e-05	0.004009		0.007098	3e-05	0.988844	0.004009	2e-05
NA18528	NA18528	CHB	EAS	1e-05	1e-05	0.01119	1e-05	0.001661	0.683023	0.00977	0.287053	1e-05	0.007262		0.011431	3e-05	0.970076	0.007262	0.0112
HG04153	HG04153	BEB	SAS	1e-05	1e-05	0.134007	0.669399	0.028757	0.046014	0.047877	0.064373	1e-05	0.009543		0.076634	3e-05	0.110387	0.009543	0.803406
NA18642	NA18642	CHB	EAS	1e-05	1e-05	1e-05	0.009882	0.009578	0.615129	0.021942	0.332887	1e-05	0.010543		0.03152	3e-05	0.948016	0.010543	0.009892
HG01626	HG01626	IBS	EUR	0.013438	1e-05	0.006245	1e-05	0.938225	0.010719	0.013961	1e-05	0.004686	0.012696		0.952186	0.018134	0.010729	0.012696	0.006255
HG03234	HG03234	PJL	SAS	1e-05	1e-05	0.206561	0.475402	0.228356	0.005252	0.07437	1e-05	1e-05	0.010019		0.302726	3e-05	0.005262	0.010019	0.681963
NA20895	NA20895	GIH	SAS	1.5e-05	1e-05	0.300924	0.494731	0.121889	1e-05	0.075675	1e-05	1e-05	0.006725		0.197564	3.5e-05	2e-05	0.006725	0.795655
HG03746	HG03746	STU	SAS	1e-05	1e-05	0.191959	0.598491	0.107442	0.006234	0.085082	1e-05	1e-05	0.010751		0.192524	3e-05	0.006244	0.010751	0.79045
NA21120	NA21120	GIH	SAS	1e-05	1e-05	0.239599	0.58935	0.119399	1e-05	0.043137	1e-05	1e-05	0.008465		0.162536	3e-05	2e-05	0.008465	0.828949
HG03875	HG03875	ITU	SAS	1e-05	1.3e-05	0.159201	0.608002	0.130125	0.008657	0.08422	1e-05	1e-05	0.009752		0.214345	3.3e-05	0.008667	0.009752	0.767203
NA21104	NA21104	GIH	SAS	1e-05	1e-05	0.985862	1e-05	1e-05	0.007078	1e-05	1e-05	1e-05	0.006991		2e-05	3e-05	0.007088	0.006991	0.985872
HG03668	HG03668	PJL	SAS	1e-05	1e-05	0.155375	0.646892	0.074751	0.010796	0.100828	0.001012	1e-05	0.010316		0.175579	3e-05	0.011808	0.010316	0.802267
HG02057	HG02057	KHV	EAS	1e-05	1e-05	0.007913	0.029861	1e-05	0.082096	1e-05	0.870461	1e-05	0.009618		2e-05	3e-05	0.952557	0.009618	0.037774
HG04198	HG04198	ITU	SAS	1e-05	1e-05	0.102494	0.784803	0.059625	1e-05	0.043954	0.000187	1e-05	0.008896		0.103579	3e-05	0.000197	0.008896	0.887297
HG00126	HG00126	GBR	EUR	1e-05	1e-05	1e-05	0.001688	0.651758	1e-05	0.339039	1e-05	1e-05	0.007455		0.990797	3e-05	2e-05	0.007455	0.001698
HG02691	HG02691	PJL	SAS	1e-05	1e-05	0.180243	0.467948	0.282257	0.002238	0.058908	1e-05	1e-05	0.008367		0.341165	3e-05	0.002248	0.008367	0.648191
HG04090	HG04090	ITU	SAS	1e-05	1e-05	0.105828	0.799198	0.030818	0.01473	0.039591	1e-05	1e-05	0.009795		0.070409	3e-05	0.01474	0.009795	0.905026
HG03757	HG03757	STU	SAS	1e-05	1e-05	0.046984	0.898972	1e-05	0.039391	1e-05	0.003934	1e-05	0.01067		2e-05	3e-05	0.043325	0.01067	0.945956
HG01697	HG01697	IBS	EUR	0.015025	1e-05	1e-05	0.027496	0.858276	1e-05	0.082488	1e-05	0.006311	0.010364		0.940764	0.021346	2e-05	0.010364	0.027506
NA20320	NA20320	ASW	AFR	0.142132	0.658614	1e-05	1e-05	0.04723	0.010326	0.058088	0.004552	0.069627	0.009412		0.105318	0.870373	0.014878	0.009412	2e-05
HG01798	HG01798	CDX	EAS	1e-05	1e-05	1e-05	1.1e-05	1e-05	0.402955	1e-05	0.587715	1e-05	0.00926		2e-05	3e-05	0.99067	0.00926	2.1e-05
NA18562	NA18562	CHB	EAS	1e-05	1e-05	0.007263	1e-05	0.002455	0.61957	0.008055	0.354962	1e-05	0.007655		0.01051	3e-05	0.974532	0.007655	0.007273
NA20872	NA20872	GIH	SAS	1e-05	1e-05	0.323605	0.377797	0.21354	1e-05	0.078449	1e-05	1e-05	0.006557		0.291989	3e-05	2e-05	0.006557	0.701402
HG02490	HG02490	PJL	SAS	1e-05	1e-05	0.183664	0.490143	0.221156	1e-05	0.095319	0.000827	1e-05	0.00885		0.316475	3e-05	0.000837	0.00885	0.673807
HG03015	HG03015	PJL	SAS	1e-05	1e-05	1.6e-05	0.845086	0.043494	0.018537	0.08539	1e-05	1e-05	0.007438		0.128884	3e-05	0.018547	0.007438	0.845102
NA18648	NA18648	CHB	EAS	1e-05	1e-05	1e-05	0.000441	0.02109	0.628742	0.003188	0.339012	1e-05	0.007488		0.024278	3e-05	0.967754	0.007488	0.000451
NA21116	NA21116	GIH	SAS	1e-05	1e-05	0.332654	0.524033	0.083608	2e-05	0.042943	0.007496	1e-05	0.009217		0.126551	3e-05	0.007516	0.009217	0.856687
NA18625	NA18625	CHB	EAS	1e-05	1e-05	1e-05	1e-05	1e-05	0.662613	1.8e-05	0.326724	1e-05	0.010586		2.8e-05	3e-05	0.989337	0.010586	2e-05
HG04155	HG04155	BEB	SAS	1e-05	1e-05	0.151405	0.657451	0.003786	0.053453	0.047369	0.078926	1e-05	0.007581		0.051155	3e-05	0.132379	0.007581	0.808856
NA18567	NA18567	CHB	EAS	1e-05	1e-05	0.001638	1e-05	1e-05	0.607284	1e-05	0.380193	1e-05	0.010825		2e-05	3e-05	0.987477	0.010825	0.001648
NA18647	NA18647	CHB	EAS	1e-05	1e-05	1e-05	0.002276	0.016986	0.665909	0.006356	0.300181	1e-05	0.008252		0.023342	3e-05	0.96609	0.008252	0.002286
NA20357	NA20357	ASW	AFR	0.173644	0.596349	1e-05	0.007011	0.056853	0.006092	0.025201	0.004716	0.120951	0.009172		0.082054	0.890944	0.010808	0.009172	0.007021
NA21092	NA21092	GIH	SAS	1e-05	1e-05	0.301305	0.514293	0.161377	0.016874	1e-05	1e-05	1e-05	0.0061		0.161387	3e-05	0.016884	0.0061	0.815598
HG03653	HG03653	PJL	SAS	1e-05	1e-05	0.138173	0.66628	0.098785	1e-05	0.080718	0.008223	1e-05	0.00778		0.179503	3e-05	0.008233	0.00778	0.804453
NA19908	NA19908	ASW	AFR	0.158665	0.638095	1e-05	1e-05	0.068053	1e-05	0.034211	0.002161	0.090104	0.008681		0.102264	0.886864	0.002171	0.008681	2e-05
NA11994	NA11994	CEU	EUR	1e-05	1e-05	0.017555	1e-05	0.624157	1e-05	0.355702	1e-05	1e-05	0.002525		0.979859	3e-05	2e-05	0.002525	0.017565
HG03490	HG03490	PJL	SAS	1e-05	1e-05	0.215017	0.49927	0.18428	1e-05	0.094593	1e-05	1e-05	0.00679		0.278873	3e-05	2e-05	0.00679	0.714287
NA20874	NA20874	GIH	SAS	1e-05	1e-05	0.193192	0.593379	0.091102	0.008552	0.104997	1e-05	1e-05	0.008738		0.196099	3e-05	0.008562	0.008738	0.786571
NA20903	NA20903	GIH	SAS	1e-05	1e-05	0.335667	0.495463	0.079288	0.006115	0.074717	0.000669	1e-05	0.008051		0.154005	3e-05	0.006784	0.008051	0.83113
NA20342	NA20342	ASW	AFR	0.147475	0.370624	1e-05	1e-05	0.269447	0.013249	0.106714	0.00055	0.083527	0.008394		0.376161	0.601626	0.013799	0.008394	2e-05
NA18597	NA18597	CHB	EAS	1e-05	1e-05	1e-05	1e-05	1e-05	0.641356	0.014632	0.337424	1e-05	0.006527		0.014642	3e-05	0.97878	0.006527	2e-05
HG02792	HG02792	PJL	SAS	1e-05	1e-05	1e-05	0.867282	0.029659	0.018741	0.072487	0.00533	1e-05	0.00646		0.102146	3e-05	0.024071	0.00646	0.867292
NA20351	NA20351	ASW	AFR	0.100268	0.506563	1e-05	0.005357	0.230533	1e-05	0.068955	0.015249	0.064321	0.008734		0.299488	0.671152	0.015259	0.008734	0.005367
HG03696	HG03696	STU	SAS	1e-05	1e-05	0.117119	0.800744	0.007192	0.003093	0.045465	0.016422	1e-05	0.009936		0.052657	3e-05	0.019515	0.009936	0.917863
HG03744	HG03744	STU	SAS	1e-05	1e-05	0.102444	0.779332	0.070699	0.039916	1e-05	1e-05	1e-05	0.007558		0.070709	3e-05	0.039926	0.007558	0.881776
HG02058	HG02058	KHV	EAS	1e-05	1e-05	0.004057	0.053639	1e-05	0.101164	0.004703	0.827818	1e-05	0.008579		0.004713	3e-05	0.928982	0.008579	0.057696
HG04194	HG04194	BEB	SAS	1e-05	1e-05	0.159739	0.623199	0.051392	0.013919	0.062126	0.081077	1e-05	0.008519		0.113518	3e-05	0.094996	0.008519	0.782938
HG00150	HG00150	GBR	EUR	1e-05	1e-05	0.002072	0.010905	0.629858	1e-05	0.353904	1e-05	1e-05	0.003211		0.983762	3e-05	2e-05	0.003211	0.012977
HG00173	HG00173	FIN	EUR	1e-05	1e-05	1e-05	1e-05	0.044871	0.027983	0.915154	1e-05	1e-05	0.011932		0.960025	3e-05	0.027993	0.011932	2e-05
NA19901	NA19901	ASW	AFR	0.234449	0.516481	1e-05	0.01918	0.047654	1e-05	0.022133	1e-05	0.151578	0.008495		0.069787	0.902508	2e-05	0.008495	0.01919
HG04159	HG04159	BEB	SAS	1e-05	1e-05	0.129413	0.663473	1e-05	0.008766	0.084977	0.105375	1e-05	0.007956		0.084987	3e-05	0.114141	0.007956	0.792886
HG03867	HG03867	ITU	SAS	1e-05	1e-05	0.048121	0.87756	1e-05	1e-05	0.021594	0.043613	1e-05	0.009063		0.021604	3e-05	0.043623	0.009063	0.925681
HG04060	HG04060	ITU	SAS	1e-05	1e-05	0.172097	0.657252	0.098369	1e-05	0.063917	1e-05	1e-05	0.008315		0.162286	3e-05	2e-05	0.008315	0.829349
HG04173	HG04173	BEB	SAS	1e-05	1e-05	0.14578	0.656612	0.013078	1e-05	0.064755	0.111919	1e-05	0.007816		0.077833	3e-05	0.111929	0.007816	0.802392
HG00956	HG00956	CDX	EAS	1e-05	1e-05	1e-05	1e-05	1e-05	0.051506	1e-05	0.938031	1e-05	0.010393		2e-05	3e-05	0.989537	0.010393	2e-05
NA20887	NA20887	GIH	SAS	1e-05	1e-05	0.288431	0.562647	0.075889	1e-05	0.062691	0.002835	1e-05	0.007466		0.13858	3e-05	0.002845	0.007466	0.851078
NA20877	NA20877	GIH	SAS	1e-05	1e-05	0.954623	0.007401	1e-05	1e-05	0.030272	1e-05	1e-05	0.007644		0.030282	3e-05	2e-05	0.007644	0.962024
NA12287	NA12287	CEU	EUR	1e-05	1e-05	0.004103	1e-05	0.672721	1e-05	0.317832	1e-05	1e-05	0.005283		0.990553	3e-05	2e-05	0.005283	0.004113
NA12156	NA12156	CEU	EUR	1.2e-05	1e-05	1e-05	1e-05	0.708928	1e-05	0.284942	1e-05	1e-05	0.006058		0.99387	3.2e-05	2e-05	0.006058	2e-05
HG02737	HG02737	PJL	SAS	1e-05	1e-05	0.225809	0.443762	0.224586	0.007241	0.092073	1e-05	1e-05	0.006489		0.316659	3e-05	0.007251	0.006489	0.669571
HG03917	HG03917	BEB	SAS	1e-05	1e-05	0.203826	0.564554	0.087588	0.04037	1e-05	0.097816	1e-05	0.005805		0.087598	3e-05	0.138186	0.005805	0.76838
HG00379	HG00379	FIN	EUR	1e-05	1e-05	1e-05	1.4e-05	0.071272	1e-05	0.904922	0.006098	1e-05	0.017644		0.976194	3e-05	0.006108	0.017644	2.4e-05
HG04209	HG04209	ITU	SAS	1e-05	1e-05	0.107421	0.816393	0.029356	0.003975	0.027838	0.004653	1e-05	0.010333		0.057194	3e-05	0.008628	0.010333	0.923814
NA18531	NA18531	CHB	EAS	1e-05	1e-05	0.018046	1e-05	1e-05	0.656486	0.001292	0.318324	1e-05	0.005803		0.001302	3e-05	0.97481	0.005803	0.018056
HG02152	HG02152	CDX	EAS	1e-05	1e-05	1e-05	0.013396	1e-05	1e-05	1e-05	0.981733	1e-05	0.004801		2e-05	3e-05	0.981743	0.004801	0.013406
NA12414	NA12414	CEU	EUR	1e-05	1e-05	0.001251	1e-05	0.614513	1e-05	0.381291	1e-05	1e-05	0.002886		0.995804	3e-05	2e-05	0.002886	0.001261
NA19818	NA19818	ASW	AFR	0.167536	0.491018	0.023922	1.5e-05	0.19296	0.000206	0.056321	1e-05	0.060992	0.00702		0.249281	0.719546	0.000216	0.00702	0.023937
HG03237	HG03237	PJL	SAS	1e-05	1e-05	0.214049	0.459318	0.197709	1e-05	0.124045	1e-05	1e-05	0.004829		0.321754	3e-05	2e-05	0.004829	0.673367
NA12003	NA12003	CEU	EUR	1e-05	1e-05	0.006982	9.3e-05	0.495846	1e-05	0.491348	1e-05	1e-05	0.005681		0.987194	3e-05	2e-05	0.005681	0.007075
HG00592	HG00592	CHS	EAS	1e-05	1e-05	1e-05	1e-05	1e-05	0.614038	0.008104	0.370109	1e-05	0.007689		0.008114	3e-05	0.984147	0.007689	2e-05
HG00373	HG00373	FIN	EUR	1e-05	1e-05	1e-05	1e-05	1e-05	0.029216	0.955	0.004585	1e-05	0.011139		0.95501	3e-05	0.033801	0.011139	2e-05
NA21137	NA21137	GIH	SAS	1e-05	1e-05	0.887702	0.062869	1e-05	1e-05	0.049359	1e-05	1e-05	1e-05		0.049369	3e-05	2e-05	1e-05	0.950571
NA20882	NA20882	GIH	SAS	1e-05	1e-05	0.224522	0.515596	0.124503	1e-05	0.132349	1e-05	1e-05	0.002979		0.256852	3e-05	2e-05	0.002979	0.740118
HG03882	HG03882	ITU	SAS	1e-05	1e-05	0.062588	0.824746	0.043379	1e-05	0.063325	1e-05	1e-05	0.005912		0.106704	3e-05	2e-05	0.005912	0.887334
HG03022	HG03022	PJL	SAS	1e-05	1e-05	1e-05	0.839144	0.020674	1e-05	0.137782	1e-05	1e-05	0.00234		0.158456	3e-05	2e-05	0.00234	0.839154
HG04171	HG04171	BEB	SAS	1.7e-05	1e-05	0.115986	0.665995	0.014387	0.034618	0.078467	0.083095	1e-05	0.007414		0.092854	3.7e-05	0.117713	0.007414	0.781981
HG02116	HG02116	KHV	EAS	1e-05	1e-05	0.025139	0.004644	1e-05	0.10992	1e-05	0.853698	1e-05	0.006549		2e-05	3e-05	0.963618	0.006549	0.029783
HG02724	HG02724	PJL	SAS	1e-05	1e-05	1e-05	0.876454	0.006811	1e-05	0.089896	0.022481	1e-05	0.004309		0.096707	3e-05	0.022491	0.004309	0.876464
HG01869	HG01869	KHV	EAS	1e-05	1e-05	1e-05	0.014917	1e-05	0.060617	1e-05	0.914168	1e-05	0.010238		2e-05	3e-05	0.974785	0.010238	0.014927
NA18626	NA18626	CHB	EAS	1e-05	1e-05	0.00221	1e-05	1e-05	0.705837	0.020366	0.263893	1e-05	0.007643		0.020376	3e-05	0.96973	0.007643	0.00222
NA20321	NA20321	ASW	AFR	0.121611	0.585415	0.005329	1e-05	0.117121	1e-05	0.112033	1e-05	0.052488	0.005973		0.229154	0.759514	2e-05	0.005973	0.005339
NA18539	NA18539	CHB	EAS	1e-05	1e-05	1e-05	1e-05	0.004667	0.694486	0.005163	0.290421	1e-05	0.005213		0.00983	3e-05	0.984907	0.005213	2e-05
HG03785	HG03785	ITU	SAS	1e-05	1e-05	0.088534	0.90168	1e-05	0.004768	1e-05	1e-05	1e-05	0.004958		2e-05	3e-05	0.004778	0.004958	0.990214
HG03925	HG03925	BEB	SAS	1e-05	1e-05	0.176191	0.606017	0.023217	0.047398	0.053452	0.086597	1e-05	0.007098		0.076669	3e-05	0.133995	0.007098	0.782208
HG03753	HG03753	STU	SAS	1e-05	1e-05	0.06511	0.833637	0.058304	0.028374	0.006729	1e-05	1e-05	0.007807		0.065033	3e-05	0.028384	0.007807	0.898747
HG01583	HG01583	PJL	SAS	1e-05	1e-05	0.252454	0.503211	0.145674	1e-05	0.093899	1e-05	1e-05	0.004712		0.239573	3e-05	2e-05	0.004712	0.755665
HG01870	HG01870	KHV	EAS	1e-05	1e-05	0.004881	0.010694	1e-05	0.083466	1e-05	0.894701	1e-05	0.006207		2e-05	3e-05	0.978167	0.006207	0.015575
HG03907	HG03907	BEB	SAS	1e-05	1e-05	0.190638	0.601586	1e-05	0.032722	0.067849	0.100141	1e-05	0.007024		0.067859	3e-05	0.132863	0.007024	0.792224
HG03782	HG03782	ITU	SAS	1e-05	1e-05	0.079033	0.789639	0.028472	0.00573	0.085965	0.004031	1e-05	0.007101		0.114437	3e-05	0.009761	0.007101	0.868672
HG01617	HG01617	IBS	EUR	0.002614	0.011204	0.000704	0.006423	0.85646	0.005383	0.109697	1e-05	1e-05	0.007495		0.966157	0.013828	0.005393	0.007495	0.007127
HG01858	HG01858	KHV	EAS	1e-05	1e-05	1e-05	0.023273	1e-05	0.072227	1e-05	0.897505	1e-05	0.006935		2e-05	3e-05	0.969732	0.006935	0.023283
NA18560	NA18560	CHB	EAS	1e-05	1e-05	1e-05	1e-05	1e-05	0.430703	1e-05	0.564062	1e-05	0.005165		2e-05	3e-05	0.994765	0.005165	2e-05
HG03805	HG03805	BEB	SAS	1e-05	1e-05	0.144677	0.6582	0.023961	0.027711	0.057058	0.081361	1e-05	0.007001		0.081019	3e-05	0.109072	0.007001	0.802877
HG03643	HG03643	STU	SAS	1e-05	1e-05	0.123621	0.782557	0.041785	0.005137	0.022268	0.017084	1e-05	0.007517		0.064053	3e-05	0.022221	0.007517	0.906178
NA21101	NA21101	GIH	SAS	1e-05	1e-05	0.751188	0.185527	0.015942	0.015209	0.029729	1e-05	1e-05	0.002366		0.045671	3e-05	0.015219	0.002366	0.936715
HG04144	HG04144	BEB	SAS	1e-05	1e-05	0.201383	0.589144	0.083714	0.022466	0.037222	0.058705	1e-05	0.007337		0.120936	3e-05	0.081171	0.007337	0.790527
NA20910	NA20910	GIH	SAS	1e-05	1e-05	0.210513	0.477199	0.155192	1e-05	0.155233	1e-05	1e-05	0.001813		0.310425	3e-05	2e-05	0.001813	0.687712
HG02521	HG02521	KHV	EAS	1e-05	1e-05	0.023584	1e-05	1e-05	0.092044	1e-05	0.878425	1e-05	0.005887		2e-05	3e-05	0.970469	0.005887	0.023594
NA20886	NA20886	GIH	SAS	1e-05	1e-05	0.313632	0.413543	0.19242	1e-05	0.076083	1e-05	1e-05	0.004272		0.268503	3e-05	2e-05	0.004272	0.727175
NA20810	NA20810	TSI	EUR	1e-05	1e-05	1e-05	0.021084	0.944281	0.001923	0.023531	1e-05	1e-05	0.009132		0.967812	3e-05	0.001933	0.009132	0.021094
NA12413	NA12413	CEU	EUR	1e-05	1e-05	1e-05	0.000177	0.67042	1e-05	0.321143	1e-05	1e-05	0.0082		0.991563	3e-05	2e-05	0.0082	0.000187
HG02604	HG02604	PJL	SAS	1e-05	1e-05	0.234355	0.415105	0.222026	0.008595	0.112915	1e-05	1e-05	0.006963		0.334941	3e-05	0.008605	0.006963	0.64946
NA21103	NA21103	GIH	SAS	1e-05	1e-05	0.99183	1e-05	0.00809	1e-05	1e-05	1e-05	1e-05	1e-05		0.0081	3e-05	2e-05	1e-05	0.99184
HG03711	HG03711	STU	SAS	1e-05	1e-05	0.00309	0.897714	1e-05	1e-05	0.09263	1e-05	1e-05	0.006505		0.09264	3e-05	2e-05	0.006505	0.900804
HG03963	HG03963	ITU	SAS	1e-05	1e-05	0.095233	0.823474	1e-05	0.019876	0.052757	1e-05	1e-05	0.00861		0.052767	3e-05	0.019886	0.00861	0.918707
NA18634	NA18634	CHB	EAS	1e-05	1e-05	1e-05	1e-05	1e-05	0.459556	1e-05	0.534359	1e-05	0.006015		2e-05	3e-05	0.993915	0.006015	2e-05
HG03965	HG03965	ITU	SAS	1e-05	1e-05	0.026195	0.879363	0.025817	1e-05	0.013697	0.048434	1e-05	0.006454		0.039514	3e-05	0.048444	0.006454	0.905558
NA20847	NA20847	GIH	SAS	1e-05	1e-05	0.996409	1e-05	0.003511	1e-05	1e-05	1e-05	1e-05	1e-05		0.003521	3e-05	2e-05	1e-05	0.996419
HG03019	HG03019	PJL	SAS	1e-05	1e-05	1e-05	0.850694	1e-05	1e-05	0.117732	0.025109	1e-05	0.006405		0.117742	3e-05	0.025119	0.006405	0.850704
HG02064	HG02064	KHV	EAS	1e-05	1e-05	1e-05	0.014088	1e-05	0.086062	1e-05	0.892878	1e-05	0.006912		2e-05	3e-05	0.97894	0.006912	0.014098
HG01841	HG01841	KHV	EAS	1e-05	1e-05	1e-05	0.01439	1e-05	0.090506	1e-05	0.890547	1e-05	0.004497		2e-05	3e-05	0.981053	0.004497	0.0144
NA21114	NA21114	GIH	SAS	1e-05	1e-05	0.85593	0.075557	0.059763	1e-05	0.004413	1e-05	1e-05	0.004287		0.064176	3e-05	2e-05	0.004287	0.931487
HG03861	HG03861	ITU	SAS	1e-05	1e-05	0.059045	0.936338	1e-05	1e-05	1e-05	1e-05	1e-05	0.004547		2e-05	3e-05	2e-05	0.004547	0.995383
HG00251	HG00251	GBR	EUR	1e-05	1e-05	1.5e-05	0.00625	0.707401	1e-05	0.283951	1e-05	1e-05	0.002332		0.991352	3e-05	2e-05	0.002332	0.006265
HG01874	HG01874	KHV	EAS	1e-05	1e-05	0.019414	0.012777	1e-05	0.095639	1e-05	0.866792	1e-05	0.005329		2e-05	3e-05	0.962431	0.005329	0.032191
NA20849	NA20849	GIH	SAS	1e-05	1e-05	0.983819	1e-05	1e-05	1e-05	0.012832	0.000555	1e-05	0.002733		0.012842	3e-05	0.000565	0.002733	0.983829
HG03934	HG03934	BEB	SAS	1e-05	1e-05	0.167961	0.636107	0.006269	0.023782	0.058953	0.10156	1e-05	0.005338		0.065222	3e-05	0.125342	0.005338	0.804068
HG02153	HG02153	CDX	EAS	1e-05	1e-05	1e-05	0.011426	1e-05	0.018578	1e-05	0.963291	1e-05	0.006644		2e-05	3e-05	0.981869	0.006644	0.011436
NA21128	NA21128	GIH	SAS	1e-05	1e-05	0.96605	0.006907	1e-05	1e-05	0.022877	0.004106	1e-05	1e-05		0.022887	3e-05	0.004116	1e-05	0.972957
HG00231	HG00231	GBR	EUR	1e-05	1e-05	1e-05	1e-05	0.692643	1e-05	0.302782	1e-05	1e-05	0.004505		0.995425	3e-05	2e-05	0.004505	2e-05
HG03593	HG03593	BEB	SAS	1e-05	1e-05	0.144518	0.661921	0.018861	0.006796	0.052212	0.108855	1e-05	0.006806		0.071073	3e-05	0.115651	0.006806	0.806439
HG02060	HG02060	KHV	EAS	1e-05	1e-05	1e-05	0.009854	1e-05	0.074737	1e-05	0.910192	1e-05	0.005157		2e-05	3e-05	0.984929	0.005157	0.009864
HG04003	HG04003	STU	SAS	1e-05	1e-05	0.184846	0.619859	0.087324	0.007859	0.092929	1e-05	1e-05	0.007143		0.180253	3e-05	0.007869	0.007143	0.804705
HG02419	HG02419	ACB	AFR	0.193272	0.675268	0.001892	1e-05	0.046682	0.006368	0.001648	0.003671	0.064898	0.006291		0.04833	0.933438	0.010039	0.006291	0.001902
HG03788	HG03788	ITU	SAS	1e-05	1e-05	0.123121	0.734649	0.124758	0.007478	1e-05	0.003479	1e-05	0.006475		0.124768	3e-05	0.010957	0.006475	0.85777
HG01866	HG01866	KHV	EAS	1e-05	1e-05	0.004889	0.021416	1e-05	0.077964	1e-05	0.890052	1e-05	0.005629		2e-05	3e-05	0.968016	0.005629	0.026305
HG00155	HG00155	GBR	EUR	1e-05	1e-05	0.005933	1e-05	0.643749	1e-05	0.348598	1e-05	1e-05	0.001659		0.992347	3e-05	2e-05	0.001659	0.005943
HG04100	HG04100	STU	SAS	1e-05	1e-05	0.149208	0.751251	1e-05	0.042293	0.047115	0.003685	1e-05	0.006407		0.047125	3e-05	0.045978	0.006407	0.900459
NA20850	NA20850	GIH	SAS	1e-05	1e-05	0.330779	0.356834	0.188578	0.001529	0.116441	1e-05	1e-05	0.005799		0.305019	3e-05	0.001539	0.005799	0.687613
NA18612	NA18612	CHB	EAS	1e-05	1e-05	0.007482	1e-05	1e-05	0.663844	1e-05	0.322001	1e-05	0.006612		2e-05	3e-05	0.985845	0.006612	0.007492
NA21117	NA21117	GIH	SAS	1e-05	1e-05	0.8414	0.116392	1e-05	0.001269	0.036881	1e-05	1e-05	0.004008		0.036891	3e-05	0.001279	0.004008	0.957792
HG04070	HG04070	ITU	SAS	1e-05	1e-05	0.089008	0.821229	0.061493	1e-05	0.003051	0.018655	1e-05	0.006524		0.064544	3e-05	0.018665	0.006524	0.910237
NA21086	NA21086	GIH	SAS	1e-05	1e-05	0.813578	0.146148	1e-05	1e-05	0.03447	0.005744	1e-05	1e-05		0.03448	3e-05	0.005754	1e-05	0.959726
HG04200	HG04200	ITU	SAS	1e-05	1e-05	0.11228	0.760277	0.075733	0.012195	0.033844	1e-05	1e-05	0.005631		0.109577	3e-05	0.012205	0.005631	0.872557
NA21106	NA21106	GIH	SAS	1e-05	1e-05	0.9744	0.004622	1e-05	1e-05	0.014226	0.006692	1e-05	1e-05		0.014236	3e-05	0.006702	1e-05	0.979022
HG00140	HG00140	GBR	EUR	1e-05	1e-05	1e-05	1e-05	0.661217	1e-05	0.331903	1e-05	1e-05	0.00681		0.99312	3e-05	2e-05	0.00681	2e-05
NA20902	NA20902	GIH	SAS	1e-05	1e-05	0.99991	1e-05	1e-05	1e-05	1e-05	1e-05	1e-05	1e-05		2e-05	3e-05	2e-05	1e-05	0.99992
NA21100	NA21100	GIH	SAS	1e-05	1e-05	0.99991	1e-05	1e-05	1e-05	1e-05	1e-05	1e-05	1e-05		2e-05	3e-05	2e-05	1e-05	0.99992
HG04054	HG04054	ITU	SAS	1e-05	1e-05	0.093302	0.893056	1e-05	1.1e-05	0.000476	0.007157	1e-05	0.005959		0.000486	3e-05	0.007168	0.005959	0.986358
HG03636	HG03636	PJL	SAS	1e-05	1e-05	0.244474	0.472422	0.156032	0.007517	0.099796	0.014268	1e-05	0.00546		0.255828	3e-05	0.021785	0.00546	0.716896
HG02315	HG02315	ACB	AFR	0.226762	0.624539	1e-05	0.005192	0.063611	1e-05	0.059541	1e-05	0.015968	0.004357		0.123152	0.867269	2e-05	0.004357	0.005202
HG04006	HG04006	STU	SAS	1e-05	1e-05	0.082963	0.848498	0.025819	0.033269	0.002282	1e-05	1e-05	0.007129		0.028101	3e-05	0.033279	0.007129	0.931461
NA20906	NA20906	GIH	SAS	1e-05	1e-05	0.103581	0.76297	0.058091	0.0092	0.038905	0.019917	1e-05	0.007305		0.096996	3e-05	0.029117	0.007305	0.866551
HG02476	HG02476	ACB	AFR	0.185809	0.65237	1e-05	1e-05	0.120608	0.003466	0.026247	1e-05	0.005057	0.006413		0.146855	0.843236	0.003476	0.006413	2e-05
HG02072	HG02072	KHV	EAS	1e-05	1e-05	1e-05	0.041385	1e-05	0.136368	1e-05	0.818135	1e-05	0.004052		2e-05	3e-05	0.954503	0.004052	0.041395
NA20812	NA20812	TSI	EUR	1e-05	1e-05	1e-05	0.016934	0.926673	0.002297	0.046464	1e-05	1e-05	0.007582		0.973137	3e-05	0.002307	0.007582	0.016944
HG00366	HG00366	FIN	EUR	1e-05	1e-05	1e-05	0.011951	0.074906	0.011448	0.887879	0.004726	1e-05	0.009049		0.962785	3e-05	0.016174	0.009049	0.011961
HG03908	HG03908	BEB	SAS	1e-05	1e-05	0.097623	0.719775	1e-05	0.004214	0.090412	0.083349	1e-05	0.004586		0.090422	3e-05	0.087563	0.004586	0.817398
HG02690	HG02690	PJL	SAS	1e-05	1e-05	0.112255	0.546887	0.230283	1e-05	0.108892	1e-05	1e-05	0.001633		0.339175	3e-05	2e-05	0.001633	0.659142
NA21094	NA21094	GIH	SAS	1e-05	1e-05	0.99991	1e-05	1e-05	1e-05	1e-05	1e-05	1e-05	1e-05		2e-05	3e-05	2e-05	1e-05	0.99992
HG02061	HG02061	KHV	EAS	1e-05	1e-05	0.013164	0.01493	1.3e-05	0.091808	1e-05	0.874016	1e-05	0.006029		2.3e-05	3e-05	0.965824	0.006029	0.028094
HG00242	HG00242	GBR	EUR	1e-05	1e-05	1e-05	1e-05	0.672749	1e-05	0.322489	1e-05	1e-05	0.004691		0.995238	3e-05	2e-05	0.004691	2e-05
HG02546	HG02546	ACB	AFR	0.198643	0.692968	1e-05	1.2e-05	0.039318	1e-05	0.028411	0.003447	0.031625	0.005557		0.067729	0.923236	0.003457	0.005557	2.2e-05
HG03999	HG03999	STU	SAS	1e-05	1e-05	0.094341	0.828414	0.027646	0.018904	0.023238	1e-05	1e-05	0.007418		0.050884	3e-05	0.018914	0.007418	0.922755
HG01599	HG01599	KHV	EAS	1e-05	1e-05	1e-05	0.024715	1e-05	0.142643	1e-05	0.827806	1e-05	0.004776		2e-05	3e-05	0.970449	0.004776	0.024725
HG03382	HG03382	MSL	AFR	0.570052	0.42472	1e-05	1e-05	1e-05	1e-05	1e-05	1e-05	1e-05	0.005157		2e-05	0.994782	2e-05	0.005157	2e-05
HG04063	HG04063	ITU	SAS	1e-05	1e-05	0.160818	0.832129	1e-05	0.003351	1e-05	1e-05	1e-05	0.003643		2e-05	3e-05	0.003361	0.003643	0.992947
HG03750	HG03750	STU	SAS	1e-05	1e-05	1e-05	0.917987	0.0666	1e-05	1e-05	0.007536	1e-05	0.007817		0.06661	3e-05	0.007546	0.007817	0.917997
NA21087	NA21087	GIH	SAS	1.1e-05	1e-05	0.787467	0.187794	1e-05	1e-05	0.023854	1e-05	1e-05	0.000824		0.023864	3.1e-05	2e-05	0.000824	0.975261
HG04039	HG04039	STU	SAS	1e-05	1e-05	0.060271	0.832341	0.037211	0.013318	0.031737	0.019432	1e-05	0.005661		0.068948	3e-05	0.03275	0.005661	0.892612
NA18757	NA18757	CHB	EAS	1e-05	1e-05	1e-05	1e-05	1e-05	0.679756	0.013716	0.303084	1e-05	0.003384		0.013726	3e-05	0.98284	0.003384	2e-05
HG03869	HG03869	ITU	SAS	1e-05	1e-05	0.080025	0.82078	0.043647	1e-05	0.051327	1e-05	1e-05	0.004171		0.094974	3e-05	2e-05	0.004171	0.900805
HG01602	HG01602	IBS	EUR	0.000803	1e-05	1e-05	1e-05	0.845863	1e-05	0.114571	0.009479	0.021946	0.007298		0.960434	0.022759	0.009489	0.007298	2e-05
HG01770	HG01770	IBS	EUR	0.008075	1e-05	1e-05	1e-05	0.906135	1e-05	0.077349	1e-05	1e-05	0.008381		0.983484	0.008095	2e-05	0.008381	2e-05
NA18610	NA18610	CHB	EAS	1e-05	1e-05	1e-05	1e-05	0.004989	0.591328	1e-05	0.399828	1e-05	0.003796		0.004999	3e-05	0.991156	0.003796	2e-05
HG00189	HG00189	FIN	EUR	1e-05	1e-05	1e-05	1.4e-05	0.104032	0.02604	0.857525	0.004472	1e-05	0.007878		0.961557	3e-05	0.030512	0.007878	2.4e-05
NA18555	NA18555	CHB	EAS	1e-05	1e-05	1e-05	1e-05	1e-05	0.524899	0.002869	0.468745	1e-05	0.003427		0.002879	3e-05	0.993644	0.003427	2e-05
HG01860	HG01860	KHV	EAS	1e-05	1e-05	1e-05	0.01698	1e-05	0.060977	1e-05	0.920327	1e-05	0.001656		2e-05	3e-05	0.981304	0.001656	0.01699
NA18635	NA18635	CHB	EAS	1e-05	1e-05	1e-05	1e-05	0.002045	0.67594	0.009091	0.308872	1e-05	0.004003		0.011136	3e-05	0.984812	0.004003	2e-05
HG02601	HG02601	PJL	SAS	1e-05	1e-05	0.196036	0.606264	0.096064	0.001935	0.094547	1e-05	1e-05	0.005113		0.190611	3e-05	0.001945	0.005113	0.8023
HG03598	HG03598	BEB	SAS	1e-05	1e-05	0.063829	0.70304	0.026224	0.011391	0.082116	0.109134	1e-05	0.004236		0.10834	3e-05	0.120525	0.004236	0.766869
HG03703	HG03703	PJL	SAS	1e-05	1e-05	0.150989	0.670561	0.048411	1e-05	0.104976	0.020512	1e-05	0.004511		0.153387	3e-05	0.020522	0.004511	0.82155
NA20867	NA20867	GIH	SAS	1e-05	1e-05	0.866015	0.083302	0.007274	1e-05	0.043349	1e-05	1e-05	1e-05		0.050623	3e-05	2e-05	1e-05	0.949317
NA12275	NA12275	CEU	EUR	1.4e-05	1e-05	1e-05	1e-05	0.606403	1e-05	0.388894	1e-05	1e-05	0.004629		0.995297	3.4e-05	2e-05	0.004629	2e-05
HG03686	HG03686	STU	SAS	1e-05	1e-05	0.097514	0.841879	0.014569	0.017757	0.018357	0.004678	1e-05	0.005215		0.032926	3e-05	0.022435	0.005215	0.939393
NA12761	NA12761	CEU	EUR	1e-05	1e-05	1e-05	1e-05	0.636108	1e-05	0.360741	1e-05	1e-05	0.003081		0.996849	3e-05	2e-05	0.003081	2e-05
HG00106	HG00106	GBR	EUR	1e-05	1e-05	0.020794	1e-05	0.613217	1e-05	0.365919	1e-05	1e-05	1e-05		0.979136	3e-05	2e-05	1e-05	0.020804
HG02661	HG02661	PJL	SAS	1e-05	1e-05	0.151996	0.582072	0.084535	0.018488	0.159752	1e-05	1e-05	0.003117		0.244287	3e-05	0.018498	0.003117	0.734068
HG03821	HG03821	BEB	SAS	1e-05	1e-05	0.213173	0.612406	0.011375	0.052514	0.059244	0.046985	1e-05	0.004273		0.070619	3e-05	0.099499	0.004273	0.825579
HG03971	HG03971	ITU	SAS	1e-05	1e-05	0.0448	0.827558	0.031948	0.015322	0.076147	1e-05	1e-05	0.004186		0.108095	3e-05	0.015332	0.004186	0.872358
NA18962	NA18962	JPT	EAS	1e-05	1e-05	1.5e-05	1e-05	1e-05	0.981555	1e-05	0.009346	1e-05	0.009024		2e-05	3e-05	0.990901	0.009024	2.5e-05
HG01890	HG01890	ACB	AFR	0.148685	0.689872	1e-05	0.001307	0.104059	1e-05	0.029839	0.001045	0.020335	0.004838		0.133898	0.858892	0.001055	0.004838	0.001317
HG01886	HG01886	ACB	AFR	0.202585	0.60295	1e-05	0.001992	0.078159	1e-05	0.037188	1e-05	0.072433	0.004664		0.115347	0.877968	2e-05	0.004664	0.002002
NA20346	NA20346	ASW	AFR	0.215541	0.571812	1e-05	0.010934	0.070284	0.003212	0.074969	0.015777	0.032233	0.005228		0.145253	0.819586	0.018989	0.005228	0.010944
HG01986	HG01986	ACB	AFR	0.144621	0.669613	1e-05	1e-05	0.107205	1e-05	0.027653	1e-05	0.045889	0.004979		0.134858	0.860123	2e-05	0.004979	2e-05
NA18645	NA18645	CHB	EAS	1e-05	1e-05	1e-05	1e-05	1e-05	0.445158	1e-05	0.549742	1e-05	0.00503		2e-05	3e-05	0.9949	0.00503	2e-05
NA07357	NA07357	CEU	EUR	1e-05	1e-05	1e-05	1e-05	0.665779	1e-05	0.330241	1e-05	1e-05	0.00391		0.99602	3e-05	2e-05	0.00391	2e-05
NA19712	NA19712	ASW	AFR	0.212013	0.597955	1.3e-05	0.016586	0.026254	1e-05	0.059702	0.004831	0.078024	0.004612		0.085956	0.887992	0.004841	0.004612	0.016599
HG03976	HG03976	ITU	SAS	1e-05	1e-05	0.117888	0.767694	1e-05	0.005061	0.070881	0.028034	0.004638	0.005776		0.070891	0.004658	0.033095	0.005776	0.885582
HG01695	HG01695	IBS	EUR	0.013104	1e-05	1e-05	1e-05	0.894809	0.012292	0.036269	0.010065	0.028029	0.005402		0.931078	0.041143	0.022357	0.005402	2e-05
HG01510	HG01510	IBS	EUR	0.009433	1e-05	0.019075	1e-05	0.874939	1e-05	0.091714	1e-05	1e-05	0.004789		0.966653	0.009453	2e-05	0.004789	0.019085
HG03955	HG03955	STU	SAS	1.2e-05	1e-05	0.109871	0.815589	0.007446	0.000666	0.056374	0.005035	1e-05	0.004987		0.06382	3.2e-05	0.005701	0.004987	0.92546
HG02511	HG02511	ACB	AFR	0.143541	0.71728	1e-05	1e-05	0.053642	0.00752	0.002037	1e-05	0.071601	0.004349		0.055679	0.932422	0.00753	0.004349	2e-05
NA20294	NA20294	ASW	AFR	0.181135	0.532241	1e-05	0.005091	0.088247	1e-05	0.039288	0.004524	0.144932	0.004523		0.127535	0.858308	0.004534	0.004523	0.005101
HG02513	HG02513	KHV	EAS	1e-05	1e-05	1e-05	0.001235	1e-05	0.050182	1e-05	0.941671	1e-05	0.006851		2e-05	3e-05	0.991853	0.006851	0.001245
HG03808	HG03808	BEB	SAS	1e-05	1e-05	0.038423	0.694171	0.070244	0.056764	0.035344	0.099333	1e-05	0.00569		0.105588	3e-05	0.156097	0.00569	0.732594
NA21097	NA21097	GIH	SAS	1e-05	1e-05	0.284799	0.540595	0.154519	1e-05	0.017206	1e-05	1e-05	0.002832		0.171725	3e-05	2e-05	0.002832	0.825394
NA12890	NA12890	CEU	EUR	1e-05	1e-05	1e-05	1e-05	0.642855	1e-05	0.353476	1e-05	1e-05	0.003599		0.996331	3e-05	2e-05	0.003599	2e-05
HG02775	HG02775	PJL	SAS	1e-05	1e-05	1e-05	0.849284	0.038145	0.01411	0.086784	0.007627	1e-05	0.004011		0.124929	3e-05	0.021737	0.004011	0.849294
NA20533	NA20533	TSI	EUR	1e-05	0.001156	0.026657	1e-05	0.956302	1e-05	0.002884	0.002969	0.00393	0.006073		0.959186	0.005096	0.002979	0.006073	0.026667
HG01873	HG01873	KHV	EAS	1e-05	1e-05	1e-05	0.016792	1e-05	0.149939	0.005779	0.823344	1e-05	0.004096		0.005789	3e-05	0.973283	0.004096	0.016802
NA19062	NA19062	JPT	EAS	1e-05	1e-05	1e-05	1e-05	1e-05	0.968768	1e-05	0.02424	1e-05	0.006921		2e-05	3e-05	0.993008	0.006921	2e-05
HG04180	HG04180	BEB	SAS	1e-05	1e-05	0.169122	0.635103	0.062492	0.02566	0.006163	0.096328	1e-05	0.005102		0.068655	3e-05	0.121988	0.005102	0.804225
HG03951	HG03951	STU	SAS	1e-05	1e-05	0.067574	0.841112	0.001772	1e-05	0.068644	0.01701	1e-05	0.003848		0.070416	3e-05	0.01702	0.003848	0.908686
NA19700	NA19700	ASW	AFR	0.199454	0.540244	1e-05	1e-05	0.08641	1e-05	0.090643	1e-05	0.079863	0.003346		0.177053	0.819561	2e-05	0.003346	2e-05
NA20504	NA20504	TSI	EUR	1e-05	1e-05	0.056695	1e-05	0.910305	0.001038	0.02204	0.004314	1e-05	0.005567		0.932345	3e-05	0.005352	0.005567	0.056705
NA21088	NA21088	GIH	SAS	1e-05	1e-05	0.880396	0.056537	1e-05	0.001784	0.057349	0.003693	1e-05	0.000201		0.057359	3e-05	0.005477	0.000201	0.936933
HG00100	HG00100	GBR	EUR	1e-05	1e-05	0.008836	1e-05	0.662906	1e-05	0.328188	1e-05	1e-05	1e-05		0.991094	3e-05	2e-05	1e-05	0.008846
NA21118	NA21118	GIH	SAS	1e-05	1e-05	0.951166	0.039949	1e-05	1e-05	1e-05	0.008815	1e-05	1e-05		2e-05	3e-05	0.008825	1e-05	0.991115
NA20287	NA20287	ASW	AFR	0.180378	0.528284	1.1e-05	1e-05	0.10568	0.003538	0.060672	0.006996	0.109608	0.004823		0.166352	0.81827	0.010534	0.004823	2.1e-05
HG03679	HG03679	STU	SAS	1e-05	1e-05	0.159879	0.738016	0.080804	1e-05	1e-05	0.017389	1e-05	0.003862		0.080814	3e-05	0.017399	0.003862	0.897895
HG00343	HG00343	FIN	EUR	1e-05	1e-05	1e-05	1e-05	0.009857	0.021974	0.960244	1e-05	1e-05	0.007865		0.970101	3e-05	0.021984	0.007865	2e-05
HG01536	HG01536	IBS	EUR	0.00296	0.002998	1e-05	1e-05	0.821078	1e-05	0.155098	0.010928	0.003134	0.003773		0.976176	0.009092	0.010938	0.003773	2e-05
HG03969	HG03969	ITU	SAS	1e-05	1e-05	0.086107	0.822043	0.031541	1.6e-05	0.055074	1e-05	1e-05	0.005179		0.086615	3e-05	2.6e-05	0.005179	0.90815
HG00272	HG00272	FIN	EUR	1e-05	1e-05	1e-05	0.009932	1.2e-05	0.004433	0.956769	0.019162	1e-05	0.009652		0.956781	3e-05	0.023595	0.009652	0.009942
HG03888	HG03888	STU	SAS	1e-05	1e-05	0.219856	0.572117	0.090457	1e-05	0.097385	0.015978	1e-05	0.004166		0.187842	3e-05	0.015988	0.004166	0.791973
NA12830	NA12830	CEU	EUR	1e-05	1e-05	1e-05	1e-05	0.657592	1e-05	0.338809	1e-05	1e-05	0.003529		0.996401	3e-05	2e-05	0.003529	2e-05
HG00683	HG00683	CHS	EAS	1e-05	1e-05	1e-05	1e-05	1.1e-05	0.311096	1e-05	0.684333	1e-05	0.0045		2.1e-05	3e-05	0.995429	0.0045	2e-05
HG03652	HG03652	PJL	SAS	1e-05	1e-05	0.239409	0.586891	0.076106	0.00959	0.084175	1e-05	1e-05	0.003788		0.160281	3e-05	0.0096	0.003788	0.8263
NA12751	NA12751	CEU	EUR	1e-05	1e-05	1e-05	0.009708	0.594504	1e-05	0.395719	1e-05	1e-05	1e-05		0.990223	3e-05	2e-05	1e-05	0.009718
NA18977	NA18977	JPT	EAS	1e-05	1e-05	1e-05	1e-05	1e-05	0.955154	1e-05	0.040672	1e-05	0.004104		2e-05	3e-05	0.995826	0.004104	2e-05
HG00448	HG00448	CHS	EAS	1e-05	1e-05	1e-05	1e-05	1e-05	0.385383	1e-05	0.609553	1e-05	0.004995		2e-05	3e-05	0.994936	0.004995	2e-05
HG00290	HG00290	FIN	EUR	1e-05	1e-05	1e-05	0.007048	1e-05	0.022206	0.953683	0.007716	1e-05	0.009297		0.953693	3e-05	0.029922	0.009297	0.007058
NA18561	NA18561	CHB	EAS	1e-05	1e-05	1e-05	0.009255	1e-05	0.661598	0.021034	0.306769	1e-05	0.001294		0.021044	3e-05	0.968367	0.001294	0.009265
HG02645	HG02645	GWD	AFR	0.994858	1e-05	0.001317	1e-05	1e-05	1e-05	1e-05	1e-05	1e-05	0.003754		2e-05	0.994878	2e-05	0.003754	0.001327
NA20870	NA20870	GIH	SAS	1e-05	1e-05	0.179005	0.45812	0.206787	0.000384	0.150327	1e-05	1e-05	0.005336		0.357114	3e-05	0.000394	0.005336	0.637125
NA20356	NA20356	ASW	AFR	0.261993	0.459668	1e-05	1e-05	0.103135	0.007205	0.007346	1e-05	0.154328	0.006295		0.110481	0.875989	0.007215	0.006295	2e-05
HG00174	HG00174	FIN	EUR	1e-05	1e-05	1e-05	1e-05	0.226183	0.00802	0.753259	1e-05	1e-05	0.012479		0.979442	3e-05	0.00803	0.012479	2e-05
NA18615	NA18615	CHB	EAS	1e-05	1e-05	0.007424	1e-05	0.001649	0.665317	1e-05	0.321263	1e-05	0.004298		0.001659	3e-05	0.98658	0.004298	0.007434
HG03604	HG03604	BEB	SAS	1e-05	1e-05	0.142899	0.681697	0.020982	0.015767	0.050761	0.08311	1e-05	0.004755		0.071743	3e-05	0.098877	0.004755	0.824596
HG02179	HG02179	CDX	EAS	1e-05	1e-05	1e-05	0.009939	1e-05	0.035905	1e-05	0.949794	1e-05	0.004302		2e-05	3e-05	0.985699	0.004302	0.009949
HG02307	HG02307	ACB	AFR	0.245053	0.620001	0.010373	0.006022	0.029681	1e-05	0.013206	1e-05	0.071431	0.004214		0.042887	0.936485	2e-05	0.004214	0.016395
HG01527	HG01527	IBS	EUR	0.033414	0.000613	0.018442	1e-05	0.866786	2.3e-05	0.073574	0.002014	0.000289	0.004835		0.94036	0.034316	0.002037	0.004835	0.018452
NA20894	NA20894	GIH	SAS	1e-05	1e-05	0.319325	0.492084	0.135773	1e-05	0.051825	1e-05	1e-05	0.000943		0.187598	3e-05	2e-05	0.000943	0.811409
HG01845	HG01845	KHV	EAS	1e-05	1e-05	1e-05	0.019616	1e-05	0.116607	1e-05	0.858666	1e-05	0.005051		2e-05	3e-05	0.975273	0.005051	0.019626
HG00268	HG00268	FIN	EUR	1e-05	1e-05	1e-05	1e-05	0.127583	1e-05	0.850244	0.01456	1e-05	0.007554		0.977827	3e-05	0.01457	0.007554	2e-05
HG03752	HG03752	STU	SAS	1e-05	1e-05	0.144782	0.774403	0.009534	0.012606	0.053442	1e-05	1e-05	0.005192		0.062976	3e-05	0.012616	0.005192	0.919185
NA20905	NA20905	GIH	SAS	1e-05	1e-05	0.25275	0.602661	0.0509	1e-05	0.091208	1e-05	1e-05	0.00243		0.142108	3e-05	2e-05	0.00243	0.855411
NA19984	NA19984	ASW	AFR	0.186613	0.526421	0.015866	1e-05	0.080686	1e-05	0.036625	1e-05	0.150013	0.003746		0.117311	0.863047	2e-05	0.003746	0.015876
HG02223	HG02223	IBS	EUR	0.00193	0.003117	1e-05	0.019068	0.827993	1e-05	0.14288	1e-05	1e-05	0.004972		0.970873	0.005057	2e-05	0.004972	0.019078
HG02138	HG02138	KHV	EAS	1e-05	1e-05	0.00523	0.018265	1e-05	0.067357	1e-05	0.90639	1e-05	0.002709		2e-05	3e-05	0.973747	0.002709	0.023495
HG01848	HG01848	KHV	EAS	1e-05	1e-05	1e-05	0.024057	1e-05	0.090508	1e-05	0.881829	1e-05	0.003546		2e-05	3e-05	0.972337	0.003546	0.024067
HG03702	HG03702	PJL	SAS	1e-05	1e-05	0.19601	0.652916	0.102581	0.014768	0.019449	0.010791	1e-05	0.003456		0.12203	3e-05	0.025559	0.003456	0.848926
NA19315	NA19315	LWK	AFR	0.032227	0.127292	0.001296	1e-05	0.009967	1e-05	1e-05	1e-05	0.825971	0.003207		0.009977	0.98549	2e-05	0.003207	0.001306
HG02127	HG02127	KHV	EAS	1e-05	1e-05	1e-05	0.013667	1e-05	0.070123	1e-05	0.912451	1e-05	0.003699		2e-05	3e-05	0.982574	0.003699	0.013677
HG02235	HG02235	IBS	EUR	1e-05	0.002987	1e-05	0.022	0.865996	1e-05	0.095756	1e-05	0.008313	0.004907		0.961752	0.01131	2e-05	0.004907	0.02201
NA20869	NA20869	GIH	SAS	1e-05	1e-05	0.99991	1e-05	1e-05	1e-05	1e-05	1e-05	1e-05	1e-05		2e-05	3e-05	2e-05	1e-05	0.99992
NA18565	NA18565	CHB	EAS	1e-05	1e-05	1e-05	1e-05	1e-05	0.432107	1e-05	0.564599	1e-05	0.003224		2e-05	3e-05	0.996706	0.003224	2e-05
HG00118	HG00118	GBR	EUR	1e-05	1e-05	1e-05	1e-05	0.655245	1e-05	0.341671	1e-05	1e-05	0.003014		0.996916	3e-05	2e-05	0.003014	2e-05
HG00179	HG00179	FIN	EUR	1e-05	1e-05	1e-05	1e-05	0.031452	0.027593	0.935818	0.001891	1e-05	0.003197		0.96727	3e-05	0.029484	0.003197	2e-05
NA20821	NA20821	TSI	EUR	1e-05	1e-05	0.072862	1e-05	0.849125	1e-05	0.069293	1e-05	0.002377	0.006294		0.918418	0.002397	2e-05	0.006294	0.072872
NA20792	NA20792	TSI	EUR	1e-05	1e-05	1e-05	0.035936	0.886461	1e-05	0.072253	1e-05	1e-05	0.00529		0.958714	3e-05	2e-05	0.00529	0.035946
NA18619	NA18619	CHB	EAS	1e-05	1e-05	0.007532	1e-05	1e-05	0.680193	0.010103	0.300084	1e-05	0.002037		0.010113	3e-05	0.980277	0.002037	0.007542
HG01990	HG01990	ACB	AFR	0.227741	0.651922	1e-05	0.004709	0.061295	0.003612	0.007232	0.002304	0.037488	0.003688		0.068527	0.917151	0.005916	0.003688	0.004719
HG04107	HG04107	STU	SAS	1e-05	1e-05	0.079063	0.849053	1e-05	1e-05	0.059278	0.007557	1e-05	0.005		0.059288	3e-05	0.007567	0.005	0.928116
NA20888	NA20888	GIH	SAS	1e-05	1e-05	0.971552	1e-05	0.017179	0.011199	1e-05	1e-05	1e-05	1e-05		0.017189	3e-05	0.011209	1e-05	0.971562
HG04019	HG04019	ITU	SAS	1e-05	1e-05	0.14265	0.771325	0.030209	1e-05	0.055015	1e-05	1e-05	0.00075		0.085224	3e-05	2e-05	0.00075	0.913975
NA20897	NA20897	GIH	SAS	1e-05	1e-05	0.177007	0.737959	0.037148	0.036434	0.005833	1e-05	1e-05	0.005578		0.042981	3e-05	0.036444	0.005578	0.914966
HG03914	HG03914	BEB	SAS	1e-05	1e-05	0.135563	0.648696	1.6e-05	0.055741	0.079262	0.078024	1e-05	0.002668		0.079278	3e-05	0.133765	0.002668	0.784259
NA18620	NA18620	CHB	EAS	1e-05	1e-05	0.001122	1e-05	0.007322	0.654868	1e-05	0.333524	1e-05	0.003114		0.007332	3e-05	0.988392	0.003114	0.001132
HG03829	HG03829	BEB	SAS	1e-05	1e-05	0.050089	0.752029	0.037741	0.033683	0.029658	0.093207	1e-05	0.003563		0.067399	3e-05	0.12689	0.003563	0.802118
HG02386	HG02386	CDX	EAS	1e-05	1e-05	1e-05	0.022208	1e-05	0.047501	1e-05	0.927214	1e-05	0.003017		2e-05	3e-05	0.974715	0.003017	0.022218
HG04202	HG04202	ITU	SAS	1e-05	1e-05	0.098264	0.815128	0.067061	1e-05	1e-05	0.015669	1e-05	0.003828		0.067071	3e-05	0.015679	0.003828	0.913392
NA18535	NA18535	CHB	EAS	1e-05	1e-05	1e-05	1.9e-05	0.002472	0.661524	0.016156	0.318993	1e-05	0.000796		0.018628	3e-05	0.980517	0.000796	2.9e-05
NA20530	NA20530	TSI	EUR	0.000332	1e-05	0.018841	1e-05	0.894553	1e-05	0.082264	1e-05	1e-05	0.00396		0.976817	0.000352	2e-05	0.00396	0.018851
NA20127	NA20127	ASW	AFR	0.247703	0.529	1e-05	1e-05	0.034661	1e-05	0.054293	1e-05	0.131253	0.003051		0.088954	0.907956	2e-05	0.003051	2e-05
NA21095	NA21095	GIH	SAS	1e-05	1e-05	0.260934	0.628809	0.024264	1e-05	0.084872	1e-05	1e-05	0.001071		0.109136	3e-05	2e-05	0.001071	0.889743
HG03989	HG03989	STU	SAS	1e-05	1e-05	0.066665	0.84686	0.03499	0.01152	0.035443	1e-05	1e-05	0.004482		0.070433	3e-05	0.01153	0.004482	0.913525
HG01708	HG01708	IBS	EUR	0.007085	0.006234	1e-05	0.011756	0.835895	1e-05	0.124795	0.010796	1e-05	0.003409		0.96069	0.013329	0.010806	0.003409	0.011766
NA19704	NA19704	ASW	AFR	0.240493	0.537031	0.005133	0.01394	0.069839	1e-05	0.062004	1e-05	0.069041	0.002499		0.131843	0.846565	2e-05	0.002499	0.019073
HG02187	HG02187	CDX	EAS	1e-05	1e-05	1e-05	0.012005	1e-05	1e-05	1e-05	0.985293	1e-05	0.002632		2e-05	3e-05	0.985303	0.002632	0.012015
HG02485	HG02485	ACB	AFR	0.142638	0.519975	0.014087	1e-05	0.159053	1e-05	0.090968	1e-05	0.071743	0.001505		0.250021	0.734356	2e-05	0.001505	0.014097
HG01885	HG01885	ACB	AFR	0.202353	0.683552	1.2e-05	1e-05	0.055147	1e-05	0.0084	1e-05	0.046581	0.003925		0.063547	0.932486	2e-05	0.003925	2.2e-05
HG01672	HG01672	IBS	EUR	0.001164	1e-05	0.015403	1e-05	0.862336	1e-05	0.109527	1e-05	0.007503	0.004026		0.971863	0.008677	2e-05	0.004026	0.015413
NA18544	NA18544	CHB	EAS	1e-05	1e-05	1e-05	1e-05	0.007551	0.637665	0.00737	0.34682	1e-05	0.000544		0.014921	3e-05	0.984485	0.000544	2e-05
NA20868	NA20868	GIH	SAS	1e-05	1e-05	0.983402	0.007248	1e-05	0.00928	1e-05	1e-05	1e-05	1e-05		2e-05	3e-05	0.00929	1e-05	0.99065
HG04229	HG04229	STU	SAS	1e-05	1e-05	0.108514	0.789448	0.014162	1e-05	0.064598	0.02004	1e-05	0.003198		0.07876	3e-05	0.02005	0.003198	0.897962
HG03890	HG03890	STU	SAS	1e-05	1e-05	0.120749	0.792855	0.043167	0.016326	0.015081	0.008942	1e-05	0.002851		0.058248	3e-05	0.025268	0.002851	0.913604
HG03718	HG03718	ITU	SAS	1e-05	1e-05	0.106368	0.874215	1e-05	1e-05	0.007221	0.006121	1e-05	0.006025		0.007231	3e-05	0.006131	0.006025	0.980583
HG01685	HG01685	IBS	EUR	0.000629	0.00615	1e-05	1e-05	0.843008	0.003214	0.12925	1e-05	0.011948	0.005771		0.972258	0.018727	0.003224	0.005771	2e-05
HG00356	HG00356	FIN	EUR	1e-05	1e-05	1e-05	1e-05	0.073446	0.0169	0.900848	1e-05	1e-05	0.008746		0.974294	3e-05	0.01691	0.008746	2e-05
HG02379	HG02379	CDX	EAS	1e-05	1e-05	1e-05	0.009249	1e-05	0.004406	1e-05	0.98101	1e-05	0.005275		2e-05	3e-05	0.985416	0.005275	0.009259
HG03238	HG03238	PJL	SAS	1e-05	1e-05	0.215608	0.400865	0.294237	1e-05	0.088829	1e-05	1e-05	0.000412		0.383066	3e-05	2e-05	0.000412	0.616473
HG04182	HG04182	BEB	SAS	1e-05	1e-05	0.15533	0.647742	0.00522	0.060554	0.058769	0.070107	1e-05	0.002248		0.063989	3e-05	0.130661	0.002248	0.803072
HG01631	HG01631	IBS	EUR	1e-05	1e-05	0.008022	0.002585	0.951721	1e-05	0.024954	0.0066	1e-05	0.006078		0.976675	3e-05	0.00661	0.006078	0.010607
HG03760	HG03760	STU	SAS	1e-05	1e-05	0.012017	0.881555	0.058393	0.01636	0.026285	0.000594	1e-05	0.004767		0.084678	3e-05	0.016954	0.004767	0.893572
HG02133	HG02133	KHV	EAS	1e-05	1e-05	0.016523	1e-05	1e-05	0.095725	0.001744	0.883618	1e-05	0.00234		0.001754	3e-05	0.979343	0.00234	0.016533
HG04038	HG04038	STU	SAS	1e-05	1e-05	0.138214	0.758162	0.065187	1e-05	1e-05	0.036481	1e-05	0.001907		0.065197	3e-05	0.036491	0.001907	0.896376
HG00122	HG00122	GBR	EUR	1e-05	1e-05	1e-05	1e-05	0.616667	1e-05	0.382273	1e-05	1e-05	0.00099		0.99894	3e-05	2e-05	0.00099	2e-05
NA20518	NA20518	TSI	EUR	1e-05	1e-05	1e-05	0.017584	0.896332	0.004352	0.077519	1e-05	1e-05	0.004163		0.973851	3e-05	0.004362	0.004163	0.017594
HG02398	HG02398	CDX	EAS	1e-05	1e-05	1.3e-05	0.003629	1e-05	0.026021	1e-05	0.965546	1e-05	0.004741		2e-05	3e-05	0.991567	0.004741	0.003642
HG02536	HG02536	ACB	AFR	0.184057	0.618046	1e-05	0.004832	0.130283	1e-05	0.060365	1e-05	1e-05	0.002377		0.190648	0.802113	2e-05	0.002377	0.004842
HG03943	HG03943	STU	SAS	1e-05	1e-05	1e-05	0.92846	1e-05	0.000886	0.06451	1e-05	1e-05	0.006084		0.06452	3e-05	0.000896	0.006084	0.92847
HG03832	HG03832	BEB	SAS	1e-05	1e-05	0.114442	0.677111	1e-05	0.064627	0.075465	0.066932	1e-05	0.001383		0.075475	3e-05	0.131559	0.001383	0.791553
HG02774	HG02774	PJL	SAS	1e-05	1e-05	0.04746	0.751172	0.127324	0.011578	0.055152	0.003828	1e-05	0.003455		0.182476	3e-05	0.015406	0.003455	0.798632
HG02314	HG02314	ACB	AFR	0.22219	0.678488	1e-05	0.006442	0.05096	1e-05	0.016744	1e-05	0.022581	0.002565		0.067704	0.923259	2e-05	0.002565	0.006452
HG01797	HG01797	CDX	EAS	1e-05	1e-05	1e-05	0.003117	1e-05	1e-05	1e-05	0.992974	1e-05	0.003838		2e-05	3e-05	0.992984	0.003838	0.003127
HG03781	HG03781	ITU	SAS	1e-05	1e-05	0.158993	0.708501	0.005621	0.040227	0.077954	0.005849	1e-05	0.002824		0.083575	3e-05	0.046076	0.002824	0.867494
HG01861	HG01861	KHV	EAS	1e-05	1e-05	0.030497	1e-05	1e-05	0.077547	1e-05	0.890743	1e-05	0.001153		2e-05	3e-05	0.96829	0.001153	0.030507
NA19904	NA19904	ASW	AFR	0.172767	0.593068	1e-05	1e-05	0.103352	1e-05	0.073834	0.008286	0.04628	0.002384		0.177186	0.812115	0.008296	0.002384	2e-05
NA20541	NA20541	TSI	EUR	1e-05	1e-05	0.028392	1e-05	0.921781	0.00508	0.041755	1e-05	1e-05	0.002942		0.963536	3e-05	0.00509	0.002942	0.028402
HG03814	HG03814	BEB	SAS	1e-05	1e-05	0.189681	0.583904	1.2e-05	0.05091	0.069087	0.103957	1e-05	0.002419		0.069099	3e-05	0.154867	0.002419	0.773585
HG00105	HG00105	GBR	EUR	1e-05	1e-05	1e-05	1e-05	0.641638	1e-05	0.357886	1e-05	1e-05	0.000407		0.999524	3e-05	2e-05	0.000407	2e-05
HG03778	HG03778	ITU	SAS	1e-05	1e-05	0.071069	0.8369	0.021572	0.025792	0.0342	0.006255	1e-05	0.004182		0.055772	3e-05	0.032047	0.004182	0.907969
HG01623	HG01623	IBS	EUR	0.009689	1e-05	0.005608	1e-05	0.896939	1e-05	0.071392	1e-05	0.011629	0.004703		0.968331	0.021328	2e-05	0.004703	0.005618
HG02308	HG02308	ACB	AFR	0.109876	0.745952	0.00205	1e-05	0.115625	1e-05	1e-05	1e-05	0.024652	0.001805		0.115635	0.88048	2e-05	0.001805	0.00206
HG03898	HG03898	STU	SAS	1e-05	1e-05	1e-05	0.927922	0.021213	0.001102	0.03495	0.011732	1e-05	0.00304		0.056163	3e-05	0.012834	0.00304	0.927932
NA21126	NA21126	GIH	SAS	1e-05	1e-05	0.966738	0.030508	0.002684	1e-05	1e-05	1e-05	1e-05	1e-05		0.002694	3e-05	2e-05	1e-05	0.997246
NA18530	NA18530	CHB	EAS	1e-05	1e-05	1e-05	1e-05	1e-05	0.66026	0.003729	0.332416	1e-05	0.003535		0.003739	3e-05	0.992676	0.003535	2e-05
HG04134	HG04134	BEB	SAS	1e-05	1e-05	0.152089	0.625619	0.053649	0.010017	0.052189	0.102337	1e-05	0.004069		0.105838	3e-05	0.112354	0.004069	0.777708
HG02128	HG02128	KHV	EAS	1e-05	1e-05	0.000838	0.026992	1e-05	0.112365	1e-05	0.857159	1e-05	0.002596		2e-05	3e-05	0.969524	0.002596	0.02783
HG02020	HG02020	KHV	EAS	1e-05	1e-05	0.006396	0.022453	1e-05	0.047364	1e-05	0.920814	1e-05	0.002924		2e-05	3e-05	0.968178	0.002924	0.028849
NA19703	NA19703	ASW	AFR	0.20291	0.506619	1e-05	1e-05	0.078548	1e-05	0.059978	0.007985	0.140418	0.003512		0.138526	0.849947	0.007995	0.003512	2e-05
NA12045	NA12045	CEU	EUR	1e-05	1e-05	1e-05	1e-05	0.658621	1e-05	0.340103	1e-05	1e-05	0.001206		0.998724	3e-05	2e-05	0.001206	2e-05
NA18749	NA18749	CHB	EAS	1e-05	1e-05	1e-05	0.000958	1e-05	0.639586	1e-05	0.353394	1e-05	0.006002		2e-05	3e-05	0.99298	0.006002	0.000968
HG02497	HG02497	ACB	AFR	0.190909	0.733093	0.007364	1.4e-05	0.042713	1e-05	0.002801	1e-05	0.020878	0.002208		0.045514	0.94488	2e-05	0.002208	0.007378
HG01791	HG01791	GBR	EUR	1e-05	1e-05	0.012453	1e-05	0.679366	1e-05	0.308111	1e-05	1e-05	1e-05		0.987477	3e-05	2e-05	1e-05	0.012463
HG02353	HG02353	CDX	EAS	1e-05	1e-05	1e-05	1e-05	1e-05	1e-05	1e-05	0.992382	1e-05	0.007538		2e-05	3e-05	0.992392	0.007538	2e-05
NA20340	NA20340	ASW	AFR	0.173289	0.622144	0.011108	1e-05	0.094439	0.001713	0.050053	0.003583	0.040989	0.002671		0.144492	0.836422	0.005296	0.002671	0.011118
HG03830	HG03830	BEB	SAS	1e-05	1e-05	0.151705	0.621675	1e-05	0.064958	0.077145	0.082309	1e-05	0.002168		0.077155	3e-05	0.147267	0.002168	0.77338
NA12400	NA12400	CEU	EUR	1e-05	1e-05	1e-05	1e-05	0.658878	1e-05	0.339929	1e-05	1e-05	0.001123		0.998807	3e-05	2e-05	0.001123	2e-05
NA12044	NA12044	CEU	EUR	1e-05	1e-05	1e-05	1e-05	0.616031	1e-05	0.383025	1e-05	1e-05	0.000873		0.999056	3e-05	2e-05	0.000873	2e-05
NA18558	NA18558	CHB	EAS	1e-05	1e-05	0.004799	1e-05	1e-05	0.650854	0.007653	0.335356	1e-05	0.001288		0.007663	3e-05	0.98621	0.001288	0.004809
HG01528	HG01528	IBS	EUR	1e-05	1e-05	0.001111	1e-05	0.899676	0.003387	0.076661	1e-05	0.017545	0.00158		0.976337	0.017565	0.003397	0.00158	0.001121
HG02238	HG02238	IBS	EUR	0.000844	1e-05	1e-05	1e-05	0.900183	0.001351	0.07259	1e-05	0.019519	0.005473		0.972773	0.020373	0.001361	0.005473	2e-05
NA19917	NA19917	ASW	AFR	0.266528	0.547925	1e-05	1e-05	0.03413	1e-05	0.060839	1e-05	0.088162	0.002375		0.094969	0.902615	2e-05	0.002375	2e-05
HG02685	HG02685	PJL	SAS	1e-05	1e-05	0.019621	0.833681	0.049738	1e-05	0.082961	0.01297	1e-05	0.000989		0.132699	3e-05	0.01298	0.000989	0.853302
HG04080	HG04080	ITU	SAS	1e-05	1e-05	0.138066	0.681343	0.057794	0.004841	0.115109	1e-05	1e-05	0.002807		0.172903	3e-05	0.004851	0.002807	0.819409
HG01757	HG01757	IBS	EUR	0.010655	1e-05	0.026323	1e-05	0.807306	0.004517	0.139322	1e-05	0.009419	0.002428		0.946628	0.020084	0.004527	0.002428	0.026333
NA18573	NA18573	CHB	EAS	1e-05	1e-05	0.004863	1e-05	1e-05	0.462193	1e-05	0.529561	1e-05	0.003323		2e-05	3e-05	0.991754	0.003323	0.004873
NA18611	NA18611	CHB	EAS	1e-05	1e-05	1e-05	1e-05	1e-05	0.649762	0.008653	0.338406	1e-05	0.003118		0.008663	3e-05	0.988168	0.003118	2e-05
HG03770	HG03770	ITU	SAS	1e-05	1e-05	0.082654	0.783972	0.007659	0.026675	0.043035	0.052972	1e-05	0.003004		0.050694	3e-05	0.079647	0.003004	0.866626
NA20881	NA20881	GIH	SAS	1e-05	1e-05	0.164241	0.542257	0.148347	1e-05	0.145094	1e-05	1e-05	1e-05		0.293441	3e-05	2e-05	1e-05	0.706498
NA19463	NA19463	LWK	AFR	0.056062	0.032127	1e-05	1e-05	0.002032	1e-05	1e-05	0.003946	0.903671	0.002121		0.002042	0.99186	0.003956	0.002121	2e-05
NA20332	NA20332	ASW	AFR	0.113965	0.511253	0.011328	1e-05	0.146168	1e-05	0.065934	0.003192	0.146457	0.001681		0.212102	0.771675	0.003202	0.001681	0.011338
HG03645	HG03645	STU	SAS	1e-05	1e-05	0.146453	0.755781	0.026445	0.001043	0.028772	0.039364	1e-05	0.002112		0.055217	3e-05	0.040407	0.002112	0.902234
HG01896	HG01896	ACB	AFR	0.177965	0.720781	1e-05	0.000394	0.005268	0.007912	0.010695	1e-05	0.074713	0.002252		0.015963	0.973459	0.007922	0.002252	0.000404
HG03629	HG03629	PJL	SAS	1e-05	1.1e-05	0.171804	0.531209	0.181475	1e-05	0.102867	0.007738	0.002721	0.002154		0.284342	0.002742	0.007748	0.002154	0.703013
HG03874	HG03874	ITU	SAS	1e-05	1e-05	0.217658	0.651958	0.08259	0.034824	0.001592	0.010672	1e-05	0.000675		0.084182	3e-05	0.045496	0.000675	0.869616
HG01680	HG01680	IBS	EUR	1e-05	1e-05	1e-05	1e-05	0.871245	0.002219	0.113182	1e-05	0.009798	0.003506		0.984427	0.009818	0.002229	0.003506	2e-05
HG00436	HG00436	CHS	EAS	1e-05	1e-05	1e-05	1e-05	1e-05	0.378764	1e-05	0.616018	1e-05	0.005148		2e-05	3e-05	0.994782	0.005148	2e-05
HG01507	HG01507	IBS	EUR	0.005127	1e-05	1e-05	0.006512	0.876398	0.008165	0.092769	1e-05	0.008057	0.002943		0.969167	0.013194	0.008175	0.002943	0.006522
HG00580	HG00580	CHS	EAS	1e-05	1e-05	1e-05	1e-05	1e-05	0.480138	1e-05	0.519659	1e-05	0.000133		2e-05	3e-05	0.999797	0.000133	2e-05
HG04035	HG04035	STU	SAS	1e-05	1e-05	0.035137	0.847664	0.078972	0.02889	1e-05	0.007182	1e-05	0.002115		0.078982	3e-05	0.036072	0.002115	0.882801
HG03012	HG03012	BEB	SAS	1e-05	1e-05	0.223381	0.592225	0.064527	0.04385	1e-05	0.075966	1e-05	1e-05		0.064537	3e-05	0.119816	1e-05	0.815606
HG02334	HG02334	ACB	AFR	0.16252	0.564851	0.011772	1e-05	0.16652	1e-05	0.078069	1e-05	0.015989	0.000249		0.244589	0.74336	2e-05	0.000249	0.011782
HG03856	HG03856	STU	SAS	1e-05	1e-05	0.026532	0.92126	1e-05	0.042213	1e-05	0.009935	1e-05	1e-05		2e-05	3e-05	0.052148	1e-05	0.947792
HG04140	HG04140	BEB	SAS	1e-05	1e-05	0.083524	0.68412	1.6e-05	0.085723	0.062264	0.082031	1e-05	0.002293		0.06228	3e-05	0.167754	0.002293	0.767644
HG00277	HG00277	FIN	EUR	1e-05	1e-05	0.011966	1e-05	0.281964	1e-05	0.697908	1.9e-05	1e-05	0.008093		0.979872	3e-05	2.9e-05	0.008093	0.011976
HG01513	HG01513	IBS	EUR	0.005976	0.001069	1e-05	1e-05	0.85868	1e-05	0.129692	1e-05	1e-05	0.004532		0.988372	0.007055	2e-05	0.004532	2e-05
HG02391	HG02391	CDX	EAS	1e-05	1e-05	1e-05	1e-05	1e-05	1e-05	1e-05	0.995613	1e-05	0.004307		2e-05	3e-05	0.995623	0.004307	2e-05
NA12273	NA12273	CEU	EUR	1e-05	1e-05	0.009745	1e-05	0.705345	1e-05	0.284767	1e-05	1e-05	8.3e-05		0.990112	3e-05	2e-05	8.3e-05	0.009755
HG02142	HG02142	KHV	EAS	1e-05	1e-05	0.017244	0.006183	0.071223	0.142346	0.008258	0.751857	1e-05	0.002858		0.079481	3e-05	0.894203	0.002858	0.023427
HG02070	HG02070	KHV	EAS	1e-05	1e-05	1e-05	0.022226	0.007716	0.106892	1e-05	0.860049	1e-05	0.003067		0.007726	3e-05	0.966941	0.003067	0.022236
HG00342	HG00342	FIN	EUR	1e-05	1e-05	1e-05	1e-05	1e-05	1e-05	0.966212	0.028034	1e-05	0.005685		0.966222	3e-05	0.028044	0.005685	2e-05
HG01958	HG01958	ACB	AFR	0.167821	0.662276	1e-05	1e-05	0.105351	1e-05	0.023451	0.01223	0.025898	0.002944		0.128802	0.855995	0.01224	0.002944	2e-05
HG01766	HG01766	IBS	EUR	1e-05	0.016186	1e-05	0.019461	0.87072	1e-05	0.086693	0.000876	0.002853	0.003182		0.957413	0.019049	0.000886	0.003182	0.019471
NA18571	NA18571	CHB	EAS	1e-05	1e-05	1e-05	1e-05	1e-05	0.389364	1e-05	0.607325	1e-05	0.003241		2e-05	3e-05	0.996689	0.003241	2e-05
HG00240	HG00240	GBR	EUR	1e-05	1e-05	0.00109	1e-05	0.664052	1e-05	0.334788	1e-05	1e-05	1e-05		0.99884	3e-05	2e-05	1e-05	0.0011
HG02442	HG02442	ACB	AFR	0.176644	0.782893	1e-05	1e-05	0.017381	0.005604	1e-05	1e-05	0.015565	0.001873		0.017391	0.975102	0.005614	0.001873	2e-05
HG02051	HG02051	ACB	AFR	0.199626	0.71882	1e-05	1e-05	0.015123	1e-05	1e-05	0.003787	0.060238	0.002365		0.015133	0.978684	0.003797	0.002365	2e-05
NA19711	NA19711	ASW	AFR	0.260163	0.515382	1e-05	1e-05	0.053008	0.000645	0.06001	1e-05	0.109394	0.001369		0.113018	0.884939	0.000655	0.001369	2e-05
HG03926	HG03926	BEB	SAS	1e-05	1e-05	0.119524	0.635621	0.028253	0.030497	0.055292	0.128594	1e-05	0.00219		0.083545	3e-05	0.159091	0.00219	0.755145
HG03793	HG03793	BEB	SAS	1e-05	1e-05	0.197193	0.679866	0.014887	0.062828	0.028405	0.01486	1e-05	0.001932		0.043292	3e-05	0.077688	0.001932	0.877059
NA19238	NA19238	YRI	AFR	0.061805	0.907219	1e-05	1e-05	1e-05	1e-05	1e-05	1e-05	0.029326	0.00159		2e-05	0.99835	2e-05	0.00159	2e-05
HG03947	HG03947	STU	SAS	1e-05	1e-05	0.08417	0.834661	0.022573	1e-05	0.020837	0.0359	1e-05	0.001819		0.04341	3e-05	0.03591	0.001819	0.918831
HG04238	HG04238	ITU	SAS	1e-05	1e-05	0.174429	0.722929	0.043457	0.033881	0.021876	1e-05	1e-05	0.003387		0.065333	3e-05	0.033891	0.003387	0.897358
HG00244	HG00244	GBR	EUR	1e-05	1e-05	1e-05	0.007212	0.685828	1e-05	0.306891	1e-05	1e-05	1e-05		0.992719	3e-05	2e-05	1e-05	0.007222
HG00129	HG00129	GBR	EUR	1e-05	1e-05	1e-05	1e-05	0.579535	1e-05	0.419701	1e-05	1e-05	0.000693		0.999236	3e-05	2e-05	0.000693	2e-05
HG04042	HG04042	STU	SAS	1e-05	1e-05	0.075924	0.838399	0.057322	0.019574	0.006315	1e-05	1e-05	0.002425		0.063637	3e-05	0.019584	0.002425	0.914323
NA19009	NA19009	JPT	EAS	1e-05	1e-05	1e-05	1e-05	1e-05	0.943576	1e-05	0.053593	1e-05	0.002761		2e-05	3e-05	0.997169	0.002761	2e-05
HG00327	HG00327	FIN	EUR	1e-05	1e-05	0.004359	1e-05	0.010422	0.021771	0.956865	1e-05	1e-05	0.006533		0.967287	3e-05	0.021781	0.006533	0.004369
NA21123	NA21123	GIH	SAS	1e-05	1e-05	0.980613	0.018137	1e-05	1e-05	0.00118	1e-05	1e-05	1e-05		0.00119	3e-05	2e-05	1e-05	0.99875
HG04162	HG04162	BEB	SAS	1e-05	1e-05	0.160469	0.614037	1e-05	0.052611	0.062069	0.108835	1e-05	0.001939		0.062079	3e-05	0.161446	0.001939	0.774506
NA20819	NA20819	TSI	EUR	1e-05	1e-05	0.023159	0.028095	0.865459	1e-05	0.070635	0.010373	1e-05	0.00224		0.936094	3e-05	0.010383	0.00224	0.051254
NA06985	NA06985	CEU	EUR	1e-05	1e-05	0.009448	1e-05	0.649021	1e-05	0.339122	1e-05	1e-05	0.002349		0.988143	3e-05	2e-05	0.002349	0.009458
NA21124	NA21124	GIH	SAS	1e-05	1e-05	0.974049	0.005706	0.005769	1e-05	1e-05	0.014416	1e-05	1e-05		0.005779	3e-05	0.014426	1e-05	0.979755
HG03784	HG03784	ITU	SAS	1e-05	1e-05	0.147697	0.851285	1e-05	1e-05	0.000661	1e-05	1e-05	0.000297		0.000671	3e-05	2e-05	0.000297	0.998982
NA18541	NA18541	CHB	EAS	1e-05	1e-05	1e-05	1e-05	0.013667	0.648801	1e-05	0.337462	1e-05	1e-05		0.013677	3e-05	0.986263	1e-05	2e-05
NA18628	NA18628	CHB	EAS	1e-05	1e-05	1e-05	1e-05	1e-05	0.215981	1e-05	0.782355	1e-05	0.001594		2e-05	3e-05	0.998336	0.001594	2e-05
NA18548	NA18548	CHB	EAS	1e-05	1e-05	1e-05	1e-05	0.002907	0.654584	0.00727	0.332816	1e-05	0.002373		0.010177	3e-05	0.9874	0.002373	2e-05
HG00867	HG00867	CDX	EAS	1e-05	1e-05	1e-05	1e-05	1e-05	0.037563	1e-05	0.9564	1e-05	0.005967		2e-05	3e-05	0.993963	0.005967	2e-05
HG00119	HG00119	GBR	EUR	1e-05	1e-05	1e-05	1e-05	0.622484	1e-05	0.377436	1e-05	1e-05	1e-05		0.99992	3e-05	2e-05	1e-05	2e-05
HG00281	HG00281	FIN	EUR	1e-05	1e-05	1e-05	1e-05	0.034379	0.000341	0.936012	0.023574	1e-05	0.005644		0.970391	3e-05	0.023915	0.005644	2e-05
HG02725	HG02725	PJL	SAS	1e-05	1e-05	1e-05	0.874239	0.036976	1e-05	0.055168	0.032201	1e-05	0.001365		0.092144	3e-05	0.032211	0.001365	0.874249
HG00309	HG00309	FIN	EUR	1e-05	1e-05	1e-05	1e-05	0.059322	0.027161	0.908906	1e-05	1e-05	0.00455		0.968228	3e-05	0.027171	0.00455	2e-05
HG03905	HG03905	BEB	SAS	1e-05	1e-05	0.08775	0.70484	0.01093	0.065851	0.068878	0.060798	1e-05	0.000923		0.079808	3e-05	0.126649	0.000923	0.79259
HG02688	HG02688	PJL	SAS	1e-05	1e-05	0.00067	0.840975	0.066494	0.012312	0.070419	0.005459	1e-05	0.00364		0.136913	3e-05	0.017771	0.00364	0.841645
HG01747	HG01747	IBS	EUR	1e-05	1e-05	1e-05	0.002627	0.900381	1e-05	0.081715	1e-05	0.010513	0.004715		0.982096	0.010533	2e-05	0.004715	0.002637
NA20522	NA20522	TSI	EUR	1e-05	1e-05	1e-05	0.043577	0.931541	1e-05	0.02059	1e-05	1e-05	0.004232		0.952131	3e-05	2e-05	0.004232	0.043587
HG03910	HG03910	BEB	SAS	1e-05	1e-05	0.197399	0.58828	0.003947	0.055754	0.062177	0.090713	1e-05	0.0017		0.066124	3e-05	0.146467	0.0017	0.785679
NA19374	NA19374	LWK	AFR	0.042841	0.020397	1e-05	1e-05	1e-05	1e-05	1e-05	1e-05	0.935602	0.001099		2e-05	0.99884	2e-05	0.001099	2e-05
HG03631	HG03631	PJL	SAS	1e-05	1e-05	0.212782	0.519848	0.205744	0.014607	0.045613	1e-05	1e-05	0.001365		0.251357	3e-05	0.014617	0.001365	0.73263
HG03697	HG03697	STU	SAS	1e-05	1e-05	0.101619	0.810807	0.057882	0.026026	1e-05	0.002812	1e-05	0.000814		0.057892	3e-05	0.028838	0.000814	0.912426
HG02151	HG02151	CDX	EAS	1e-05	1e-05	1e-05	0.019548	1e-05	1e-05	1e-05	0.97802	1e-05	0.002361		2e-05	3e-05	0.97803	0.002361	0.019558
NA20317	NA20317	ASW	AFR	0.115168	0.534471	0.009012	1e-05	0.231143	1e-05	0.066589	1e-05	0.043577	1e-05		0.297732	0.693216	2e-05	1e-05	0.009022
HG00113	HG00113	GBR	EUR	1e-05	1e-05	1e-05	1e-05	0.661641	1e-05	0.338279	1e-05	1e-05	1e-05		0.99992	3e-05	2e-05	1e-05	2e-05
NA20853	NA20853	GIH	SAS	1e-05	1e-05	0.850482	0.113719	1e-05	1e-05	0.034619	1e-05	1e-05	0.00112		0.034629	3e-05	2e-05	0.00112	0.964201
HG01879	HG01879	ACB	AFR	0.224381	0.563888	0.017398	1e-05	0.063836	0.002132	0.077896	0.004326	0.045026	0.001108		0.141732	0.833295	0.006458	0.001108	0.017408
HG02035	HG02035	KHV	EAS	1e-05	1e-05	1e-05	0.02739	0.001097	0.131485	1e-05	0.838556	1e-05	0.001422		0.001107	3e-05	0.970041	0.001422	0.0274
HG02139	HG02139	KHV	EAS	1e-05	1e-05	0.001634	0.00529	0.002045	0.09574	1e-05	0.891685	1e-05	0.003566		0.002055	3e-05	0.987425	0.003566	0.006924
HG02786	HG02786	PJL	SAS	1e-05	1e-05	0.019504	0.863566	1e-05	0.006281	0.099664	0.008327	1e-05	0.002618		0.099674	3e-05	0.014608	0.002618	0.88307
HG03849	HG03849	STU	SAS	1e-05	1e-05	0.036481	0.867533	0.012058	0.007089	0.05941	0.016221	1e-05	0.001177		0.071468	3e-05	0.02331	0.001177	0.904014
NA20754	NA20754	TSI	EUR	1e-05	1e-05	0.009701	0.026313	0.898588	1e-05	0.056606	0.005991	1e-05	0.00276		0.955194	3e-05	0.006001	0.00276	0.036014
HG00319	HG00319	FIN	EUR	1e-05	1e-05	1e-05	1e-05	0.014659	0.029618	0.951622	1e-05	1e-05	0.004041		0.966281	3e-05	0.029628	0.004041	2e-05
HG02025	HG02025	KHV	EAS	1e-05	1e-05	0.005901	1e-05	1e-05	0.100025	1e-05	0.893016	1e-05	0.000998		2e-05	3e-05	0.993041	0.000998	0.005911
HG02408	HG02408	CDX	EAS	1e-05	1e-05	1e-05	0.009095	1e-05	1e-05	1e-05	0.98997	1e-05	0.000865		2e-05	3e-05	0.98998	0.000865	0.009105
NA20585	NA20585	TSI	EUR	1e-05	1e-05	0.014645	1e-05	0.922584	0.006843	0.054136	1e-05	1e-05	0.001742		0.97672	3e-05	0.006853	0.001742	0.014655
NA18545	NA18545	CHB	EAS	1e-05	1e-05	1e-05	1e-05	1e-05	0.411556	1e-05	0.587791	1e-05	0.000582		2e-05	3e-05	0.999347	0.000582	2e-05
HG02870	HG02870	GWD	AFR	0.875608	0.121225	0.0018	1e-05	1e-05	1e-05	1e-05	1e-05	1e-05	0.001308		2e-05	0.996843	2e-05	0.001308	0.00181
HG00102	HG00102	GBR	EUR	1e-05	1e-05	1e-05	1.7e-05	0.56082	1e-05	0.43879	1e-05	1e-05	0.000314		0.99961	3e-05	2e-05	0.000314	2.7e-05
NA18879	NA18879	YRI	AFR	0.126992	0.857861	1e-05	1e-05	1e-05	1e-05	1e-05	1e-05	0.014029	0.001059		2e-05	0.998882	2e-05	0.001059	2e-05
HG00139	HG00139	GBR	EUR	1e-05	1e-05	1e-05	1e-05	0.636571	1e-05	0.363349	1e-05	1e-05	1e-05		0.99992	3e-05	2e-05	1e-05	2e-05
HG03885	HG03885	STU	SAS	1e-05	1e-05	0.070941	0.836012	0.009043	1e-05	0.067155	0.016798	1e-05	1e-05		0.076198	3e-05	0.016808	1e-05	0.906953
HG00701	HG00701	CHS	EAS	1e-05	1e-05	1e-05	1e-05	1e-05	0.351531	1e-05	0.645532	1e-05	0.002867		2e-05	3e-05	0.997063	0.002867	2e-05
HG02087	HG02087	KHV	EAS	1e-05	1e-05	1e-05	0.019015	1e-05	0.081975	1e-05	0.89776	1e-05	0.00119		2e-05	3e-05	0.979735	0.00119	0.019025
NA12717	NA12717	CEU	EUR	1e-05	1e-05	0.007422	0.004956	0.644334	1e-05	0.343228	1e-05	1e-05	1e-05		0.987562	3e-05	2e-05	1e-05	0.012378
HG03886	HG03886	STU	SAS	1e-05	1e-05	1e-05	0.925927	0.040187	0.004502	0.027666	1e-05	1e-05	0.001667		0.067853	3e-05	0.004512	0.001667	0.925937
HG03709	HG03709	PJL	SAS	1e-05	1e-05	0.198353	0.600379	0.086507	0.022254	0.076612	0.014373	1e-05	0.001492		0.163119	3e-05	0.036627	0.001492	0.798732
HG03006	HG03006	BEB	SAS	1e-05	1e-05	0.16989	0.636401	0.027445	0.004736	0.058855	0.101387	1e-05	0.001255		0.0863	3e-05	0.106123	0.001255	0.806291
HG01867	HG01867	KHV	EAS	1e-05	1e-05	0.013019	0.011394	0.000172	0.130961	1e-05	0.842543	1e-05	0.001871		0.000182	3e-05	0.973504	0.001871	0.024413
NA20885	NA20885	GIH	SAS	1e-05	1e-05	0.183096	0.548374	0.156019	0.003118	0.107476	1e-05	1e-05	0.001877		0.263495	3e-05	0.003128	0.001877	0.73147
HG03378	HG03378	MSL	AFR	0.530471	0.466913	1e-05	1e-05	1e-05	1e-05	1e-05	1e-05	0.001579	0.000977		2e-05	0.998963	2e-05	0.000977	2e-05
NA20851	NA20851	GIH	SAS	1e-05	1e-05	0.948521	0.026038	1e-05	0.002367	0.016892	0.006131	1e-05	1e-05		0.016902	3e-05	0.008498	1e-05	0.974559
HG02122	HG02122	KHV	EAS	1e-05	1e-05	1e-05	0.013397	1e-05	0.261525	1e-05	0.723431	1e-05	0.001587		2e-05	3e-05	0.984956	0.001587	0.013407
HG00311	HG00311	FIN	EUR	1e-05	1e-05	1e-05	1e-05	0.229959	1e-05	0.760801	1e-05	1e-05	0.00917		0.99076	3e-05	2e-05	0.00917	2e-05
HG02597	HG02597	PJL	SAS	1e-05	1e-05	0.244452	0.441083	0.260378	1e-05	0.054027	1e-05	1e-05	1e-05		0.314405	3e-05	2e-05	1e-05	0.685535
HG03995	HG03995	STU	SAS	1e-05	1e-05	0.047295	0.86197	0.028517	1e-05	0.033161	0.027096	1e-05	0.001922		0.061678	3e-05	0.027106	0.001922	0.909265
NA20908	NA20908	GIH	SAS	1e-05	1e-05	0.111715	0.779448	0.056602	1e-05	0.050073	0.000542	1e-05	0.00158		0.106675	3e-05	0.000552	0.00158	0.891163
HG03738	HG03738	STU	SAS	1e-05	1e-05	0.005283	0.904574	0.01043	1e-05	0.07881	1e-05	1e-05	0.000853		0.08924	3e-05	2e-05	0.000853	0.909857
NA18517	NA18517	YRI	AFR	0.126645	0.851201	1e-05	1e-05	1e-05	1e-05	1e-05	1e-05	0.021288	0.000806		2e-05	0.999134	2e-05	0.000806	2e-05
HG02255	HG02255	ACB	AFR	0.196934	0.684653	0.010454	1e-05	0.049952	0.007409	0.009453	0.000321	0.039086	0.001729		0.059405	0.920673	0.00773	0.001729	0.010464
HG00403	HG00403	CHS	EAS	1e-05	1e-05	1e-05	1e-05	1e-05	0.462897	1e-05	0.533516	1e-05	0.003517		2e-05	3e-05	0.996413	0.003517	2e-05
NA20517	NA20517	TSI	EUR	1e-05	1e-05	0.002356	0.014487	0.927399	0.001824	0.049222	1e-05	1e-05	0.004673		0.976621	3e-05	0.001834	0.004673	0.016843
HG03945	HG03945	STU	SAS	1e-05	1e-05	0.087561	0.774464	0.090868	0.022092	0.022187	0.000307	1e-05	0.00249		0.113055	3e-05	0.022399	0.00249	0.862025
NA18536	NA18536	CHB	EAS	1e-05	1e-05	1e-05	1e-05	1e-05	0.500241	0.003991	0.494115	1e-05	0.001592		0.004001	3e-05	0.994356	0.001592	2e-05
HG02073	HG02073	KHV	EAS	1e-05	1e-05	0.004683	1e-05	0.006886	0.115144	1e-05	0.871615	1e-05	0.001622		0.006896	3e-05	0.986759	0.001622	0.004693
HG03871	HG03871	ITU	SAS	1e-05	1e-05	0.11702	0.800521	0.033267	1e-05	0.049132	1e-05	1e-05	1e-05		0.082399	3e-05	2e-05	1e-05	0.917541
HG00542	HG00542	CHS	EAS	1e-05	1e-05	1e-05	1e-05	1e-05	0.467291	1e-05	0.53189	1e-05	0.000749		2e-05	3e-05	0.999181	0.000749	2e-05
NA12776	NA12776	CEU	EUR	1e-05	1e-05	1e-05	1e-05	0.533555	1e-05	0.465454	1e-05	1e-05	0.000921		0.999009	3e-05	2e-05	0.000921	2e-05
HG03774	HG03774	ITU	SAS	1e-05	1e-05	0.132014	0.768099	0.097416	0.001888	1e-05	0.000533	1e-05	1e-05		0.097426	3e-05	0.002421	1e-05	0.900113
HG02111	HG02111	ACB	AFR	0.14626	0.77291	1e-05	0.012747	0.031752	1e-05	0.033573	0.002718	1e-05	1e-05		0.065325	0.91918	0.002728	1e-05	0.012757
HG00187	HG00187	FIN	EUR	1e-05	1e-05	1e-05	1e-05	0.023193	0.020538	0.943329	0.008229	1e-05	0.004661		0.966522	3e-05	0.028767	0.004661	2e-05
HG02555	HG02555	ACB	AFR	0.206219	0.632207	0.007531	0.0021	0.053834	1e-05	0.044312	1e-05	0.053043	0.000733		0.098146	0.891469	2e-05	0.000733	0.009631
HG03684	HG03684	STU	SAS	1e-05	1e-05	0.047647	0.909304	1e-05	0.013312	1e-05	0.028132	1e-05	0.001556		2e-05	3e-05	0.041444	0.001556	0.956951
HG03864	HG03864	ITU	SAS	1e-05	1e-05	0.150068	0.758984	0.050047	0.006514	0.033235	1e-05	1e-05	0.001112		0.083282	3e-05	0.006524	0.001112	0.909052
NA19471	NA19471	LWK	AFR	0.064404	0.03671	0.003005	1e-05	0.008047	1e-05	1e-05	1e-05	0.886727	0.001067		0.008057	0.987841	2e-05	0.001067	0.003015
HG00246	HG00246	GBR	EUR	1e-05	1e-05	0.006452	1e-05	0.635026	1e-05	0.357873	1e-05	1e-05	0.000589		0.992899	3e-05	2e-05	0.000589	0.006462
HG03538	HG03538	GWD	AFR	0.969256	0.021115	1e-05	1e-05	1e-05	1e-05	1e-05	1e-05	0.009136	0.000433		2e-05	0.999507	2e-05	0.000433	2e-05
HG02861	HG02861	GWD	AFR	0.994762	1e-05	1e-05	1e-05	0.004806	1e-05	1e-05	1e-05	1e-05	0.000363		0.004816	0.994782	2e-05	0.000363	2e-05
HG04094	HG04094	ITU	SAS	1e-05	1e-05	0.170047	0.732989	0.070949	0.009298	1e-05	0.014833	1e-05	0.001843		0.070959	3e-05	0.024131	0.001843	0.903036
NA18559	NA18559	CHB	EAS	1e-05	1e-05	1e-05	1e-05	1e-05	0.559351	1e-05	0.440569	1e-05	1e-05		2e-05	3e-05	0.99992	1e-05	2e-05
HG01853	HG01853	KHV	EAS	1e-05	1e-05	1e-05	0.02658	1e-05	0.094367	1e-05	0.8782	1e-05	0.000792		2e-05	3e-05	0.972567	0.000792	0.02659
NA19204	NA19204	YRI	AFR	0.140866	0.858576	1e-05	1e-05	1e-05	1e-05	1e-05	1e-05	1e-05	0.000488		2e-05	0.999452	2e-05	0.000488	2e-05
HG03940	HG03940	BEB	SAS	1e-05	1e-05	0.100383	0.845606	1e-05	0.003679	0.021036	0.027442	1e-05	0.001813		0.021046	3e-05	0.031121	0.001813	0.945989
NA20884	NA20884	GIH	SAS	1e-05	1e-05	0.854202	0.113254	1e-05	0.003896	0.025973	1e-05	1e-05	0.002623		0.025983	3e-05	0.003906	0.002623	0.967456
NA07056	NA07056	CEU	EUR	1e-05	1e-05	0.009534	1e-05	0.621466	1e-05	0.36893	1e-05	1e-05	1e-05		0.990396	3e-05	2e-05	1e-05	0.009544
HG01334	HG01334	GBR	EUR	1e-05	1e-05	1e-05	1e-05	0.649783	0.004774	0.343427	1e-05	1e-05	0.001956		0.99321	3e-05	0.004784	0.001956	2e-05
NA20878	NA20878	GIH	SAS	1e-05	1e-05	0.961768	0.035448	1e-05	1e-05	1e-05	0.002714	1e-05	1e-05		2e-05	3e-05	0.002724	1e-05	0.997216
HG02182	HG02182	CDX	EAS	1e-05	1e-05	1e-05	1e-05	1e-05	0.022549	1e-05	0.977371	1e-05	1e-05		2e-05	3e-05	0.99992	1e-05	2e-05
HG01989	HG01989	ACB	AFR	0.164102	0.606002	1e-05	0.000961	0.082223	0.004	0.074169	1e-05	0.067137	0.001385		0.156392	0.837241	0.00401	0.001385	0.000971
NA19383	NA19383	LWK	AFR	0.08326	1e-05	1e-05	1e-05	1e-05	1e-05	1.3e-05	1e-05	0.916442	0.000225		2.3e-05	0.999712	2e-05	0.000225	2e-05
HG02325	HG02325	ACB	AFR	0.230954	0.687689	0.014319	1e-05	0.01182	1e-05	0.007961	0.004033	0.042554	0.00065		0.019781	0.961197	0.004043	0.00065	0.014329
NA20863	NA20863	GIH	SAS	1.2e-05	1e-05	0.911899	0.060239	0.014262	0.008311	0.005238	1e-05	1e-05	1e-05		0.0195	3.2e-05	0.008321	1e-05	0.972138
HG03018	HG03018	PJL	SAS	1e-05	1e-05	1e-05	0.851769	0.028119	0.014078	0.105975	1e-05	1e-05	1e-05		0.134094	3e-05	0.014088	1e-05	0.851779
HG02501	HG02501	ACB	AFR	0.152168	0.62986	1e-05	0.001818	0.099488	1e-05	0.093145	1e-05	0.022914	0.000577		0.192633	0.804942	2e-05	0.000577	0.001828
HG02283	HG02283	ACB	AFR	0.150718	0.578016	0.017151	1e-05	0.125718	0.001815	0.061704	1e-05	0.063337	0.001522		0.187422	0.792071	0.001825	0.001522	0.017161
NA12249	NA12249	CEU	EUR	1e-05	1e-05	0.002971	0.01674	0.487305	1e-05	0.492568	1e-05	1e-05	0.000366		0.979873	3e-05	2e-05	0.000366	0.019711
NA12827	NA12827	CEU	EUR	1e-05	1e-05	0.008427	1e-05	0.622819	1e-05	0.368683	1e-05	1e-05	1e-05		0.991502	3e-05	2e-05	1e-05	0.008437
NA20852	NA20852	GIH	SAS	1e-05	1e-05	0.346936	0.474738	0.049162	1e-05	0.129104	1e-05	1e-05	1e-05		0.178266	3e-05	2e-05	1e-05	0.821674
NA12546	NA12546	CEU	EUR	1e-05	1e-05	0.017905	1e-05	0.62794	1e-05	0.354085	1e-05	1e-05	1e-05		0.982025	3e-05	2e-05	1e-05	0.017915
NA18538	NA18538	CHB	EAS	1e-05	1e-05	1e-05	1e-05	0.005927	0.67977	0.005345	0.308177	1e-05	0.000731		0.011272	3e-05	0.987947	0.000731	2e-05
HG01624	HG01624	IBS	EUR	0.010902	1e-05	1e-05	1e-05	0.916373	0.012357	0.047423	0.001453	0.008838	0.002624		0.963796	0.01975	0.01381	0.002624	2e-05
HG02140	HG02140	KHV	EAS	1e-05	1e-05	1e-05	0.023158	1e-05	0.142562	1e-05	0.83421	1e-05	1e-05		2e-05	3e-05	0.976772	1e-05	0.023168
NA18972	NA18972	JPT	EAS	1e-05	1e-05	1e-05	1e-05	1e-05	0.998203	1e-05	1e-05	1e-05	0.001717		2e-05	3e-05	0.998213	0.001717	2e-05
HG03913	HG03913	BEB	SAS	1e-05	1e-05	0.060507	0.736841	0.002266	0.022539	0.094234	0.083276	1e-05	0.000308		0.0965	3e-05	0.105815	0.000308	0.797348
HG00692	HG00692	CHS	EAS	1e-05	1e-05	1e-05	1e-05	1e-05	0.287002	1e-05	0.711442	1e-05	0.001486		2e-05	3e-05	0.998444	0.001486	2e-05
HG01684	HG01684	IBS	EUR	1e-05	1e-05	1e-05	0.00287	0.868323	1e-05	0.122447	0.005137	1e-05	0.001174		0.99077	3e-05	0.005147	0.001174	0.00288
HG00611	HG00611	CHS	EAS	1e-05	1e-05	1e-05	1e-05	1e-05	0.495393	1e-05	0.504527	1e-05	1e-05		2e-05	3e-05	0.99992	1e-05	2e-05
NA20846	NA20846	GIH	SAS	1e-05	1e-05	0.359897	0.44018	0.085311	1e-05	0.114547	1.4e-05	1e-05	1e-05		0.199858	3e-05	2.4e-05	1e-05	0.800077
HG03772	HG03772	ITU	SAS	1e-05	1e-05	0.128941	0.86675	1e-05	0.004239	1e-05	1e-05	1e-05	1e-05		2e-05	3e-05	0.004249	1e-05	0.995691
HG04026	HG04026	ITU	SAS	1e-05	1e-05	0.045154	0.954766	1e-05	1e-05	1e-05	1e-05	1e-05	1e-05		2e-05	3e-05	2e-05	1e-05	0.99992
HG04025	HG04025	ITU	SAS	1e-05	1e-05	0.113911	0.886009	1e-05	1e-05	1e-05	1e-05	1e-05	1e-05		2e-05	3e-05	2e-05	1e-05	0.99992
HG04023	HG04023	ITU	SAS	1e-05	1e-05	0.009838	0.975792	1e-05	1e-05	1e-05	0.014299	1e-05	1e-05		2e-05	3e-05	0.014309	1e-05	0.98563
HG03786	HG03786	ITU	SAS	1e-05	1e-05	0.158825	0.839566	0.001539	1e-05	1e-05	1e-05	1e-05	1e-05		0.001549	3e-05	2e-05	1e-05	0.998391
HG04056	HG04056	ITU	SAS	1e-05	1e-05	0.103518	0.884802	0.01161	1e-05	1e-05	1e-05	1e-05	1e-05		0.01162	3e-05	2e-05	1e-05	0.98832
HG03773	HG03773	ITU	SAS	1e-05	1e-05	0.102569	0.876334	1e-05	1e-05	0.021024	1.3e-05	1e-05	1e-05		0.021034	3e-05	2.3e-05	1e-05	0.978903
HG04096	HG04096	ITU	SAS	1e-05	1e-05	0.133804	0.855291	0.010217	1e-05	0.000628	1e-05	1e-05	1e-05		0.010845	3e-05	2e-05	1e-05	0.989095
HG03717	HG03717	ITU	SAS	1e-05	1e-05	0.056205	0.922219	1e-05	1e-05	0.009282	0.011656	1e-05	0.000588		0.009292	3e-05	0.011666	0.000588	0.978424
HG04061	HG04061	ITU	SAS	1e-05	1e-05	0.055779	0.907698	1e-05	1e-05	1e-05	0.036453	1e-05	1e-05		2e-05	3e-05	0.036463	1e-05	0.963477
HG03730	HG03730	ITU	SAS	1e-05	1e-05	0.060332	0.908396	1e-05	0.012625	1e-05	0.018586	1e-05	1e-05		2e-05	3e-05	0.031211	1e-05	0.968728
HG03977	HG03977	ITU	SAS	1e-05	1e-05	1e-05	0.958981	1e-05	0.040939	1e-05	1e-05	1e-05	1e-05		2e-05	3e-05	0.040949	1e-05	0.958991
HG03743	HG03743	STU	SAS	1e-05	1e-05	0.009631	0.943078	1e-05	0.002505	1e-05	0.044727	1e-05	1e-05		2e-05	3e-05	0.047232	1e-05	0.952709
HG04017	HG04017	ITU	SAS	1e-05	1e-05	0.154794	0.826285	0.007494	1e-05	1e-05	0.011367	1e-05	1e-05		0.007504	3e-05	0.011377	1e-05	0.981079
HG03985	HG03985	STU	SAS	1e-05	1e-05	0.015342	0.943708	1e-05	0.017189	1e-05	0.023701	1e-05	1e-05		2e-05	3e-05	0.04089	1e-05	0.95905
HG04062	HG04062	ITU	SAS	1e-05	1e-05	0.072489	0.88389	1e-05	1e-05	1e-05	0.043551	1e-05	1e-05		2e-05	3e-05	0.043561	1e-05	0.956379
HG03733	HG03733	STU	SAS	1e-05	1e-05	1e-05	0.953283	1e-05	1e-05	0.046637	1e-05	1e-05	1e-05		0.046647	3e-05	2e-05	1e-05	0.953293
HG03896	HG03896	STU	SAS	1e-05	1e-05	0.030451	0.91869	1e-05	1e-05	0.032902	0.017896	1e-05	1e-05		0.032912	3e-05	0.017906	1e-05	0.949141
HG04186	HG04186	BEB	SAS	1e-05	1e-05	0.178872	0.77682	1e-05	0.003817	0.022288	0.016415	1e-05	0.001749		0.022298	3e-05	0.020232	0.001749	0.955692
HG03600	HG03600	BEB	SAS	1e-05	1e-05	0.152828	0.799145	1e-05	0.016318	0.008005	0.022462	1e-05	0.001202		0.008015	3e-05	0.03878	0.001202	0.951973
HG03722	HG03722	ITU	SAS	1e-05	1e-05	0.072524	0.871475	1e-05	0.004058	0.031925	0.019968	1e-05	1e-05		0.031935	3e-05	0.024026	1e-05	0.943999
HG03873	HG03873	ITU	SAS	1e-05	1e-05	1e-05	0.943651	1e-05	0.007562	0.048718	1e-05	1e-05	1e-05		0.048728	3e-05	0.007572	1e-05	0.943661
HG04022	HG04022	ITU	SAS	1e-05	1e-05	0.132915	0.811857	1e-05	1e-05	0.055158	1e-05	1e-05	1e-05		0.055168	3e-05	2e-05	1e-05	0.944772
HG03846	HG03846	STU	SAS	1e-05	1e-05	0.049107	0.888941	0.032744	1e-05	0.001509	0.027648	1e-05	1e-05		0.034253	3e-05	0.027658	1e-05	0.938048
NA21093	NA21093	GIH	SAS	1e-05	1e-05	0.99991	1e-05	1e-05	1e-05	1e-05	1e-05	1e-05	1e-05		2e-05	3e-05	2e-05	1e-05	0.99992
HG03894	HG03894	STU	SAS	1e-05	1e-05	0.060966	0.868542	1e-05	0.003132	0.049133	0.013521	0.004667	1e-05		0.049143	0.004687	0.016653	1e-05	0.929508
HG04093	HG04093	ITU	SAS	1e-05	1e-05	0.112761	0.825951	0.019873	0.00062	0.040744	1e-05	1e-05	1e-05		0.060617	3e-05	0.00063	1e-05	0.938712
HG03787	HG03787	ITU	SAS	1e-05	1e-05	0.068264	0.865075	1e-05	0.01333	0.033071	0.018677	1e-05	0.001543		0.033081	3e-05	0.032007	0.001543	0.933339
HG03978	HG03978	ITU	SAS	1e-05	1e-05	0.097416	0.836427	0.004245	0.007465	0.027615	0.026792	1e-05	1e-05		0.03186	3e-05	0.034257	1e-05	0.933843
HG04033	HG04033	STU	SAS	1e-05	1e-05	0.105161	0.828105	1e-05	0.015518	0.049877	0.001289	1e-05	1e-05		0.049887	3e-05	0.016807	1e-05	0.933266
HG04239	HG04239	ITU	SAS	1e-05	1e-05	0.107584	0.825667	0.01193	0.01566	0.03911	1e-05	1e-05	1e-05		0.05104	3e-05	0.01567	1e-05	0.933251
HG03642	HG03642	STU	SAS	1e-05	1e-05	0.106978	0.819531	1e-05	0.005816	0.040816	0.026808	1e-05	1e-05		0.040826	3e-05	0.032624	1e-05	0.926509
HG03949	HG03949	STU	SAS	1e-05	1e-05	0.086852	0.837032	0.019695	0.010315	0.040277	0.00579	1e-05	1e-05		0.059972	3e-05	0.016105	1e-05	0.923884
HG03742	HG03742	ITU	SAS	1e-05	1e-05	0.05634	0.871101	0.020861	0.009589	0.028638	0.013258	1e-05	0.000184		0.049499	3e-05	0.022847	0.000184	0.927441
HG04047	HG04047	STU	SAS	1e-05	1e-05	0.114235	0.81862	0.017015	1e-05	0.030892	0.019188	1e-05	1e-05		0.047907	3e-05	0.019198	1e-05	0.932855
HG03692	HG03692	STU	SAS	1e-05	1e-05	0.110632	0.817847	0.043024	0.008082	1e-05	0.020364	1e-05	1e-05		0.043034	3e-05	0.028446	1e-05	0.928479
HG04001	HG04001	ITU	SAS	1e-05	1e-05	0.123599	0.806064	0.015902	0.004739	0.032088	0.017568	1e-05	1e-05		0.04799	3e-05	0.022307	1e-05	0.929663
NA21129	NA21129	GIH	SAS	1e-05	1e-05	0.999083	1e-05	1e-05	0.000837	1e-05	1e-05	1e-05	1e-05		2e-05	3e-05	0.000847	1e-05	0.999093
NA21119	NA21119	GIH	SAS	1e-05	1e-05	0.99991	1e-05	1e-05	1e-05	1e-05	1e-05	1e-05	1e-05		2e-05	3e-05	2e-05	1e-05	0.99992
HG03884	HG03884	STU	SAS	1e-05	1e-05	0.062774	0.86182	0.014432	0.019016	0.041908	1e-05	1e-05	1e-05		0.05634	3e-05	0.019026	1e-05	0.924594
HG03899	HG03899	STU	SAS	1e-05	1e-05	1e-05	0.923768	1e-05	1e-05	0.073105	0.003058	1e-05	1e-05		0.073115	3e-05	0.003068	1e-05	0.923778
NA21090	NA21090	GIH	SAS	1e-05	1e-05	0.871584	0.122344	1e-05	1e-05	0.006002	1e-05	1e-05	1e-05		0.006012	3e-05	2e-05	1e-05	0.993928
HG04098	HG04098	ITU	SAS	1e-05	1e-05	0.096105	0.822122	0.034749	1e-05	0.03471	0.012264	1e-05	1e-05		0.069459	3e-05	0.012274	1e-05	0.918227
HG03950	HG03950	STU	SAS	1e-05	1e-05	0.115032	0.809567	0.018024	1e-05	0.021527	0.035707	1e-05	0.000103		0.039551	3e-05	0.035717	0.000103	0.924599
HG04106	HG04106	STU	SAS	1e-05	1e-05	0.040554	0.877165	0.004322	1e-05	0.069825	0.008084	1e-05	1e-05		0.074147	3e-05	0.008094	1e-05	0.917719
HG03695	HG03695	STU	SAS	1e-05	1e-05	0.075692	0.846067	1e-05	1.2e-05	0.053192	0.024987	1e-05	1e-05		0.053202	3e-05	0.024999	1e-05	0.921759
HG03729	HG03729	ITU	SAS	1e-05	1e-05	0.063398	0.853009	0.03528	0.012254	0.036008	1e-05	1e-05	1e-05		0.071288	3e-05	0.012264	1e-05	0.916407
HG03672	HG03672	STU	SAS	1e-05	1e-05	0.106412	0.811683	0.018097	0.000795	0.062963	1e-05	1e-05	1e-05		0.08106	3e-05	0.000805	1e-05	0.918095
HG03998	HG03998	STU	SAS	1e-05	1e-05	1e-05	0.912279	1e-05	0.013545	0.074106	1e-05	1e-05	1e-05		0.074116	3e-05	0.013555	1e-05	0.912289
NA21113	NA21113	GIH	SAS	1e-05	1e-05	0.984032	0.015888	1e-05	1e-05	1e-05	1e-05	1e-05	1e-05		2e-05	3e-05	2e-05	1e-05	0.99992
HG03887	HG03887	STU	SAS	1e-05	1e-05	0.136967	0.783089	0.015165	1e-05	0.0541	0.009758	1e-05	0.000881		0.069265	3e-05	0.009768	0.000881	0.920056
HG03690	HG03690	STU	SAS	1e-05	1e-05	0.005692	0.904483	0.027911	1e-05	0.040895	0.015844	1e-05	0.005135		0.068806	3e-05	0.015854	0.005135	0.910175
HG04075	HG04075	STU	SAS	1e-05	1e-05	0.049052	0.865764	0.055368	0.016227	0.013539	1e-05	1e-05	1e-05		0.068907	3e-05	0.016237	1e-05	0.914816
HG04002	HG04002	ITU	SAS	1e-05	1e-05	0.154714	0.765487	0.031796	1e-05	0.035959	0.011993	1e-05	1e-05		0.067755	3e-05	0.012003	1e-05	0.920201
HG04210	HG04210	STU	SAS	1e-05	1e-05	0.068818	0.839986	1e-05	1e-05	0.064709	0.026427	1e-05	1e-05		0.064719	3e-05	0.026437	1e-05	0.908804
HG03741	HG03741	STU	SAS	1e-05	1e-05	1e-05	0.901041	1e-05	0.020346	0.062343	0.01621	1e-05	1e-05		0.062353	3e-05	0.036556	1e-05	0.901051
HG02687	HG02687	PJL	SAS	1e-05	1e-05	1e-05	0.90973	0.017834	1e-05	0.071137	0.001239	1e-05	1e-05		0.088971	3e-05	0.001249	1e-05	0.90974
HG04222	HG04222	ITU	SAS	1e-05	1e-05	0.159709	0.757756	0.044146	1e-05	1e-05	0.038328	1e-05	1e-05		0.044156	3e-05	0.038338	1e-05	0.917465
HG03851	HG03851	STU	SAS	1e-05	1e-05	0.111413	0.800236	0.030905	1e-05	0.042784	0.014613	1e-05	1e-05		0.073689	3e-05	0.014623	1e-05	0.911649
HG03850	HG03850	STU	SAS	1e-05	1e-05	1e-05	0.902064	0.038123	1e-05	0.040096	0.019656	1e-05	1e-05		0.078219	3e-05	0.019666	1e-05	0.902074
HG03968	HG03968	ITU	SAS	1e-05	1e-05	0.132897	0.781355	0.036159	0.011658	0.037881	1e-05	1e-05	1e-05		0.07404	3e-05	0.011668	1e-05	0.914252
HG03687	HG03687	STU	SAS	1e-05	1e-05	0.091966	0.818889	0.042868	1e-05	0.032914	0.013314	1e-05	1e-05		0.075782	3e-05	0.013324	1e-05	0.910855
NA21102	NA21102	GIH	SAS	1e-05	1e-05	0.907977	0.083532	1e-05	1e-05	0.008421	1e-05	1e-05	1e-05		0.008431	3e-05	2e-05	1e-05	0.991509
HG03693	HG03693	STU	SAS	1e-05	1e-05	0.040134	0.861155	1e-05	0.048857	0.049793	1e-05	1e-05	1e-05		0.049803	3e-05	0.048867	1e-05	0.901289
HG03680	HG03680	STU	SAS	1e-05	1e-05	0.05621	0.850972	0.051486	1e-05	0.022948	0.018334	1e-05	1e-05		0.074434	3e-05	0.018344	1e-05	0.907182
HG03646	HG03646	STU	SAS	1e-05	1e-05	0.04401	0.862209	0.019056	1e-05	0.056449	0.018226	1e-05	1e-05		0.075505	3e-05	0.018236	1e-05	0.906219
HG03779	HG03779	ITU	SAS	1e-05	1e-05	0.172118	0.736434	1e-05	1e-05	0.070711	0.020677	1e-05	1e-05		0.070721	3e-05	0.020687	1e-05	0.908552
HG03775	HG03775	ITU	SAS	1e-05	1e-05	0.164181	0.751294	0.054465	1e-05	0.017779	0.012231	1e-05	1e-05		0.072244	3e-05	0.012241	1e-05	0.915475
HG04219	HG04219	ITU	SAS	1e-05	1e-05	0.199875	0.715769	0.027166	0.002558	0.054581	1e-05	1e-05	1e-05		0.081747	3e-05	0.002568	1e-05	0.915644
HG04118	HG04118	ITU	SAS	1e-05	1e-05	0.072066	0.835635	0.044846	0.017251	0.029011	0.00115	1e-05	1e-05		0.073857	3e-05	0.018401	1e-05	0.907701
HG03838	HG03838	STU	SAS	1e-05	1e-05	0.033585	0.866592	0.051359	0.017565	0.008223	0.022635	1e-05	1e-05		0.059582	3e-05	0.0402	1e-05	0.900177
HG03837	HG03837	STU	SAS	1e-05	1e-05	0.056182	0.847641	0.046487	0.021553	0.026208	1e-05	1e-05	0.001888		0.072695	3e-05	0.021563	0.001888	0.903823
HG04029	HG04029	STU	SAS	1e-05	1e-05	0.099053	0.807716	0.041716	1e-05	0.02927	0.022195	1e-05	1e-05		0.070986	3e-05	0.022205	1e-05	0.906769
HG03900	HG03900	STU	SAS	1e-05	1e-05	1e-05	0.899911	0.075912	0.024107	1e-05	1e-05	1e-05	1e-05		0.075922	3e-05	0.024117	1e-05	0.899921
HG03858	HG03858	STU	SAS	1e-05	1e-05	0.001461	0.894254	0.044479	0.048553	1e-05	0.011203	1e-05	1e-05		0.044489	3e-05	0.059756	1e-05	0.895715
HG04225	HG04225	ITU	SAS	1e-05	1e-05	0.138466	0.768303	0.027291	0.004545	0.061278	1e-05	1e-05	7.7e-05		0.088569	3e-05	0.004555	7.7e-05	0.906769
HG04059	HG04059	ITU	SAS	1e-05	1e-05	0.179191	0.730579	0.063292	0.008806	0.018081	1e-05	1e-05	1e-05		0.081373	3e-05	0.008816	1e-05	0.90977
HG03866	HG03866	ITU	SAS	1e-05	1e-05	0.093485	0.809397	0.044649	0.024684	0.027734	1e-05	1e-05	1e-05		0.072383	3e-05	0.024694	1e-05	0.902882
HG03736	HG03736	STU	SAS	1e-05	1e-05	0.061409	0.841362	0.050495	0.003345	0.021481	0.021867	1e-05	1e-05		0.071976	3e-05	0.025212	1e-05	0.902771
HG03689	HG03689	STU	SAS	1e-05	1e-05	0.156409	0.754893	0.065932	0.022706	1e-05	1e-05	1e-05	1e-05		0.065942	3e-05	0.022716	1e-05	0.911302
NA20899	NA20899	GIH	SAS	1e-05	1e-05	0.908726	0.069584	1e-05	1e-05	0.02162	1e-05	1e-05	1e-05		0.02163	3e-05	2e-05	1e-05	0.97831
HG04018	HG04018	ITU	SAS	1e-05	1e-05	0.101876	0.791571	0.106483	1e-05	1e-05	1e-05	1e-05	1e-05		0.106493	3e-05	2e-05	1e-05	0.893447
HG03991	HG03991	STU	SAS	1e-05	1e-05	0.089569	0.810517	0.037098	0.031781	0.030986	1e-05	1e-05	1e-05		0.068084	3e-05	0.031791	1e-05	0.900086
HG03857	HG03857	STU	SAS	1e-05	1e-05	0.081332	0.820164	0.022123	0.016101	0.044958	0.015282	1e-05	1e-05		0.067081	3e-05	0.031383	1e-05	0.901496
HG03836	HG03836	STU	SAS	1e-05	1e-05	0.087166	0.812476	0.064484	0.015254	0.019205	0.001241	1e-05	0.000143		0.083689	3e-05	0.016495	0.000143	0.899642
HG04227	HG04227	STU	SAS	1e-05	1e-05	0.130638	0.77242	1e-05	0.03906	0.022205	0.035627	1e-05	1e-05		0.022215	3e-05	0.074687	1e-05	0.903058
HG03691	HG03691	STU	SAS	1e-05	1e-05	0.032464	0.860078	0.060924	0.022401	1e-05	0.024084	1e-05	1e-05		0.060934	3e-05	0.046485	1e-05	0.892542
NA20875	NA20875	GIH	SAS	1e-05	1e-05	0.92329	0.049912	1e-05	1e-05	0.026729	1e-05	1e-05	1e-05		0.026739	3e-05	2e-05	1e-05	0.973202
HG03673	HG03673	STU	SAS	1e-05	1e-05	0.024102	0.867332	0.014986	1e-05	0.061693	0.031837	1e-05	1e-05		0.076679	3e-05	0.031847	1e-05	0.891434
HG03731	HG03731	ITU	SAS	1e-05	1e-05	0.087172	0.809067	0.022442	0.019279	0.061991	1e-05	1e-05	1e-05		0.084433	3e-05	0.019289	1e-05	0.896239
NA20861	NA20861	GIH	SAS	1e-05	1e-05	0.926843	0.049182	1e-05	0.000459	0.023456	1e-05	1e-05	1e-05		0.023466	3e-05	0.000469	1e-05	0.976025
HG03973	HG03973	ITU	SAS	1e-05	1e-05	0.168747	0.731787	0.087128	1e-05	1e-05	0.012278	1e-05	1e-05		0.087138	3e-05	0.012288	1e-05	0.900534
HG03771	HG03771	ITU	SAS	1e-05	1e-05	0.064538	0.834864	0.023531	1e-05	0.035952	0.041065	1e-05	1e-05		0.059483	3e-05	0.041075	1e-05	0.899402
NA21142	NA21142	GIH	SAS	1e-05	1e-05	0.981903	1e-05	1e-05	1e-05	0.014368	0.003659	1e-05	1e-05		0.014378	3e-05	0.003669	1e-05	0.981913
HG03667	HG03667	PJL	SAS	1e-05	1e-05	0.113421	0.781705	0.013148	0.022472	0.059398	0.009816	1e-05	1e-05		0.072546	3e-05	0.032288	1e-05	0.895126
NA20859	NA20859	GIH	SAS	1e-05	1e-05	0.99991	1e-05	1e-05	1e-05	1e-05	1e-05	1e-05	1e-05		2e-05	3e-05	2e-05	1e-05	0.99992
HG04206	HG04206	ITU	SAS	1e-05	1e-05	0.106983	0.785563	0.04362	0.009583	0.0542	1e-05	1e-05	1e-05		0.09782	3e-05	0.009593	1e-05	0.892546
NA21112	NA21112	GIH	SAS	1e-05	1e-05	0.861933	0.106101	0.013721	0.002274	0.008979	0.006952	1e-05	1e-05		0.0227	3e-05	0.009226	1e-05	0.968034
NA20889	NA20889	GIH	SAS	1e-05	1e-05	0.991199	1e-05	0.001512	1e-05	0.007219	1e-05	1e-05	1e-05		0.008731	3e-05	2e-05	1e-05	0.991209
NA21109	NA21109	GIH	SAS	1e-05	1e-05	0.99991	1e-05	1e-05	1e-05	1e-05	1e-05	1e-05	1e-05		2e-05	3e-05	2e-05	1e-05	0.99992
HG03780	HG03780	ITU	SAS	1e-05	1e-05	0.11158	0.780661	0.099802	1e-05	0.00348	0.004427	1e-05	1e-05		0.103282	3e-05	0.004437	1e-05	0.892241
NA21110	NA21110	GIH	SAS	1e-05	1e-05	0.897411	0.072271	1e-05	1e-05	0.030248	1e-05	1e-05	1e-05		0.030258	3e-05	2e-05	1e-05	0.969682
NA21091	NA21091	GIH	SAS	1e-05	1e-05	0.868015	0.104361	1e-05	1e-05	0.027555	1e-05	1e-05	1e-05		0.027565	3e-05	2e-05	1e-05	0.972376
HG04216	HG04216	ITU	SAS	1e-05	1e-05	0.173664	0.724433	0.008361	1e-05	0.06809	0.025402	1e-05	1e-05		0.076451	3e-05	0.025412	1e-05	0.898097
HG03863	HG03863	ITU	SAS	1e-05	1e-05	0.107206	0.782392	0.105155	0.005187	1e-05	1e-05	1e-05	1e-05		0.105165	3e-05	0.005197	1e-05	0.889598
HG03974	HG03974	ITU	SAS	1e-05	1e-05	0.020083	0.863024	0.086278	0.0185	0.012065	1e-05	1e-05	1e-05		0.098343	3e-05	0.01851	1e-05	0.883107
HG03755	HG03755	STU	SAS	1e-05	1e-05	0.070924	0.816266	0.047994	0.028265	0.035605	0.000906	1e-05	1e-05		0.083599	3e-05	0.029171	1e-05	0.88719
NA21135	NA21135	GIH	SAS	1e-05	1e-05	0.99991	1e-05	1e-05	1e-05	1e-05	1e-05	1e-05	1e-05		2e-05	3e-05	2e-05	1e-05	0.99992
HG04014	HG04014	ITU	SAS	1e-05	1e-05	0.048704	0.833642	0.054355	0.006726	0.004676	0.05084	1e-05	0.001027		0.059031	3e-05	0.057566	0.001027	0.882346
HG03792	HG03792	ITU	SAS	1e-05	1e-05	0.044917	0.839367	0.095278	1e-05	0.016158	0.003621	1e-05	0.000618		0.111436	3e-05	0.003631	0.000618	0.884284
NA21143	NA21143	GIH	SAS	1e-05	1e-05	0.98589	1e-05	1e-05	1e-05	0.003792	0.010248	1e-05	1e-05		0.003802	3e-05	0.010258	1e-05	0.9859
NA21144	NA21144	GIH	SAS	1e-05	1e-05	0.983428	1e-05	0.008466	1e-05	1e-05	0.008036	1e-05	1e-05		0.008476	3e-05	0.008046	1e-05	0.983438
HG03681	HG03681	STU	SAS	1e-05	1e-05	0.138923	0.754568	0.077825	0.006492	1e-05	0.020078	1e-05	0.002073		0.077835	3e-05	0.02657	0.002073	0.893491
NA21122	NA21122	GIH	SAS	1e-05	1e-05	0.974811	1e-05	1e-05	1e-05	0.023913	0.001207	1e-05	1e-05		0.023923	3e-05	0.001217	1e-05	0.974821
NA21107	NA21107	GIH	SAS	1e-05	1e-05	0.960203	0.012151	0.025944	1e-05	0.001642	1e-05	1e-05	1e-05		0.027586	3e-05	2e-05	1e-05	0.972354
NA20896	NA20896	GIH	SAS	1e-05	1e-05	0.957708	0.013476	1e-05	1e-05	0.012893	0.015863	1e-05	1e-05		0.012903	3e-05	0.015873	1e-05	0.971184
HG03897	HG03897	STU	SAS	1e-05	1e-05	0.061534	0.821661	0.066628	1e-05	0.034646	0.015481	1e-05	1e-05		0.101274	3e-05	0.015491	1e-05	0.883195
NA21127	NA21127	GIH	SAS	1e-05	1e-05	0.977551	1e-05	1e-05	0.014879	0.0075	1e-05	1e-05	1e-05		0.00751	3e-05	0.014889	1e-05	0.977561
HG03844	HG03844	STU	SAS	1e-05	1e-05	0.077438	0.806906	0.013381	0.047185	0.055039	1e-05	1e-05	1e-05		0.06842	3e-05	0.047195	1e-05	0.884344
NA21141	NA21141	GIH	SAS	1e-05	1e-05	0.954056	0.021083	1e-05	1e-05	0.014688	0.010113	1e-05	1e-05		0.014698	3e-05	0.010123	1e-05	0.975139
HG03967	HG03967	ITU	SAS	1e-05	1e-05	0.080827	0.799326	0.073217	0.014307	0.032273	1e-05	1e-05	1e-05		0.10549	3e-05	0.014317	1e-05	0.880153
NA20911	NA20911	GIH	SAS	1e-05	1e-05	0.928492	0.038016	0.007021	0.018771	0.007651	1e-05	1e-05	1e-05		0.014672	3e-05	0.018781	1e-05	0.966508
HG04214	HG04214	ITU	SAS	1e-05	1e-05	0.147971	0.739536	0.112423	1e-05	1e-05	1e-05	1e-05	1e-05		0.112433	3e-05	2e-05	1e-05	0.887507
NA21115	NA21115	GIH	SAS	1e-05	1e-05	0.981616	1e-05	0.018304	1e-05	1e-05	1e-05	1e-05	1e-05		0.018314	3e-05	2e-05	1e-05	0.981626
HG03644	HG03644	STU	SAS	1e-05	1e-05	0.038077	0.837569	0.034498	0.029641	0.051365	0.008809	1e-05	1e-05		0.085863	3e-05	0.03845	1e-05	0.875646
HG03663	HG03663	PJL	SAS	1e-05	1e-05	1e-05	0.876864	1e-05	0.023405	0.089268	0.010404	1e-05	1e-05		0.089278	3e-05	0.033809	1e-05	0.876874
NA21125	NA21125	GIH	SAS	1e-05	1e-05	0.955944	0.019302	1e-05	1e-05	0.024683	1e-05	1e-05	1e-05		0.024693	3e-05	2e-05	1e-05	0.975246
HG04235	HG04235	ITU	SAS	1e-05	1e-05	0.185054	0.704392	0.083507	0.000301	1.4e-05	0.026692	1e-05	1e-05		0.083521	3e-05	0.026993	1e-05	0.889446
NA21089	NA21089	GIH	SAS	1e-05	1e-05	0.981489	1e-05	0.010695	0.002616	0.005139	1e-05	1e-05	1e-05		0.015834	3e-05	0.002626	1e-05	0.981499
NA21130	NA21130	GIH	SAS	1e-05	1e-05	0.956154	0.011734	0.032041	1e-05	1.1e-05	1e-05	1e-05	1e-05		0.032052	3e-05	2e-05	1e-05	0.967888
HG03705	HG03705	PJL	SAS	1e-05	1e-05	1e-05	0.874283	0.031077	0.014308	0.073323	0.006959	1e-05	1e-05		0.1044	3e-05	0.021267	1e-05	0.874293
HG03953	HG03953	STU	SAS	1e-05	1e-05	0.127711	0.747778	0.085195	1e-05	0.009278	0.029988	1e-05	1e-05		0.094473	3e-05	0.029998	1e-05	0.875489
NA20856	NA20856	GIH	SAS	1e-05	1e-05	0.85385	0.090396	1e-05	1e-05	0.055685	1e-05	1e-05	1e-05		0.055695	3e-05	2e-05	1e-05	0.944246
HG02793	HG02793	PJL	SAS	1e-05	1e-05	1e-05	0.868252	1e-05	1e-05	0.119712	0.011967	1e-05	1e-05		0.119722	3e-05	0.011977	1e-05	0.868262
NA20892	NA20892	GIH	SAS	1e-05	1e-05	0.876378	0.067515	0.048963	0.007083	1e-05	1e-05	1e-05	1e-05		0.048973	3e-05	0.007093	1e-05	0.943893
HG03706	HG03706	PJL	SAS	1e-05	1e-05	1e-05	0.859656	0.046073	1.5e-05	0.094192	1.4e-05	1e-05	1e-05		0.140265	3e-05	2.9e-05	1e-05	0.859666
HG03777	HG03777	ITU	SAS	1e-05	1e-05	0.21744	0.663734	0.107487	0.011279	1e-05	1e-05	1e-05	1e-05		0.107497	3e-05	0.011289	1e-05	0.881174
HG02787	HG02787	PJL	SAS	1e-05	1e-05	1e-05	0.865881	0.032797	0.016009	0.075626	0.009638	1e-05	1e-05		0.108423	3e-05	0.025647	1e-05	0.865891
HG02728	HG02728	PJL	SAS	1e-05	1e-05	0.037681	0.820009	0.034246	0.028495	0.069153	0.010376	1e-05	1e-05		0.103399	3e-05	0.038871	1e-05	0.85769
HG02783	HG02783	PJL	SAS	1e-05	1e-05	1e-05	0.859835	0.036773	1e-05	0.078808	0.024524	1e-05	1e-05		0.115581	3e-05	0.024534	1e-05	0.859845
HG03021	HG03021	PJL	SAS	1e-05	1e-05	1e-05	0.859128	0.031546	0.01911	0.082106	0.00806	1e-05	1e-05		0.113652	3e-05	0.02717	1e-05	0.859138
HG02727	HG02727	PJL	SAS	1e-05	1e-05	1e-05	0.861542	0.004925	0.004732	0.109247	0.019505	1e-05	1e-05		0.114172	3e-05	0.024237	1e-05	0.861552
NA21099	NA21099	GIH	SAS	1e-05	1e-05	0.956318	1e-05	0.024734	1e-05	0.018877	1e-05	1e-05	1e-05		0.043611	3e-05	2e-05	1e-05	0.956328
HG03762	HG03762	PJL	SAS	0.003478	1e-05	0.087624	0.767725	0.065309	0.032886	0.037914	0.005022	2.2e-05	1e-05		0.103223	0.00351	0.037908	1e-05	0.855349
NA21105	NA21105	GIH	SAS	1e-05	1e-05	0.690618	0.22347	1e-05	0.00181	0.084042	1e-05	1e-05	1e-05		0.084052	3e-05	0.00182	1e-05	0.914088
HG03640	HG03640	PJL	SAS	1e-05	1e-05	0.02189	0.82091	0.100191	0.048099	0.008861	1e-05	1e-05	1e-05		0.109052	3e-05	0.048109	1e-05	0.8428
HG03491	HG03491	PJL	SAS	1e-05	1e-05	0.025838	0.813273	0.052656	0.011364	0.096485	1e-05	1e-05	0.000345		0.149141	3e-05	0.011374	0.000345	0.839111
HG02789	HG02789	PJL	SAS	1e-05	1e-05	0.031133	0.811602	0.05935	0.004013	0.065428	0.028434	1e-05	1e-05		0.124778	3e-05	0.032447	1e-05	0.842735
HG02780	HG02780	PJL	SAS	1e-05	1e-05	1e-05	0.840094	0.061956	1e-05	0.082793	0.015098	1e-05	1e-05		0.144749	3e-05	0.015108	1e-05	0.840104
HG02684	HG02684	PJL	SAS	1e-05	1e-05	0.03084	0.798993	0.070179	1e-05	0.083935	0.016004	1e-05	1e-05		0.154114	3e-05	0.016014	1e-05	0.829833
HG03589	HG03589	BEB	SAS	1e-05	1e-05	0.162569	0.676268	0.007572	0.042511	0.047802	0.063239	1e-05	1e-05		0.055374	3e-05	0.10575	1e-05	0.838837
HG03920	HG03920	BEB	SAS	1e-05	1e-05	0.133372	0.696723	0.01348	0.032473	0.063513	0.060398	1e-05	1e-05		0.076993	3e-05	0.092871	1e-05	0.830095
HG03660	HG03660	PJL	SAS	1e-05	1e-05	1e-05	0.825921	0.07996	1e-05	0.05725	0.03681	1e-05	1e-05		0.13721	3e-05	0.03682	1e-05	0.825931
HG04020	HG04020	ITU	SAS	1e-05	1e-05	0.123231	0.702218	0.038154	1e-05	0.09614	0.040207	1e-05	1e-05		0.134294	3e-05	0.040217	1e-05	0.825449
HG03802	HG03802	BEB	SAS	1e-05	1e-05	0.137659	0.682133	0.0193	0.036807	0.06053	0.063532	1e-05	1e-05		0.07983	3e-05	0.100339	1e-05	0.819792
HG03911	HG03911	BEB	SAS	1e-05	1e-05	0.218702	0.604424	0.042158	0.052614	0.036318	0.045745	1e-05	1e-05		0.078476	3e-05	0.098359	1e-05	0.823126
HG03228	HG03228	PJL	SAS	1e-05	1e-05	0.150792	0.66374	0.069417	1e-05	0.077435	0.038566	1e-05	1e-05		0.146852	3e-05	0.038576	1e-05	0.814532
NA20866	NA20866	GIH	SAS	1e-05	1e-05	0.309877	0.518172	0.051422	1e-05	0.120468	1e-05	1e-05	1e-05		0.17189	3e-05	2e-05	1e-05	0.828049
HG03812	HG03812	BEB	SAS	1e-05	1e-05	0.166585	0.644584	0.039285	0.0355	0.020842	0.093164	1e-05	1e-05		0.060127	3e-05	0.128664	1e-05	0.811169
HG04152	HG04152	BEB	SAS	1e-05	1e-05	0.19955	0.605543	0.020839	0.037944	0.045649	0.090435	1e-05	1e-05		0.066488	3e-05	0.128379	1e-05	0.805093
HG03817	HG03817	BEB	SAS	1e-05	1e-05	0.108321	0.685803	1e-05	0.040687	0.086817	0.078323	1e-05	1e-05		0.086827	3e-05	0.11901	1e-05	0.794124
HG04164	HG04164	BEB	SAS	1e-05	1e-05	0.19939	0.601641	0.02833	0.060595	0.042792	0.067212	1e-05	1e-05		0.071122	3e-05	0.127807	1e-05	0.801031
HG02600	HG02600	PJL	SAS	1e-05	1e-05	0.235307	0.569116	0.129577	0.0221	0.04385	1e-05	1e-05	1e-05		0.173427	3e-05	0.02211	1e-05	0.804423
HG03594	HG03594	BEB	SAS	1e-05	1e-05	0.186216	0.614262	0.039589	0.03298	0.016311	0.110256	1e-05	0.000356		0.0559	3e-05	0.143236	0.000356	0.800478
HG03616	HG03616	BEB	SAS	1e-05	1e-05	0.16456	0.628245	0.056796	0.03546	0.029528	0.085371	1e-05	1e-05		0.086324	3e-05	0.120831	1e-05	0.792805
HG03615	HG03615	BEB	SAS	1e-05	1e-05	0.142752	0.648273	0.038476	0.052011	0.039792	0.078656	1e-05	1e-05		0.078268	3e-05	0.130667	1e-05	0.791025
HG04176	HG04176	BEB	SAS	1e-05	1e-05	0.070481	0.705667	1e-05	0.074815	0.094333	0.054654	1e-05	1e-05		0.094343	3e-05	0.129469	1e-05	0.776148
HG03916	HG03916	BEB	SAS	1e-05	1e-05	0.078765	0.699176	0.016701	0.041273	0.061286	0.10276	1e-05	1e-05		0.077987	3e-05	0.144033	1e-05	0.777941
HG04177	HG04177	BEB	SAS	1e-05	1e-05	0.139393	0.642284	0.029288	0.001907	0.062205	0.124883	1e-05	1e-05		0.091493	3e-05	0.12679	1e-05	0.781677
HG03713	HG03713	ITU	SAS	1e-05	1e-05	0.071871	0.699618	0.09192	0.010487	0.126054	1e-05	1e-05	1e-05		0.217974	3e-05	0.010497	1e-05	0.771489
NA20854	NA20854	GIH	SAS	1e-05	1e-05	0.315375	0.46005	0.0876	1e-05	0.136915	1e-05	1e-05	1e-05		0.224515	3e-05	2e-05	1e-05	0.775425
HG02731	HG02731	PJL	SAS	1e-05	1e-05	0.151152	0.612196	0.174479	1e-05	0.059494	0.001561	1e-05	0.001078		0.233973	3e-05	0.001571	0.001078	0.763348
HG03607	HG03607	BEB	SAS	1e-05	1e-05	0.186385	0.566264	0.106407	0.035897	0.000274	0.104732	1e-05	1e-05		0.106681	3e-05	0.140629	1e-05	0.752649
HG03694	HG03694	STU	SAS	1e-05	1e-05	0.159111	0.575809	0.182815	0.008731	1e-05	0.073484	1e-05	1e-05		0.182825	3e-05	0.082215	1e-05	0.73492
HG02660	HG02660	PJL	SAS	1e-05	1e-05	0.147021	0.584135	0.163594	0.005856	0.099344	1e-05	1e-05	1e-05		0.262938	3e-05	0.005866	1e-05	0.731156
HG02493	HG02493	PJL	SAS	1e-05	0.008563	0.183854	0.525779	0.164948	1e-05	0.116807	1e-05	1e-05	1e-05		0.281755	0.008583	2e-05	1e-05	0.709633
HG02603	HG02603	PJL	SAS	1e-05	1e-05	0.262446	0.460084	0.241809	0.006568	0.029043	1e-05	1e-05	1e-05		0.270852	3e-05	0.006578	1e-05	0.72253
HG03765	HG03765	PJL	SAS	1e-05	1e-05	0.241143	0.463351	0.130585	1e-05	0.141581	0.02329	1e-05	1e-05		0.272166	3e-05	0.0233	1e-05	0.704494
HG01593	HG01593	PJL	SAS	1e-05	1e-05	0.272146	0.408018	0.254094	1e-05	0.065681	1e-05	1e-05	1e-05		0.319775	3e-05	2e-05	1e-05	0.680164
HG03634	HG03634	PJL	SAS	1e-05	1e-05	0.216234	0.457081	0.183179	1e-05	0.143445	1e-05	1e-05	1e-05		0.326624	3e-05	2e-05	1e-05	0.673315
HG02681	HG02681	PJL	SAS	1e-05	1e-05	0.133612	0.522233	0.181618	1e-05	0.162477	1e-05	1e-05	1e-05		0.344095	3e-05	2e-05	1e-05	0.655845
HG02682	HG02682	PJL	SAS	1e-05	1e-05	0.155742	0.496883	0.153272	1e-05	0.194043	1e-05	1e-05	1e-05		0.347315	3e-05	2e-05	1e-05	0.652625
HG02694	HG02694	PJL	SAS	1e-05	1e-05	0.213647	0.419487	0.274188	1e-05	0.092618	1e-05	1e-05	1e-05		0.366806	3e-05	2e-05	1e-05	0.633134
HG03767	HG03767	PJL	SAS	1e-05	1e-05	0.222775	0.372308	0.334858	0.009321	0.060688	1e-05	1e-05	1e-05		0.395546	3e-05	0.009331	1e-05	0.595083
HG01880	HG01880	ACB	AFR	0.066179	0.46168	0.023036	0.301099	0.087096	0.016799	1e-05	0.044082	1e-05	1e-05		0.087106	0.527869	0.060881	1e-05	0.324135
NA20773	NA20773	TSI	EUR	1e-05	1e-05	0.063605	0.00183	0.890591	1e-05	0.038868	0.005056	1e-05	1e-05		0.929459	3e-05	0.005066	1e-05	0.065435
NA20766	NA20766	TSI	EUR	0.006417	0.000679	0.061706	1e-05	0.876236	1e-05	0.054912	1e-05	1e-05	1e-05		0.931148	0.007106	2e-05	1e-05	0.061716
NA20758	NA20758	TSI	EUR	1e-05	0.002977	0.014982	0.043096	0.89307	1e-05	0.045824	1e-05	1e-05	1e-05		0.938894	0.002997	2e-05	1e-05	0.058078
HG01596	HG01596	KHV	EAS	1e-05	1e-05	1e-05	0.048105	1e-05	0.068943	1e-05	0.882882	1e-05	1e-05		2e-05	3e-05	0.951825	1e-05	0.048115
NA20765	NA20765	TSI	EUR	0.003272	1e-05	0.015613	0.039528	0.915993	1e-05	0.025544	1e-05	1e-05	1e-05		0.941537	0.003292	2e-05	1e-05	0.055141
NA20770	NA20770	TSI	EUR	1e-05	1e-05	0.019966	0.033619	0.936452	0.004406	1e-05	0.005316	1e-05	0.000202		0.936462	3e-05	0.009722	0.000202	0.053585
NA20797	NA20797	TSI	EUR	0.000768	1e-05	0.035776	0.020597	0.931452	1e-05	1e-05	0.003235	0.008132	1e-05		0.931462	0.00891	0.003245	1e-05	0.056373
NA20525	NA20525	TSI	EUR	1e-05	1e-05	0.023521	0.032049	0.898308	1e-05	0.044038	1e-05	0.002033	1e-05		0.942346	0.002053	2e-05	1e-05	0.05557
NA20756	NA20756	TSI	EUR	1.1e-05	0.003552	0.035044	0.013959	0.895874	1e-05	0.046997	1e-05	0.003354	0.001188		0.942871	0.006917	2e-05	0.001188	0.049003
HG01855	HG01855	KHV	EAS	1e-05	1e-05	1e-05	0.040669	1e-05	0.13538	1e-05	0.823882	1e-05	1e-05		2e-05	3e-05	0.959262	1e-05	0.040679
NA20783	NA20783	TSI	EUR	1e-05	1e-05	0.052723	0.00159	0.897776	1e-05	0.047852	1e-05	1e-05	1e-05		0.945628	3e-05	2e-05	1e-05	0.054313
NA20511	NA20511	TSI	EUR	1e-05	1e-05	0.055273	1e-05	0.903545	1e-05	0.041112	1e-05	1e-05	1e-05		0.944657	3e-05	2e-05	1e-05	0.055283
NA20759	NA20759	TSI	EUR	1e-05	0.002539	0.031713	0.010592	0.906818	1e-05	0.037435	0.006279	0.003218	0.001385		0.944253	0.005767	0.006289	0.001385	0.042305
HG02067	HG02067	KHV	EAS	1e-05	1e-05	1e-05	0.039476	1e-05	0.087059	1e-05	0.873394	1e-05	1e-05		2e-05	3e-05	0.960453	1e-05	0.039486
NA20774	NA20774	TSI	EUR	1e-05	1e-05	0.005329	0.042328	0.952273	1e-05	1e-05	1e-05	1e-05	1e-05		0.952283	3e-05	2e-05	1e-05	0.047657
HG02239	HG02239	IBS	EUR	0.021468	1e-05	1e-05	0.039688	0.867876	0.003746	0.067171	1e-05	1e-05	1e-05		0.935047	0.021488	0.003756	1e-05	0.039698
NA20808	NA20808	TSI	EUR	1e-05	1e-05	0.030822	0.013384	0.934354	0.006396	0.014993	1e-05	1e-05	1e-05		0.949347	3e-05	0.006406	1e-05	0.044206
HG02136	HG02136	KHV	EAS	1e-05	1e-05	0.009709	0.023376	1e-05	0.119073	1e-05	0.847782	1e-05	1e-05		2e-05	3e-05	0.966855	1e-05	0.033085
NA20832	NA20832	TSI	EUR	1e-05	1e-05	0.018986	0.020735	0.93414	0.009509	0.013617	1e-05	0.002972	1e-05		0.947757	0.002992	0.009519	1e-05	0.039721
NA20786	NA20786	TSI	EUR	1e-05	1e-05	0.014771	0.033015	0.951931	1e-05	0.000223	1e-05	1e-05	1e-05		0.952154	3e-05	2e-05	1e-05	0.047786
NA20531	NA20531	TSI	EUR	1e-05	1e-05	0.038884	0.004707	0.907923	1e-05	0.042868	0.005568	1e-05	1e-05		0.950791	3e-05	0.005578	1e-05	0.043591
NA20502	NA20502	TSI	EUR	1e-05	1e-05	0.03877	0.006766	0.950483	0.000798	1e-05	0.002776	1e-05	0.000367		0.950493	3e-05	0.003574	0.000367	0.045536
HG02086	HG02086	KHV	EAS	1e-05	1.1e-05	1e-05	0.036824	1.1e-05	0.129437	1e-05	0.833668	1e-05	1e-05		2.1e-05	3.1e-05	0.963105	1e-05	0.036834
NA20811	NA20811	TSI	EUR	0.00177	1e-05	0.04993	1e-05	0.92328	1e-05	0.02496	1e-05	1e-05	1e-05		0.94824	0.00179	2e-05	1e-05	0.04994
NA20818	NA20818	TSI	EUR	1e-05	1e-05	0.038763	0.006427	0.93942	1e-05	0.011387	0.003953	1e-05	1e-05		0.950807	3e-05	0.003963	1e-05	0.04519
HG01846	HG01846	KHV	EAS	1e-05	1e-05	0.009142	0.025426	1e-05	0.105989	1.5e-05	0.859378	1e-05	1e-05		2.5e-05	3e-05	0.965367	1e-05	0.034568
NA20761	NA20761	TSI	EUR	1e-05	0.00136	0.047855	1e-05	0.893022	1e-05	0.057402	0.000311	1e-05	1e-05		0.950424	0.00138	0.000321	1e-05	0.047865
NA20514	NA20514	TSI	EUR	1e-05	1e-05	1e-05	0.038043	0.901191	1e-05	0.060695	1e-05	1e-05	1e-05		0.961886	3e-05	2e-05	1e-05	0.038053
NA20787	NA20787	TSI	EUR	1e-05	1e-05	0.004912	0.036295	0.926416	1e-05	0.029214	1e-05	0.003113	1e-05		0.95563	0.003133	2e-05	1e-05	0.041207
NA20519	NA20519	TSI	EUR	1e-05	1e-05	0.018627	0.021724	0.946216	0.004766	0.008618	1e-05	1e-05	1e-05		0.954834	3e-05	0.004776	1e-05	0.040351
HG00341	HG00341	FIN	EUR	0.001713	0.002736	0.005512	0.022719	0.262182	0.021458	0.679191	1e-05	0.004469	1e-05		0.941373	0.008918	0.021468	1e-05	0.028231
NA20507	NA20507	TSI	EUR	1e-05	1e-05	0.023192	0.016319	0.880184	1e-05	0.075711	0.004545	1e-05	1e-05		0.955895	3e-05	0.004555	1e-05	0.039511
NA20804	NA20804	TSI	EUR	1.4e-05	1e-05	0.033746	0.005967	0.887025	0.012281	0.060927	1e-05	1e-05	1e-05		0.947952	3.4e-05	0.012291	1e-05	0.039713
NA20772	NA20772	TSI	EUR	1e-05	1e-05	0.038137	0.007846	0.912773	1e-05	0.041185	1e-05	1e-05	1e-05		0.953958	3e-05	2e-05	1e-05	0.045983
NA20527	NA20527	TSI	EUR	1e-05	1e-05	0.03638	0.004557	0.885971	1e-05	0.073032	1e-05	1e-05	1e-05		0.959003	3e-05	2e-05	1e-05	0.040937
HG01871	HG01871	KHV	EAS	1e-05	1e-05	1e-05	0.032611	1e-05	0.071696	1e-05	0.895622	1e-05	1e-05		2e-05	3e-05	0.967318	1e-05	0.032621
NA20508	NA20508	TSI	EUR	1e-05	1e-05	0.048335	1e-05	0.930812	1.5e-05	0.020778	1e-05	1e-05	1e-05		0.95159	3e-05	2.5e-05	1e-05	0.048345
HG02040	HG02040	KHV	EAS	1e-05	1e-05	1e-05	0.031608	1e-05	0.145546	1e-05	0.822777	1e-05	1e-05		2e-05	3e-05	0.968323	1e-05	0.031618
NA20589	NA20589	TSI	EUR	1e-05	1e-05	0.043292	1e-05	0.930609	0.0028	0.020267	1e-05	0.002981	1e-05		0.950876	0.003001	0.00281	1e-05	0.043302
NA20809	NA20809	TSI	EUR	1e-05	1e-05	0.044888	1e-05	0.898053	1e-05	0.056989	1e-05	1e-05	1e-05		0.955042	3e-05	2e-05	1e-05	0.044898
NA20771	NA20771	TSI	EUR	1e-05	1e-05	0.047021	1e-05	0.92371	1e-05	0.029199	1e-05	1e-05	1e-05		0.952909	3e-05	2e-05	1e-05	0.047031
NA20826	NA20826	TSI	EUR	1e-05	1e-05	0.025401	0.015899	0.907015	1e-05	0.051626	1e-05	1e-05	1e-05		0.958641	3e-05	2e-05	1e-05	0.0413
NA20814	NA20814	TSI	EUR	1e-05	1e-05	0.025391	0.013696	0.942797	0.004525	0.012455	1e-05	0.001095	1e-05		0.955252	0.001115	0.004535	1e-05	0.039087
NA20775	NA20775	TSI	EUR	1e-05	1e-05	0.002118	0.031643	0.920674	0.006394	0.039122	1e-05	1e-05	1e-05		0.959796	3e-05	0.006404	1e-05	0.033761
HG02069	HG02069	KHV	EAS	1e-05	1e-05	0.033246	1e-05	1e-05	0.110882	0.001357	0.854454	1e-05	1e-05		0.001367	3e-05	0.965336	1e-05	0.033256
NA20827	NA20827	TSI	EUR	0.003181	1e-05	0.041384	1e-05	0.888382	1e-05	0.066994	1e-05	1e-05	1e-05		0.955376	0.003201	2e-05	1e-05	0.041394
NA20762	NA20762	TSI	EUR	1e-05	1e-05	1e-05	0.037551	0.912719	1e-05	0.04966	1e-05	1e-05	1e-05		0.962379	3e-05	2e-05	1e-05	0.037561
HG02085	HG02085	KHV	EAS	1e-05	1e-05	0.013034	0.01744	1e-05	0.08093	1e-05	0.888536	1e-05	1e-05		2e-05	3e-05	0.969466	1e-05	0.030474
HG02512	HG02512	KHV	EAS	1e-05	1e-05	0.027022	1e-05	1e-05	0.133723	1e-05	0.839185	1e-05	1e-05		2e-05	3e-05	0.972908	1e-05	0.027032
HG01844	HG01844	KHV	EAS	1e-05	1e-05	1e-05	0.029302	1e-05	0.094181	1e-05	0.876447	1e-05	1e-05		2e-05	3e-05	0.970628	1e-05	0.029312
HG01878	HG01878	KHV	EAS	1e-05	1e-05	1e-05	0.034487	0.003288	0.114301	0.000551	0.847323	1e-05	1e-05		0.003839	3e-05	0.961624	1e-05	0.034497
NA20581	NA20581	TSI	EUR	1e-05	1e-05	0.040545	0.002995	0.918028	1e-05	0.038371	1e-05	1e-05	1e-05		0.956399	3e-05	2e-05	1e-05	0.04354
NA20785	NA20785	TSI	EUR	1e-05	1e-05	1e-05	0.032462	0.879374	0.007592	0.076533	0.003989	1e-05	1e-05		0.955907	3e-05	0.011581	1e-05	0.032472
HG02220	HG02220	IBS	EUR	1e-05	0.000351	0.037497	1e-05	0.810672	1e-05	0.151419	1e-05	1e-05	1e-05		0.962091	0.000371	2e-05	1e-05	0.037507
NA20512	NA20512	TSI	EUR	1e-05	1e-05	1e-05	0.035417	0.961059	1e-05	1e-05	0.003454	1e-05	1e-05		0.961069	3e-05	0.003464	1e-05	0.035427
NA20509	NA20509	TSI	EUR	1e-05	0.000148	0.041854	1e-05	0.957928	1e-05	1e-05	1e-05	1e-05	1e-05		0.957938	0.000168	2e-05	1e-05	0.041864
HG02048	HG02048	KHV	EAS	1e-05	1e-05	0.007234	0.019791	1e-05	0.090587	1e-05	0.882327	1e-05	1e-05		2e-05	3e-05	0.972914	1e-05	0.027025
NA20752	NA20752	TSI	EUR	1e-05	1e-05	0.04556	1e-05	0.944324	1e-05	0.010046	1e-05	1e-05	1e-05		0.95437	3e-05	2e-05	1e-05	0.04557
NA20768	NA20768	TSI	EUR	1e-05	1e-05	0.043185	1e-05	0.946223	1e-05	0.010523	1e-05	1e-05	1e-05		0.956746	3e-05	2e-05	1e-05	0.043195
NA20753	NA20753	TSI	EUR	1e-05	1e-05	0.017152	0.017511	0.904576	0.00328	0.057431	1e-05	1e-05	1e-05		0.962007	3e-05	0.00329	1e-05	0.034663
NA19923	NA19923	ASW	AFR	0.16253	0.331696	0.029796	1e-05	0.224202	1e-05	0.143694	1e-05	0.108042	1e-05		0.367896	0.602268	2e-05	1e-05	0.029806
NA20529	NA20529	TSI	EUR	1e-05	1e-05	0.039688	1e-05	0.904436	0.006106	0.042687	0.002328	0.003856	0.000869		0.947123	0.003876	0.008434	0.000869	0.039698
NA20510	NA20510	TSI	EUR	1e-05	1e-05	0.004576	0.030639	0.919568	1e-05	0.045157	1e-05	1e-05	1e-05		0.964725	3e-05	2e-05	1e-05	0.035215
NA20532	NA20532	TSI	EUR	1e-05	1e-05	0.039022	1e-05	0.955667	1e-05	1e-05	0.005241	1e-05	1e-05		0.955677	3e-05	0.005251	1e-05	0.039032
NA20506	NA20506	TSI	EUR	1e-05	1e-05	0.044917	1e-05	0.895761	1e-05	0.051741	0.00752	1.1e-05	1e-05		0.947502	3.1e-05	0.00753	1e-05	0.044927
HG00332	HG00332	FIN	EUR	1e-05	1e-05	1e-05	0.022586	0.141089	0.012766	0.813127	0.007316	1e-05	0.003076		0.954216	3e-05	0.020082	0.003076	0.022596
NA20767	NA20767	TSI	EUR	1e-05	0.002502	1e-05	0.03085	0.890352	1e-05	0.067672	0.008575	1e-05	1e-05		0.958024	0.002522	0.008585	1e-05	0.03086
HG02017	HG02017	KHV	EAS	1e-05	1e-05	0.019593	0.010951	0.008807	0.080081	0.002266	0.878262	1e-05	1e-05		0.011073	3e-05	0.958343	1e-05	0.030544
HG00181	HG00181	FIN	EUR	0.002405	1e-05	0.011461	0.011715	0.28111	0.030469	0.662801	1e-05	1e-05	1e-05		0.943911	0.002425	0.030479	1e-05	0.023176
NA20828	NA20828	TSI	EUR	1e-05	1e-05	0.041185	1e-05	0.953079	1e-05	1e-05	1e-05	0.005528	0.000148		0.953089	0.005548	2e-05	0.000148	0.041195
HG01852	HG01852	KHV	EAS	1e-05	1e-05	1e-05	0.024098	1e-05	0.114869	1e-05	0.860963	1e-05	1e-05		2e-05	3e-05	0.975832	1e-05	0.024108
NA20800	NA20800	TSI	EUR	1e-05	1e-05	0.020329	0.016935	0.938399	1e-05	0.024276	1e-05	1e-05	1e-05		0.962675	3e-05	2e-05	1e-05	0.037264
NA20515	NA20515	TSI	EUR	1e-05	1e-05	0.020698	0.012856	0.919064	1e-05	0.047321	1e-05	1e-05	1e-05		0.966385	3e-05	2e-05	1e-05	0.033554
NA20534	NA20534	TSI	EUR	0.005655	1e-05	0.022263	0.007751	0.931688	1e-05	0.026993	0.004696	1e-05	0.000924		0.958681	0.005675	0.004706	0.000924	0.030014
NA20813	NA20813	TSI	EUR	1e-05	1e-05	0.04327	1e-05	0.919871	1e-05	0.036785	1e-05	1.4e-05	1e-05		0.956656	3.4e-05	2e-05	1e-05	0.04328
NA20798	NA20798	TSI	EUR	1e-05	1e-05	0.039256	1e-05	0.933295	0.000291	0.027098	1e-05	1e-05	1e-05		0.960393	3e-05	0.000301	1e-05	0.039266
HG01847	HG01847	KHV	EAS	1e-05	1e-05	1e-05	0.026697	1e-05	0.075228	1e-05	0.898004	1e-05	1e-05		2e-05	3e-05	0.973232	1e-05	0.026707
HG01857	HG01857	KHV	EAS	1e-05	1e-05	1e-05	0.024303	1e-05	0.142295	1e-05	0.833332	1e-05	1e-05		2e-05	3e-05	0.975627	1e-05	0.024313
NA11930	NA11930	CEU	EUR	1e-05	1e-05	0.01654	0.00633	0.615788	1e-05	0.361282	1e-05	1e-05	1e-05		0.97707	3e-05	2e-05	1e-05	0.02287
NA20778	NA20778	TSI	EUR	1e-05	1e-05	0.036576	0.000364	0.891089	1e-05	0.071911	1e-05	1e-05	1e-05		0.963	3e-05	2e-05	1e-05	0.03694
NA20536	NA20536	TSI	EUR	1e-05	1e-05	1e-05	0.033942	0.908026	1e-05	0.057962	1e-05	1e-05	1e-05		0.965988	3e-05	2e-05	1e-05	0.033952
NA20539	NA20539	TSI	EUR	1e-05	1e-05	0.029062	0.007409	0.960566	1e-05	1e-05	1e-05	1e-05	0.002902		0.960576	3e-05	2e-05	0.002902	0.036471
HG00111	HG00111	GBR	EUR	1e-05	1e-05	0.00332	0.013227	0.580499	1e-05	0.402894	1e-05	1e-05	1e-05		0.983393	3e-05	2e-05	1e-05	0.016547
NA20795	NA20795	TSI	EUR	1e-05	1e-05	0.035841	1e-05	0.921834	1e-05	0.034559	1e-05	0.005837	0.00188		0.956393	0.005857	2e-05	0.00188	0.035851
HG01864	HG01864	KHV	EAS	1e-05	1e-05	1e-05	0.025059	1e-05	0.130803	1e-05	0.844068	1e-05	1e-05		2e-05	3e-05	0.974871	1e-05	0.025069
NA20807	NA20807	TSI	EUR	1e-05	1e-05	0.010594	0.020944	0.907897	1e-05	0.060506	1e-05	1e-05	1e-05		0.968403	3e-05	2e-05	1e-05	0.031538
HG00590	HG00590	CHS	EAS	1e-05	1e-05	1e-05	0.016851	1e-05	0.363084	1e-05	0.619995	1e-05	1e-05		2e-05	3e-05	0.983079	1e-05	0.016861
NA11919	NA11919	CEU	EUR	1e-05	1e-05	0.020455	1e-05	0.613826	1e-05	0.365649	1e-05	1e-05	1e-05		0.979475	3e-05	2e-05	1e-05	0.020465
NA20587	NA20587	TSI	EUR	1e-05	1e-05	0.023435	0.00741	0.939479	1e-05	0.024799	0.004826	1e-05	1e-05		0.964278	3e-05	0.004836	1e-05	0.030845
NA20796	NA20796	TSI	EUR	1e-05	1e-05	0.036779	1e-05	0.926221	1e-05	0.034752	1e-05	0.001104	0.001094		0.960973	0.001124	2e-05	0.001094	0.036789
NA20543	NA20543	TSI	EUR	1e-05	1e-05	0.040365	1e-05	0.934094	1e-05	0.021868	0.003614	1e-05	1e-05		0.955962	3e-05	0.003624	1e-05	0.040375
HG02130	HG02130	KHV	EAS	1e-05	1e-05	0.007897	0.01489	1e-05	0.113355	1e-05	0.863799	1e-05	1e-05		2e-05	3e-05	0.977154	1e-05	0.022787
NA20528	NA20528	TSI	EUR	1e-05	1e-05	0.040748	1e-05	0.949576	0.004996	1e-05	1e-05	0.00462	1e-05		0.949586	0.00464	0.005006	1e-05	0.040758
HG01849	HG01849	KHV	EAS	1e-05	1e-05	1e-05	0.024444	1e-05	0.050357	1e-05	0.925128	1e-05	1e-05		2e-05	3e-05	0.975485	1e-05	0.024454
HG02522	HG02522	KHV	EAS	1e-05	1e-05	1e-05	0.025341	1e-05	0.086577	1e-05	0.888013	1e-05	1e-05		2e-05	3e-05	0.97459	1e-05	0.025351
NA12760	NA12760	CEU	EUR	1e-05	1e-05	0.021817	0.000897	0.639656	1e-05	0.33757	1e-05	1e-05	1e-05		0.977226	3e-05	2e-05	1e-05	0.022714
HG02113	HG02113	KHV	EAS	1e-05	1e-05	0.029376	1e-05	0.00414	0.086518	1e-05	0.879522	1e-05	0.000393		0.00415	3e-05	0.96604	0.000393	0.029386
NA20764	NA20764	TSI	EUR	0.004475	1e-05	1e-05	0.02724	0.921902	0.006192	0.04014	1e-05	1e-05	1e-05		0.962042	0.004495	0.006202	1e-05	0.02725
HG02309	HG02309	ACB	AFR	0.189987	0.624691	0.020503	1e-05	0.042444	1e-05	0.034815	1e-05	0.08752	1e-05		0.077259	0.902198	2e-05	1e-05	0.020513
NA19472	NA19472	LWK	AFR	0.02227	0.088068	0.009583	0.006451	1e-05	1e-05	1e-05	1e-05	0.873577	1e-05		2e-05	0.983915	2e-05	1e-05	0.016034
HG00339	HG00339	FIN	EUR	1e-05	1e-05	0.0293	1e-05	0.055584	0.027198	0.887859	1e-05	1e-05	1e-05		0.943443	3e-05	0.027208	1e-05	0.02931
HG02050	HG02050	KHV	EAS	1e-05	1e-05	0.007061	0.01345	1e-05	0.137878	1e-05	0.841551	1e-05	1e-05		2e-05	3e-05	0.979429	1e-05	0.020511
HG02047	HG02047	KHV	EAS	1e-05	1e-05	1e-05	0.023526	1e-05	0.063376	1e-05	0.913028	1e-05	1e-05		2e-05	3e-05	0.976404	1e-05	0.023536
HG01868	HG01868	KHV	EAS	1e-05	1e-05	0.022558	1e-05	1e-05	0.081191	1.4e-05	0.896177	1e-05	1e-05		2.4e-05	3e-05	0.977368	1e-05	0.022568
NA20582	NA20582	TSI	EUR	1e-05	1e-05	0.004489	0.022095	0.886202	1e-05	0.087154	1e-05	1e-05	1e-05		0.973356	3e-05	2e-05	1e-05	0.026584
HG00250	HG00250	GBR	EUR	1e-05	1e-05	0.009618	0.004391	0.629605	1e-05	0.356327	1e-05	1e-05	1e-05		0.985932	3e-05	2e-05	1e-05	0.014009
NA19916	NA19916	ASW	AFR	0.260694	0.478147	1e-05	0.018977	0.056708	1e-05	0.042175	1e-05	0.14326	1e-05		0.098883	0.882101	2e-05	1e-05	0.018987
HG02075	HG02075	KHV	EAS	1e-05	1e-05	1e-05	0.023511	1e-05	0.108071	0.012657	0.8557	1e-05	1e-05		0.012667	3e-05	0.963771	1e-05	0.023521
HG01509	HG01509	IBS	EUR	0.010099	1e-05	0.027988	1e-05	0.832932	1e-05	0.122406	1e-05	0.006524	1e-05		0.955338	0.016633	2e-05	1e-05	0.027998
HG01843	HG01843	KHV	EAS	1e-05	1e-05	1e-05	0.023298	1e-05	0.095816	1e-05	0.880816	1e-05	1e-05		2e-05	3e-05	0.976632	1e-05	0.023308
HG02141	HG02141	KHV	EAS	1e-05	1e-05	0.000724	0.020641	1e-05	0.131093	0.004801	0.842691	1e-05	1e-05		0.004811	3e-05	0.973784	1e-05	0.021365
HG00097	HG00097	GBR	EUR	1e-05	1e-05	1e-05	0.013566	0.616102	1e-05	0.370262	1e-05	1e-05	1e-05		0.986364	3e-05	2e-05	1e-05	0.013576
NA20588	NA20588	TSI	EUR	1e-05	1e-05	1e-05	0.026694	0.911799	1e-05	0.056275	0.005172	1e-05	1e-05		0.968074	3e-05	0.005182	1e-05	0.026704
NA20544	NA20544	TSI	EUR	1e-05	1e-05	0.031348	1e-05	0.886376	1e-05	0.082205	1e-05	1e-05	1e-05		0.968581	3e-05	2e-05	1e-05	0.031358
NA19900	NA19900	ASW	AFR	0.178469	0.54111	0.020784	1e-05	0.068147	0.002875	0.0916	1e-05	0.096986	1e-05		0.159747	0.816565	0.002885	1e-05	0.020794
NA20806	NA20806	TSI	EUR	1e-05	1e-05	0.020599	0.014962	0.964369	1e-05	1e-05	1e-05	1e-05	1e-05		0.964379	3e-05	2e-05	1e-05	0.035561
HG02134	HG02134	KHV	EAS	1e-05	1e-05	1e-05	0.022048	1e-05	0.087812	1e-05	0.89007	1e-05	1e-05		2e-05	3e-05	0.977882	1e-05	0.022058
HG01840	HG01840	KHV	EAS	1e-05	1e-05	1e-05	0.023547	1e-05	0.121679	1e-05	0.854704	1e-05	1e-05		2e-05	3e-05	0.976383	1e-05	0.023557
NA20803	NA20803	TSI	EUR	1e-05	1e-05	0.033518	1e-05	0.929609	1e-05	0.036804	1e-05	1e-05	1e-05		0.966413	3e-05	2e-05	1e-05	0.033528
NA20348	NA20348	ASW	AFR	0.221961	0.484429	0.022507	1e-05	0.059216	0.002401	0.074409	1e-05	0.135048	1e-05		0.133625	0.841438	0.002411	1e-05	0.022517
NA12046	NA12046	CEU	EUR	0.004314	1e-05	0.014595	0.002412	0.548654	1e-05	0.429975	1e-05	1e-05	1e-05		0.978629	0.004334	2e-05	1e-05	0.017007
NA20757	NA20757	TSI	EUR	1e-05	1e-05	1e-05	0.018779	0.917708	1e-05	0.054622	1e-05	0.006722	0.002119		0.97233	0.006742	2e-05	0.002119	0.018789
NA20516	NA20516	TSI	EUR	1e-05	1e-05	0.030738	1e-05	0.939079	0.008528	0.011575	0.01003	1e-05	1e-05		0.950654	3e-05	0.018558	1e-05	0.030748
HG01863	HG01863	KHV	EAS	1e-05	1e-05	1e-05	0.018672	1e-05	0.139756	1e-05	0.841503	1e-05	1e-05		2e-05	3e-05	0.981259	1e-05	0.018682
HG02079	HG02079	KHV	EAS	1e-05	1e-05	1e-05	0.017073	1e-05	0.064808	1e-05	0.918049	1e-05	1e-05		2e-05	3e-05	0.982857	1e-05	0.017083
HG01842	HG01842	KHV	EAS	1e-05	1e-05	0.019205	1e-05	1e-05	0.106701	0.001453	0.872582	1e-05	1e-05		0.001463	3e-05	0.979283	1e-05	0.019215
NA20520	NA20520	TSI	EUR	0.004423	1e-05	0.013919	0.007901	0.895022	1e-05	0.070077	0.008617	1e-05	1e-05		0.965099	0.004443	0.008627	1e-05	0.02182
HG01613	HG01613	IBS	EUR	1e-05	0.001542	0.028392	1e-05	0.909294	0.005441	0.049208	1e-05	0.006083	1e-05		0.958502	0.007635	0.005451	1e-05	0.028402
HG01865	HG01865	KHV	EAS	1e-05	1e-05	0.019571	1e-05	1e-05	0.107856	1e-05	0.872504	1e-05	1e-05		2e-05	3e-05	0.98036	1e-05	0.019581
HG02433	HG02433	ACB	AFR	0.171956	0.65879	1e-05	0.015479	0.060417	1e-05	0.037303	0.013643	0.042381	1e-05		0.09772	0.873127	0.013653	1e-05	0.015489
NA20521	NA20521	TSI	EUR	1e-05	1e-05	0.029871	1.8e-05	0.939206	0.00414	0.026714	1e-05	1e-05	1e-05		0.96592	3e-05	0.00415	1e-05	0.029889
NA20755	NA20755	TSI	EUR	1e-05	1e-05	0.039943	1e-05	0.952882	1e-05	0.007105	1e-05	1e-05	1e-05		0.959987	3e-05	2e-05	1e-05	0.039953
HG02322	HG02322	ACB	AFR	0.13815	0.67551	0.013048	0.00153	0.04246	1e-05	0.073491	1e-05	0.055782	1e-05		0.115951	0.869442	2e-05	1e-05	0.014578
HG02318	HG02318	ACB	AFR	0.12468	0.766327	0.014609	1e-05	0.037221	1e-05	1e-05	0.003279	0.053844	1e-05		0.037231	0.944851	0.003289	1e-05	0.014619
NA20763	NA20763	TSI	EUR	1e-05	1e-05	1e-05	0.025392	0.883378	0.000318	0.088874	1e-05	0.001989	1e-05		0.972252	0.002009	0.000328	1e-05	0.025402
HG02351	HG02351	CDX	EAS	1e-05	1e-05	0.019045	1e-05	1e-05	1e-05	1e-05	0.980875	1e-05	1e-05		2e-05	3e-05	0.980885	1e-05	0.019055
HG01500	HG01500	IBS	EUR	0.017796	1e-05	1e-05	0.021146	0.892583	0.016028	0.052237	1e-05	1e-05	0.00017		0.94482	0.017816	0.016038	0.00017	0.021156
NA20503	NA20503	TSI	EUR	1e-05	1e-05	0.025739	1e-05	0.914236	1e-05	0.057138	0.002827	1e-05	1e-05		0.971374	3e-05	0.002837	1e-05	0.025749
HG00308	HG00308	FIN	EUR	1e-05	1e-05	1e-05	0.015518	0.087796	0.004225	0.863167	0.029244	1e-05	1e-05		0.950963	3e-05	0.033469	1e-05	0.015528
HG01790	HG01790	GBR	EUR	1e-05	1e-05	1e-05	0.008995	0.624218	1e-05	0.366717	1e-05	1e-05	1e-05		0.990935	3e-05	2e-05	1e-05	0.009005
NA19920	NA19920	ASW	AFR	0.232847	0.56856	1e-05	0.011923	0.049772	1e-05	0.037985	1e-05	0.098873	1e-05		0.087757	0.90028	2e-05	1e-05	0.011933
NA20513	NA20513	TSI	EUR	0.000395	1e-05	0.03301	1e-05	0.948773	0.014238	1e-05	0.003535	1e-05	1e-05		0.948783	0.000415	0.017773	1e-05	0.03302
NA18579	NA18579	CHB	EAS	1e-05	1e-05	1.6e-05	0.004889	1e-05	0.674375	0.003338	0.317332	1e-05	1e-05		0.003348	3e-05	0.991707	1e-05	0.004905
HG02545	HG02545	ACB	AFR	0.120107	0.736339	1e-05	0.012203	0.047977	1e-05	0.032292	1e-05	0.051042	1e-05		0.080269	0.907488	2e-05	1e-05	0.012213
HG01862	HG01862	KHV	EAS	1e-05	1e-05	1e-05	0.015745	1e-05	0.139281	0.008546	0.836367	1e-05	1e-05		0.008556	3e-05	0.975648	1e-05	0.015755
HG01595	HG01595	KHV	EAS	1e-05	1e-05	1e-05	0.015796	1e-05	0.132033	1e-05	0.852101	1e-05	1e-05		2e-05	3e-05	0.984134	1e-05	0.015806
HG02078	HG02078	KHV	EAS	1e-05	1e-05	1e-05	0.017242	1e-05	0.076478	1e-05	0.90621	1e-05	1e-05		2e-05	3e-05	0.982688	1e-05	0.017252
HG01912	HG01912	ACB	AFR	0.162749	0.642343	1e-05	0.015341	0.052586	1e-05	0.028871	1e-05	0.098069	1e-05		0.081457	0.903161	2e-05	1e-05	0.015351
NA19474	NA19474	LWK	AFR	0.065595	0.083544	1e-05	0.014023	1e-05	1e-05	1e-05	1e-05	0.836778	1e-05		2e-05	0.985917	2e-05	1e-05	0.014033
HG00371	HG00371	FIN	EUR	1e-05	1e-05	0.004017	0.007647	0.173768	0.000827	0.787867	0.023049	1e-05	0.002795		0.961635	3e-05	0.023876	0.002795	0.011664
HG02439	HG02439	ACB	AFR	0.214989	0.683577	1e-05	0.010572	0.022511	1e-05	0.028394	0.004976	0.03495	1e-05		0.050905	0.933516	0.004986	1e-05	0.010582
HG01607	HG01607	IBS	EUR	1e-05	0.003758	0.023435	1e-05	0.851047	1e-05	0.118223	1e-05	0.003487	1e-05		0.96927	0.007255	2e-05	1e-05	0.023445
HG02028	HG02028	KHV	EAS	1e-05	1e-05	0.015143	1e-05	1e-05	0.058666	1e-05	0.926122	1e-05	1e-05		2e-05	3e-05	0.984788	1e-05	0.015153
HG02455	HG02455	ACB	AFR	0.190046	0.649227	1e-05	0.015103	0.077626	1e-05	0.056597	0.005774	0.005596	1e-05		0.134223	0.844869	0.005784	1e-05	0.015113
NA20291	NA20291	ASW	AFR	0.326568	0.562754	0.01179	1e-05	0.007776	1e-05	1e-05	1e-05	0.091061	1e-05		0.007786	0.980383	2e-05	1e-05	0.0118
NA12286	NA12286	CEU	EUR	1e-05	1e-05	0.028186	1e-05	0.602941	0.009857	0.358955	1e-05	1e-05	1e-05		0.961896	3e-05	0.009867	1e-05	0.028196
HG02557	HG02557	ACB	AFR	0.174926	0.740797	1e-05	0.013286	0.018076	1e-05	0.028571	0.003992	0.020323	1e-05		0.046647	0.936046	0.004002	1e-05	0.013296
HG02549	HG02549	ACB	AFR	0.132703	0.774861	1e-05	0.009603	0.036094	1e-05	1e-05	1e-05	0.046688	1e-05		0.036104	0.954252	2e-05	1e-05	0.009613
NA20535	NA20535	TSI	EUR	1e-05	1e-05	1e-05	0.017001	0.941516	0.003479	0.032358	0.000648	0.004958	1e-05		0.973874	0.004978	0.004127	1e-05	0.017011
HG00238	HG00238	GBR	EUR	1e-05	1e-05	0.020134	1e-05	0.686763	1e-05	0.292638	0.000405	1e-05	1e-05		0.979401	3e-05	0.000415	1e-05	0.020144
HG01615	HG01615	IBS	EUR	1e-05	0.001596	1e-05	0.018633	0.852941	0.003504	0.10763	0.009209	0.006457	1e-05		0.960571	0.008063	0.012713	1e-05	0.018643
NA07048	NA07048	CEU	EUR	1e-05	1e-05	0.020944	1e-05	0.596514	1e-05	0.380994	0.001488	1e-05	1e-05		0.977508	3e-05	0.001498	1e-05	0.020954
HG03046	HG03046	GWD	AFR	0.905273	0.037961	1e-05	0.010899	0.005682	1e-05	1e-05	1e-05	0.040136	1e-05		0.005692	0.98337	2e-05	1e-05	0.010909
NA20822	NA20822	TSI	EUR	1e-05	1e-05	1e-05	0.020557	0.902873	1e-05	0.0765	1e-05	1e-05	1e-05		0.979373	3e-05	2e-05	1e-05	0.020567
HG01694	HG01694	IBS	EUR	0.019347	1e-05	1e-05	0.016489	0.862264	1e-05	0.06749	1.5e-05	0.034356	1e-05		0.929754	0.053713	2.5e-05	1e-05	0.016499
HG01506	HG01506	IBS	EUR	1e-05	1e-05	0.004106	0.009625	0.826443	1e-05	0.141187	1e-05	0.018589	1e-05		0.96763	0.018609	2e-05	1e-05	0.013731
NA12750	NA12750	CEU	EUR	1e-05	1e-05	0.015537	1e-05	0.636732	1e-05	0.347661	1e-05	1e-05	1e-05		0.984393	3e-05	2e-05	1e-05	0.015547
HG00625	HG00625	CHS	EAS	1e-05	1e-05	1e-05	0.007805	1e-05	0.326534	1e-05	0.665591	1e-05	1e-05		2e-05	3e-05	0.992125	1e-05	0.007815
NA20769	NA20769	TSI	EUR	1e-05	1e-05	0.026632	1e-05	0.9455	1e-05	0.027798	1e-05	1e-05	1e-05		0.973298	3e-05	2e-05	1e-05	0.026642
HG00864	HG00864	CDX	EAS	1e-05	1e-05	1e-05	0.017624	1e-05	0.059129	1e-05	0.923177	1e-05	1e-05		2e-05	3e-05	0.982306	1e-05	0.017634
NA18547	NA18547	CHB	EAS	1e-05	1e-05	1e-05	1e-05	0.008269	0.654265	0.006631	0.330775	1e-05	1e-05		0.0149	3e-05	0.98504	1e-05	2e-05
HG01883	HG01883	ACB	AFR	0.180558	0.677379	0.013591	1.2e-05	0.076795	1e-05	0.051625	1e-05	1e-05	1e-05		0.12842	0.857947	2e-05	1e-05	0.013603
NA20334	NA20334	ASW	AFR	0.109162	0.50829	0.006971	0.003991	0.220878	1e-05	0.114504	1e-05	0.036175	1e-05		0.335382	0.653627	2e-05	1e-05	0.010962
HG01603	HG01603	IBS	EUR	0.011788	1e-05	0.023006	1e-05	0.848857	0.009064	0.099113	1e-05	0.008131	1e-05		0.94797	0.019929	0.009074	1e-05	0.023016
HG00145	HG00145	GBR	EUR	1e-05	1e-05	0.008403	0.000798	0.656986	1e-05	0.333752	1e-05	1e-05	1e-05		0.990738	3e-05	2e-05	1e-05	0.009201
NA20524	NA20524	TSI	EUR	1e-05	1e-05	0.004555	0.013865	0.87038	1e-05	0.104751	0.006399	1e-05	1e-05		0.975131	3e-05	0.006409	1e-05	0.01842
NA20586	NA20586	TSI	EUR	1e-05	1e-05	0.009536	0.011136	0.94239	1e-05	0.033687	1e-05	1e-05	0.003201		0.976077	3e-05	2e-05	0.003201	0.020672
NA19437	NA19437	LWK	AFR	0.004526	0.103497	0.009847	1e-05	0.002914	1e-05	0.010917	1e-05	0.868259	1e-05		0.013831	0.976282	2e-05	1e-05	0.009857
NA20802	NA20802	TSI	EUR	1e-05	1e-05	0.019852	1e-05	0.950093	0.008437	0.021558	1e-05	1e-05	1e-05		0.971651	3e-05	0.008447	1e-05	0.019862
NA20801	NA20801	TSI	EUR	1e-05	1e-05	0.018685	1e-05	0.895999	0.004464	0.078229	1e-05	1e-05	0.002573		0.974228	3e-05	0.004474	0.002573	0.018695
HG00232	HG00232	GBR	EUR	1e-05	1e-05	0.010441	1e-05	0.658079	1e-05	0.33141	1e-05	1e-05	1e-05		0.989489	3e-05	2e-05	1e-05	0.010451
HG01668	HG01668	IBS	EUR	0.00271	1e-05	0.017598	1e-05	0.792188	1e-05	0.15295	0.006551	0.027963	1e-05		0.945138	0.030683	0.006561	1e-05	0.017608
NA19475	NA19475	LWK	AFR	0.070169	0.076082	1e-05	0.00863	0.001884	1e-05	1e-05	1e-05	0.843187	1e-05		0.001894	0.989438	2e-05	1e-05	0.00864
HG01704	HG01704	IBS	EUR	0.011757	1e-05	1e-05	0.014474	0.846063	0.009873	0.092539	0.002726	0.022538	1e-05		0.938602	0.034305	0.012599	1e-05	0.014484
NA11892	NA11892	CEU	EUR	1e-05	1e-05	1e-05	0.006731	0.641395	1e-05	0.351804	1e-05	1e-05	1e-05		0.993199	3e-05	2e-05	1e-05	0.006741
HG02143	HG02143	ACB	AFR	0.15778	0.606915	0.007107	0.001244	0.092093	1e-05	0.073847	0.008515	0.052477	1e-05		0.16594	0.817172	0.008525	1e-05	0.008351
HG00288	HG00288	FIN	EUR	1e-05	1e-05	0.009883	0.012158	1e-05	0.012434	0.965465	1e-05	1e-05	1e-05		0.965475	3e-05	0.012444	1e-05	0.022041
HG02836	HG02836	GWD	AFR	0.934883	0.04259	0.005922	0.002402	1e-05	1e-05	1e-05	1e-05	0.014153	1e-05		2e-05	0.991626	2e-05	1e-05	0.008324
HG01675	HG01675	IBS	EUR	1e-05	1e-05	1e-05	0.012074	0.899767	0.002823	0.080017	1e-05	0.005269	1e-05		0.979784	0.005289	0.002833	1e-05	0.012084
NA20815	NA20815	TSI	EUR	0.010168	1e-05	0.008429	0.005656	0.903817	1e-05	0.065913	0.005978	1e-05	1e-05		0.96973	0.010188	0.005988	1e-05	0.014085
NA20542	NA20542	TSI	EUR	1e-05	1e-05	0.019368	1e-05	0.902966	1e-05	0.065268	0.012338	1e-05	1e-05		0.968234	3e-05	0.012348	1e-05	0.019378
HG01699	HG01699	IBS	EUR	1e-05	0.015906	0.019536	1e-05	0.915447	1e-05	0.048238	0.000823	1e-05	1e-05		0.963685	0.015926	0.000833	1e-05	0.019546
HG01765	HG01765	IBS	EUR	0.013595	1e-05	1e-05	0.012911	0.856597	1e-05	0.115434	1e-05	1e-05	0.001413		0.972031	0.013615	2e-05	0.001413	0.012921
HG02095	HG02095	ACB	AFR	0.155881	0.707083	0.009751	1.1e-05	0.06195	1e-05	1e-05	0.00055	0.064744	1e-05		0.06196	0.927708	0.00056	1e-05	0.009762
HG01773	HG01773	IBS	EUR	1e-05	0.005595	0.014219	0.000805	0.885343	1e-05	0.093987	1e-05	1e-05	1e-05		0.97933	0.005615	2e-05	1e-05	0.015024
HG01859	HG01859	KHV	EAS	1e-05	1e-05	1e-05	0.01155	1e-05	0.122302	1e-05	0.866078	1e-05	1e-05		2e-05	3e-05	0.98838	1e-05	0.01156
HG02088	HG02088	KHV	EAS	1e-05	1e-05	1e-05	0.012332	1e-05	0.059794	1e-05	0.927805	1e-05	1e-05		2e-05	3e-05	0.987599	1e-05	0.012342
HG02330	HG02330	ACB	AFR	0.155057	0.647843	0.012141	1e-05	0.068185	0.002352	0.03037	1e-05	0.084021	1e-05		0.098555	0.886921	0.002362	1e-05	0.012151
HG01619	HG01619	IBS	EUR	0.012549	1e-05	1e-05	0.01983	0.871507	1e-05	0.094882	0.001183	1e-05	1e-05		0.966389	0.012569	0.001193	1e-05	0.01984
HG01815	HG01815	CDX	EAS	1e-05	1e-05	1e-05	0.012245	1e-05	0.012313	1e-05	0.974984	1e-05	0.000397		2e-05	3e-05	0.987297	0.000397	0.012255
NA19380	NA19380	LWK	AFR	0.062526	0.029708	1e-05	0.006801	1e-05	1e-05	1e-05	0.002877	0.898038	1e-05		2e-05	0.990272	0.002887	1e-05	0.006811
HG02121	HG02121	KHV	EAS	1e-05	1e-05	0.016809	1e-05	0.002853	0.073914	1e-05	0.906364	1e-05	1e-05		0.002863	3e-05	0.980278	1e-05	0.016819
NA20281	NA20281	ASW	AFR	0.158535	0.561395	0.011871	1e-05	0.145472	0.000959	1e-05	0.012766	0.108972	1e-05		0.145482	0.828902	0.013725	1e-05	0.011881
HG02107	HG02107	ACB	AFR	0.27046	0.649312	0.006429	1e-05	0.026615	1e-05	1e-05	1e-05	0.047134	1e-05		0.026625	0.966906	2e-05	1e-05	0.006439
HG00190	HG00190	FIN	EUR	1e-05	1e-05	0.020543	1e-05	0.262127	1e-05	0.707329	0.008493	1e-05	0.001458		0.969456	3e-05	0.008503	0.001458	0.020553
NA19323	NA19323	LWK	AFR	0.059335	0.098547	1.7e-05	0.007398	0.011621	1e-05	1e-05	1e-05	0.823042	1e-05		0.011631	0.980924	2e-05	1e-05	0.007415
NA18638	NA18638	CHB	EAS	1e-05	1e-05	0.00317	1e-05	1e-05	0.507386	1e-05	0.489374	1e-05	1e-05		2e-05	3e-05	0.99676	1e-05	0.00318
NA12341	NA12341	CEU	EUR	0.003816	1e-05	0.007777	1e-05	0.613893	1e-05	0.374454	1e-05	1e-05	1e-05		0.988347	0.003836	2e-05	1e-05	0.007787
HG02014	HG02014	ACB	AFR	0.227502	0.593122	1e-05	0.004239	0.099391	1e-05	0.02153	1e-05	0.054177	1e-05		0.120921	0.874801	2e-05	1e-05	0.004249
HG02108	HG02108	ACB	AFR	0.199026	0.526168	0.002072	0.004095	0.183357	1e-05	1e-05	1e-05	0.085243	1e-05		0.183367	0.810437	2e-05	1e-05	0.006167
NA12155	NA12155	CEU	EUR	1.4e-05	1e-05	0.012259	1e-05	0.660936	1e-05	0.326731	1e-05	1e-05	1e-05		0.987667	3.4e-05	2e-05	1e-05	0.012269
HG00121	HG00121	GBR	EUR	1e-05	1e-05	0.002516	1e-05	0.566811	1e-05	0.430603	1e-05	1e-05	1e-05		0.997414	3e-05	2e-05	1e-05	0.002526
HG02568	HG02568	GWD	AFR	0.887165	0.09796	1e-05	0.005838	0.008976	1e-05	1e-05	1e-05	1e-05	1e-05		0.008986	0.985135	2e-05	1e-05	0.005848
NA12283	NA12283	CEU	EUR	1e-05	0.004858	1e-05	0.001225	0.676057	1e-05	0.316864	1e-05	0.000946	1e-05		0.992921	0.005814	2e-05	1e-05	0.001235
NA19914	NA19914	ASW	AFR	0.17399	0.438238	0.000968	0.006138	0.219677	0.000897	0.069989	1e-05	0.090084	1e-05		0.289666	0.702312	0.000907	1e-05	0.007106
HG02860	HG02860	GWD	AFR	0.94071	0.053946	0.005274	1e-05	1e-05	1e-05	1e-05	1e-05	1e-05	1e-05		2e-05	0.994666	2e-05	1e-05	0.005284
HG02541	HG02541	ACB	AFR	0.160681	0.586053	0.009173	1e-05	0.109807	0.001714	0.063132	1e-05	0.069411	1e-05		0.172939	0.816145	0.001724	1e-05	0.009183
HG00978	HG00978	CDX	EAS	1e-05	1e-05	1e-05	0.010926	1e-05	0.073459	1e-05	0.915545	1e-05	1e-05		2e-05	3e-05	0.989004	1e-05	0.010936
HG02013	HG02013	ACB	AFR	0.161375	0.763435	1e-05	0.00447	0.000733	1e-05	0.036838	1e-05	0.03311	1e-05		0.037571	0.95792	2e-05	1e-05	0.00448
HG02799	HG02799	GWD	AFR	0.855925	0.115997	1.2e-05	0.00329	1e-05	1e-05	0.005684	1e-05	0.019053	1e-05		0.005694	0.990975	2e-05	1e-05	0.003302
HG00133	HG00133	GBR	EUR	1e-05	1e-05	1e-05	0.002308	0.703537	1e-05	0.294085	1e-05	1e-05	1e-05		0.997622	3e-05	2e-05	1e-05	0.002318
HG02537	HG02537	ACB	AFR	0.190811	0.734082	0.008132	1e-05	0.02746	1e-05	0.020904	1e-05	0.01857	1e-05		0.048364	0.943463	2e-05	1e-05	0.008142
NA12399	NA12399	CEU	EUR	1e-05	1e-05	0.016323	1e-05	0.669648	1e-05	0.31396	1e-05	1e-05	1e-05		0.983608	3e-05	2e-05	1e-05	0.016333
HG02702	HG02702	GWD	AFR	0.886086	0.07041	1e-05	0.00375	0.017217	1e-05	0.001915	1e-05	0.020582	1e-05		0.019132	0.977078	2e-05	1e-05	0.00376
NA18605	NA18605	CHB	EAS	1e-05	1e-05	0.007939	1e-05	1e-05	0.645201	1e-05	0.345438	1e-05	0.001362		2e-05	3e-05	0.990639	0.001362	0.007949
HG02081	HG02081	KHV	EAS	1e-05	1e-05	1e-05	0.009607	1e-05	0.106471	1e-05	0.883852	1e-05	1e-05		2e-05	3e-05	0.990323	1e-05	0.009617
HG00243	HG00243	GBR	EUR	1e-05	1e-05	0.011538	1e-05	0.64884	1e-05	0.339552	1e-05	1e-05	1e-05		0.988392	3e-05	2e-05	1e-05	0.011548
HG01781	HG01781	IBS	EUR	1e-05	0.004078	1e-05	0.012551	0.899191	1e-05	0.07816	1e-05	0.005969	1e-05		0.977351	0.010057	2e-05	1e-05	0.012561
HG01605	HG01605	IBS	EUR	1e-05	1e-05	0.012316	1e-05	0.877229	1e-05	0.102406	0.004987	0.002028	0.000993		0.979635	0.002048	0.004997	0.000993	0.012326
HG00115	HG00115	GBR	EUR	1e-05	1e-05	0.005586	1e-05	0.632254	1e-05	0.36209	1e-05	1e-05	1e-05		0.994344	3e-05	2e-05	1e-05	0.005596
NA18542	NA18542	CHB	EAS	1e-05	1e-05	1e-05	1e-05	1e-05	0.666786	0.014789	0.318161	1e-05	0.000204		0.014799	3e-05	0.984947	0.000204	2e-05
HG01762	HG01762	IBS	EUR	1e-05	0.010169	1.4e-05	0.007047	0.789225	1e-05	0.193495	1e-05	1e-05	1e-05		0.98272	0.010189	2e-05	1e-05	0.007061
HG00266	HG00266	FIN	EUR	1e-05	1e-05	1e-05	0.006079	0.08687	0.034714	0.872276	1e-05	1e-05	1e-05		0.959146	3e-05	0.034724	1e-05	0.006089
HG03279	HG03279	ESN	AFR	0.008642	0.987395	0.001592	1e-05	1e-05	1e-05	1e-05	1e-05	0.002311	1e-05		2e-05	0.998348	2e-05	1e-05	0.001602
HG02082	HG02082	KHV	EAS	1e-05	1e-05	0.001752	1e-05	1e-05	0.27004	0.003422	0.724726	1e-05	1e-05		0.003432	3e-05	0.994766	1e-05	0.001762
HG01537	HG01537	IBS	EUR	0.0021	0.006826	0.018295	1e-05	0.83435	1e-05	0.137287	0.001102	1e-05	1e-05		0.971637	0.008936	0.001112	1e-05	0.018305
NA20355	NA20355	ASW	AFR	0.206821	0.541496	1e-05	0.010122	0.057601	1e-05	0.106079	0.000313	0.077539	1e-05		0.16368	0.825856	0.000323	1e-05	0.010132
NA06984	NA06984	CEU	EUR	1e-05	1e-05	1e-05	0.004022	0.632282	1e-05	0.363626	1e-05	1e-05	1e-05		0.995908	3e-05	2e-05	1e-05	0.004032
NA11832	NA11832	CEU	EUR	1e-05	1e-05	0.007082	1e-05	0.655545	1e-05	0.337303	1e-05	1e-05	1e-05		0.992848	3e-05	2e-05	1e-05	0.007092
HG02763	HG02763	GWD	AFR	0.948284	0.048615	0.003027	1e-05	1e-05	1e-05	1.4e-05	1e-05	1e-05	1e-05		2.4e-05	0.996909	2e-05	1e-05	0.003037
HG00185	HG00185	FIN	EUR	1e-05	1e-05	1e-05	0.002376	1e-05	0.036328	0.960087	0.001149	1e-05	1e-05		0.960097	3e-05	0.037477	1e-05	0.002386
HG01682	HG01682	IBS	EUR	0.005015	1e-05	1e-05	0.010882	0.870492	1e-05	0.112904	1e-05	0.000658	1e-05		0.983396	0.005683	2e-05	1e-05	0.010892
NA12813	NA12813	CEU	EUR	1e-05	1e-05	1e-05	0.005655	0.701001	1e-05	0.293273	1e-05	1e-05	1e-05		0.994274	3e-05	2e-05	1e-05	0.005665
NA19041	NA19041	LWK	AFR	0.063758	0.083474	1e-05	0.000704	1e-05	1e-05	1e-05	0.007237	0.844777	1e-05		2e-05	0.992009	0.007247	1e-05	0.000714
HG00262	HG00262	GBR	EUR	1e-05	1e-05	1e-05	1e-05	0.61973	1e-05	0.38019	1e-05	1e-05	1e-05		0.99992	3e-05	2e-05	1e-05	2e-05
NA11881	NA11881	CEU	EUR	1e-05	1e-05	0.006912	1e-05	0.613712	1e-05	0.379306	1e-05	1e-05	1e-05		0.993018	3e-05	2e-05	1e-05	0.006922
HG02031	HG02031	KHV	EAS	1e-05	1e-05	1.4e-05	0.004471	0.002938	0.151699	1e-05	0.840827	1.1e-05	1e-05		0.002948	3.1e-05	0.992526	1e-05	0.004485
HG01914	HG01914	ACB	AFR	0.156812	0.613306	1e-05	0.004391	0.119992	1e-05	0.036558	0.002546	0.065801	0.000575		0.15655	0.835919	0.002556	0.000575	0.004401
NA20799	NA20799	TSI	EUR	1e-05	1e-05	1e-05	0.015686	0.978994	1e-05	1e-05	0.005251	1e-05	1e-05		0.979004	3e-05	0.005261	1e-05	0.015696
HG02054	HG02054	ACB	AFR	0.184416	0.652963	0.003624	1e-05	0.096049	1e-05	0.025205	0.009464	0.028248	1e-05		0.121254	0.865627	0.009474	1e-05	0.003634
NA19031	NA19031	LWK	AFR	0.035256	0.081068	1e-05	0.002814	1e-05	1e-05	0.007796	1e-05	0.873016	1e-05		0.007806	0.98934	2e-05	1e-05	0.002824
HG03376	HG03376	MSL	AFR	0.554167	0.444714	1e-05	0.001049	1e-05	1e-05	1e-05	1e-05	1e-05	1e-05		2e-05	0.998891	2e-05	1e-05	0.001059
NA11843	NA11843	CEU	EUR	1e-05	1e-05	0.002734	1e-05	0.614653	1e-05	0.382543	1e-05	1e-05	1e-05		0.997196	3e-05	2e-05	1e-05	0.002744
NA19473	NA19473	LWK	AFR	0.057699	0.073913	1e-05	0.003411	1e-05	1e-05	0.003309	1e-05	0.861617	1e-05		0.003319	0.993229	2e-05	1e-05	0.003421
HG01628	HG01628	IBS	EUR	0.031072	0.011007	1e-05	0.010537	0.891457	1e-05	0.03425	1e-05	0.021638	1e-05		0.925707	0.063717	2e-05	1e-05	0.010547
NA20540	NA20540	TSI	EUR	1e-05	1e-05	0.017279	1e-05	0.922253	1e-05	0.058195	1e-05	1e-05	0.002212		0.980448	3e-05	2e-05	0.002212	0.017289
HG02489	HG02489	ACB	AFR	0.150605	0.657183	1e-05	0.005426	0.057811	1e-05	0.064566	0.004976	0.059404	1e-05		0.122377	0.867192	0.004986	1e-05	0.005436
HG02461	HG02461	GWD	AFR	0.937403	0.062122	1e-05	0.000405	1e-05	1e-05	1e-05	1e-05	1e-05	1e-05		2e-05	0.999535	2e-05	1e-05	0.000415
HG03247	HG03247	GWD	AFR	0.838906	0.152221	1e-05	0.0021	0.004339	1e-05	1e-05	1e-05	0.002384	1e-05		0.004349	0.993511	2e-05	1e-05	0.00211
HG02855	HG02855	GWD	AFR	0.964382	1e-05	0.001995	1e-05	0.002162	1e-05	1e-05	1e-05	0.031401	1e-05		0.002172	0.995793	2e-05	1e-05	0.002005
HG02982	HG02982	GWD	AFR	0.954147	0.044845	1e-05	0.000939	1e-05	1e-05	1e-05	1e-05	1e-05	1e-05		2e-05	0.999002	2e-05	1e-05	0.000949
HG02052	HG02052	ACB	AFR	0.193246	0.703955	1e-05	0.001482	0.018163	1e-05	0.007197	1e-05	0.075918	1e-05		0.02536	0.973119	2e-05	1e-05	0.001492
NA20805	NA20805	TSI	EUR	1e-05	1e-05	1e-05	0.015395	0.962399	1e-05	0.021592	0.000554	1e-05	1e-05		0.983991	3e-05	0.000564	1e-05	0.015405
NA19067	NA19067	JPT	EAS	1e-05	1e-05	1e-05	1e-05	1e-05	0.978768	1e-05	0.021152	1e-05	1e-05		2e-05	3e-05	0.99992	1e-05	2e-05
HG00236	HG00236	GBR	EUR	1e-05	1e-05	1e-05	1e-05	0.662543	1e-05	0.337377	1e-05	1e-05	1e-05		0.99992	3e-05	2e-05	1e-05	2e-05
NA18522	NA18522	YRI	AFR	0.118371	0.842877	1e-05	1e-05	1e-05	1e-05	1e-05	1e-05	0.038681	1e-05		2e-05	0.999929	2e-05	1e-05	2e-05
HG03578	HG03578	MSL	AFR	0.648982	0.332054	1e-05	1e-05	1e-05	1e-05	1e-05	1e-05	0.018895	1e-05		2e-05	0.999931	2e-05	1e-05	2e-05
HG02137	HG02137	KHV	EAS	1e-05	1e-05	1e-05	0.009198	1e-05	0.086651	1e-05	0.90408	1e-05	1e-05		2e-05	3e-05	0.990731	1e-05	0.009208
NA19391	NA19391	LWK	AFR	0.008602	0.147774	1e-05	1e-05	1e-05	1e-05	1e-05	1e-05	0.843554	1e-05		2e-05	0.99993	2e-05	1e-05	2e-05
NA12004	NA12004	CEU	EUR	1e-05	1e-05	0.005624	1e-05	0.661437	1e-05	0.332869	1e-05	1e-05	1e-05		0.994306	3e-05	2e-05	1e-05	0.005634
HG00589	HG00589	CHS	EAS	1e-05	1e-05	1e-05	1e-05	1e-05	0.459673	1e-05	0.540247	1e-05	1e-05		2e-05	3e-05	0.99992	1e-05	2e-05
HG02642	HG02642	GWD	AFR	0.923823	0.014058	0.00432	1e-05	0.00101	1e-05	1e-05	1e-05	0.056739	1e-05		0.00102	0.99462	2e-05	1e-05	0.00433
HG03028	HG03028	GWD	AFR	0.898632	0.061945	1e-05	1e-05	1e-05	1e-05	1e-05	1e-05	0.039354	1e-05		2e-05	0.999931	2e-05	1e-05	2e-05
HG03565	HG03565	MSL	AFR	0.621901	0.378019	1e-05	1e-05	1e-05	1e-05	1e-05	1e-05	1e-05	1e-05		2e-05	0.99993	2e-05	1e-05	2e-05
NA12873	NA12873	CEU	EUR	1e-05	1e-05	1e-05	0.006373	0.638922	1e-05	0.352371	0.001608	1e-05	0.000677		0.991293	3e-05	0.001618	0.000677	0.006383
NA11931	NA11931	CEU	EUR	1e-05	1e-05	1e-05	1e-05	0.638373	1e-05	0.361547	1e-05	1e-05	1e-05		0.99992	3e-05	2e-05	1e-05	2e-05
NA18592	NA18592	CHB	EAS	1e-05	1e-05	1e-05	1e-05	0.005498	0.619594	1e-05	0.374839	1e-05	1e-05		0.005508	3e-05	0.994433	1e-05	2e-05
HG01710	HG01710	IBS	EUR	0.020012	1e-05	1e-05	0.008619	0.797568	1e-05	0.173741	1e-05	1e-05	1e-05		0.971309	0.020032	2e-05	1e-05	0.008629
NA19000	NA19000	JPT	EAS	1e-05	1e-05	1e-05	1e-05	1e-05	0.99991	1e-05	1e-05	1e-05	1e-05		2e-05	3e-05	0.99992	1e-05	2e-05
NA18546	NA18546	CHB	EAS	1e-05	1e-05	1e-05	1e-05	1e-05	0.676687	1e-05	0.323233	1e-05	1e-05		2e-05	3e-05	0.99992	1e-05	2e-05
HG00596	HG00596	CHS	EAS	1e-05	1e-05	1e-05	1e-05	1e-05	0.509891	1e-05	0.490029	1e-05	1e-05		2e-05	3e-05	0.99992	1e-05	2e-05
NA19321	NA19321	LWK	AFR	0.022738	0.076867	0.000666	1e-05	1.2e-05	1e-05	1e-05	1e-05	0.899667	1e-05		2.2e-05	0.999272	2e-05	1e-05	0.000676
HG00285	HG00285	FIN	EUR	1e-05	1e-05	1e-05	1e-05	1e-05	0.009632	0.972465	0.010487	1e-05	0.007356		0.972475	3e-05	0.020119	0.007356	2e-05
HG00358	HG00358	FIN	EUR	1e-05	1e-05	1e-05	1e-05	1e-05	0.00135	0.978285	0.013338	1e-05	0.006967		0.978295	3e-05	0.014688	0.006967	2e-05
HG00269	HG00269	FIN	EUR	1e-05	1e-05	1e-05	1e-05	1e-05	0.004122	0.980493	0.009423	1e-05	0.005902		0.980503	3e-05	0.013545	0.005902	2e-05
HG00171	HG00171	FIN	EUR	1e-05	1e-05	1e-05	1e-05	1e-05	0.030027	0.965744	1e-05	1e-05	0.004159		0.965754	3e-05	0.030037	0.004159	2e-05
HG00365	HG00365	FIN	EUR	1e-05	1e-05	1e-05	1e-05	1e-05	0.023732	0.972917	1e-05	1e-05	0.003281		0.972927	3e-05	0.023742	0.003281	2e-05
HG00325	HG00325	FIN	EUR	1e-05	1e-05	1e-05	1e-05	1e-05	0.032652	0.964078	1e-05	1e-05	0.0032		0.964088	3e-05	0.032662	0.0032	2e-05
HG00368	HG00368	FIN	EUR	1e-05	1e-05	1e-05	1e-05	1e-05	0.026173	0.971223	1e-05	1e-05	0.002533		0.971233	3e-05	0.026183	0.002533	2e-05
HG00324	HG00324	FIN	EUR	1e-05	1e-05	1e-05	1e-05	1e-05	0.019861	0.9784	1e-05	1e-05	0.001668		0.97841	3e-05	0.019871	0.001668	2e-05
HG00383	HG00383	FIN	EUR	1e-05	1e-05	1e-05	1e-05	1e-05	0.02033	0.97418	0.00542	1e-05	1e-05		0.97419	3e-05	0.02575	1e-05	2e-05
HG00304	HG00304	FIN	EUR	1e-05	1e-05	1e-05	1e-05	1e-05	0.014679	0.985241	1e-05	1e-05	1e-05		0.985251	3e-05	0.014689	1e-05	2e-05
HG00323	HG00323	FIN	EUR	1e-05	1e-05	1e-05	1e-05	1e-05	0.022511	0.977409	1e-05	1e-05	1e-05		0.977419	3e-05	0.022521	1e-05	2e-05
HG00271	HG00271	FIN	EUR	1e-05	1e-05	1e-05	1e-05	1e-05	0.025942	0.954695	0.019292	1e-05	1e-05		0.954705	3e-05	0.045234	1e-05	2e-05
HG00361	HG00361	FIN	EUR	1e-05	1e-05	1e-05	1.3e-05	1e-05	0.043839	0.956078	1e-05	1e-05	1e-05		0.956088	3e-05	0.043849	1e-05	2.3e-05
HG00375	HG00375	FIN	EUR	1e-05	1e-05	1e-05	1e-05	1e-05	0.002401	0.971312	0.01929	1e-05	0.006937		0.971322	3e-05	0.021691	0.006937	2e-05
HG00382	HG00382	FIN	EUR	1e-05	1e-05	0.004745	1e-05	1e-05	0.012195	0.973709	1e-05	1e-05	0.009291		0.973719	3e-05	0.012205	0.009291	0.004755
HG00313	HG00313	FIN	EUR	1e-05	1e-05	1e-05	1e-05	0.007895	0.026472	0.965564	1e-05	1e-05	1e-05		0.973459	3e-05	0.026482	1e-05	2e-05
HG00267	HG00267	FIN	EUR	1e-05	1e-05	1e-05	1e-05	0.008522	0.036562	0.954845	1e-05	1e-05	1e-05		0.963367	3e-05	0.036572	1e-05	2e-05
HG00336	HG00336	FIN	EUR	1e-05	1e-05	1e-05	0.000323	0.056894	0.024015	0.914197	1e-05	1e-05	0.004521		0.971091	3e-05	0.024025	0.004521	0.000333
HG00349	HG00349	FIN	EUR	1e-05	1e-05	0.008377	1e-05	0.009951	0.023128	0.958485	1e-05	1e-05	1e-05		0.968436	3e-05	0.023138	1e-05	0.008387
HG00278	HG00278	FIN	EUR	1e-05	1e-05	1e-05	0.010379	0.005326	0.01509	0.965698	1e-05	1e-05	0.003457		0.971024	3e-05	0.0151	0.003457	0.010389
HG00351	HG00351	FIN	EUR	1e-05	1e-05	1e-05	1e-05	0.023153	0.026363	0.950414	1e-05	1e-05	1e-05		0.973567	3e-05	0.026373	1e-05	2e-05
HG00321	HG00321	FIN	EUR	1e-05	1e-05	1e-05	1e-05	0.136669	0.007586	0.83381	0.01844	1e-05	0.003444		0.970479	3e-05	0.026026	0.003444	2e-05
HG00188	HG00188	FIN	EUR	1e-05	1e-05	1e-05	1e-05	0.092251	0.017949	0.887264	1e-05	1e-05	0.002476		0.979515	3e-05	0.017959	0.002476	2e-05
HG00280	HG00280	FIN	EUR	1e-05	1e-05	1e-05	1e-05	0.145404	0.023695	0.827324	1e-05	1e-05	0.003517		0.972728	3e-05	0.023705	0.003517	2e-05
HG00315	HG00315	FIN	EUR	1e-05	1e-05	1e-05	1e-05	0.154829	0.015417	0.818638	0.008232	1e-05	0.002833		0.973467	3e-05	0.023649	0.002833	2e-05
HG00282	HG00282	FIN	EUR	1e-05	1e-05	1e-05	1e-05	0.013116	0.030369	0.956445	1e-05	1e-05	1e-05		0.969561	3e-05	0.030379	1e-05	2e-05
HG00338	HG00338	FIN	EUR	1e-05	1e-05	1e-05	1e-05	0.041829	1e-05	0.945489	0.012611	1e-05	1e-05		0.987318	3e-05	0.012621	1e-05	2e-05
HG00183	HG00183	FIN	EUR	1e-05	1e-05	0.00371	1e-05	0.051731	0.027768	0.916731	1e-05	1e-05	1e-05		0.968462	3e-05	0.027778	1e-05	0.00372
HG00326	HG00326	FIN	EUR	1e-05	1e-05	1e-05	1e-05	0.17182	0.02074	0.804567	1e-05	1e-05	0.002813		0.976387	3e-05	0.02075	0.002813	2e-05
HG00364	HG00364	FIN	EUR	1e-05	1e-05	1e-05	1e-05	0.066407	0.000496	0.91197	0.012598	1e-05	0.008479		0.978377	3e-05	0.013094	0.008479	2e-05
HG00284	HG00284	FIN	EUR	1e-05	1e-05	1e-05	1e-05	0.085669	0.027329	0.886932	1e-05	1e-05	1e-05		0.972601	3e-05	0.027339	1e-05	2e-05
HG00328	HG00328	FIN	EUR	1e-05	1e-05	1e-05	1e-05	0.144099	0.009609	0.834599	1e-05	1e-05	0.011633		0.978698	3e-05	0.009619	0.011633	2e-05
HG00378	HG00378	FIN	EUR	1e-05	1e-05	0.003308	1e-05	0.045561	0.030465	0.920388	0.000228	1e-05	1e-05		0.965949	3e-05	0.030693	1e-05	0.003318
HG00384	HG00384	FIN	EUR	1e-05	1e-05	1e-05	1e-05	0.087541	0.011638	0.888578	0.011297	1e-05	0.000897		0.976119	3e-05	0.022935	0.000897	2e-05
HG00345	HG00345	FIN	EUR	1e-05	1e-05	1e-05	1e-05	0.148021	0.02468	0.820711	0.006528	1e-05	1e-05		0.968732	3e-05	0.031208	1e-05	2e-05
HG00367	HG00367	FIN	EUR	1e-05	1e-05	1e-05	1e-05	0.199328	0.039365	0.761236	1e-05	1e-05	1e-05		0.960564	3e-05	0.039375	1e-05	2e-05
HG00353	HG00353	FIN	EUR	1e-05	1e-05	1e-05	1e-05	0.080055	0.015151	0.893592	0.00917	1e-05	0.001983		0.973647	3e-05	0.024321	0.001983	2e-05
HG00372	HG00372	FIN	EUR	1e-05	1e-05	1e-05	1e-05	0.07633	0.015762	0.906124	1e-05	1e-05	0.001724		0.982454	3e-05	0.015772	0.001724	2e-05
HG00381	HG00381	FIN	EUR	1e-05	1e-05	1e-05	0.008233	0.059308	1e-05	0.932389	1e-05	1e-05	1e-05		0.991697	3e-05	2e-05	1e-05	0.008243
HG00176	HG00176	FIN	EUR	1e-05	1e-05	1e-05	1e-05	0.07404	0.036758	0.889131	1e-05	1e-05	1e-05		0.963171	3e-05	0.036768	1e-05	2e-05
HG00335	HG00335	FIN	EUR	1e-05	1e-05	1e-05	1e-05	0.069342	0.009463	0.921124	1e-05	1e-05	1e-05		0.990466	3e-05	0.009473	1e-05	2e-05
HG00180	HG00180	FIN	EUR	1e-05	1e-05	1e-05	1e-05	0.143729	0.002719	0.830694	0.022799	1e-05	1e-05		0.974423	3e-05	0.025518	1e-05	2e-05
HG00357	HG00357	FIN	EUR	1e-05	1e-05	1e-05	1e-05	0.114501	0.015025	0.870404	1e-05	1e-05	1e-05		0.984905	3e-05	0.015035	1e-05	2e-05
HG00274	HG00274	FIN	EUR	1e-05	1e-05	1e-05	1e-05	0.105231	0.009935	0.884764	1e-05	1e-05	1e-05		0.989995	3e-05	0.009945	1e-05	2e-05
HG00329	HG00329	FIN	EUR	1e-05	1e-05	1e-05	1e-05	0.235215	0.015798	0.748917	1e-05	1e-05	1e-05		0.984132	3e-05	0.015808	1e-05	2e-05
HG00318	HG00318	FIN	EUR	1e-05	1e-05	1e-05	1e-05	0.069903	0.004437	0.92559	1e-05	1e-05	1e-05		0.995493	3e-05	0.004447	1e-05	2e-05
HG00178	HG00178	FIN	EUR	1e-05	1e-05	1e-05	1e-05	0.109264	0.028477	0.862189	1e-05	1e-05	1e-05		0.971453	3e-05	0.028487	1e-05	2e-05
HG00334	HG00334	FIN	EUR	1e-05	1e-05	1e-05	1e-05	0.151043	1e-05	0.833528	0.015359	1e-05	1e-05		0.984571	3e-05	0.015369	1e-05	2e-05
HG00355	HG00355	FIN	EUR	1e-05	1e-05	1e-05	1e-05	0.166269	0.020658	0.813003	1e-05	1e-05	1e-05		0.979272	3e-05	0.020668	1e-05	2e-05
HG00310	HG00310	FIN	EUR	1e-05	1e-05	1e-05	1e-05	0.218863	0.013384	0.766244	1e-05	1e-05	0.001449		0.985107	3e-05	0.013394	0.001449	2e-05
HG00360	HG00360	FIN	EUR	1e-05	1e-05	1e-05	1e-05	0.123774	0.012079	0.861429	1e-05	1e-05	0.002658		0.985203	3e-05	0.012089	0.002658	2e-05
HG00362	HG00362	FIN	EUR	1e-05	1e-05	1e-05	0.0025	0.090415	0.006817	0.887019	0.013199	1e-05	1e-05		0.977434	3e-05	0.020016	1e-05	0.00251
HG00331	HG00331	FIN	EUR	1e-05	1e-05	1e-05	1e-05	0.115829	0.024377	0.859705	1e-05	1e-05	2.8e-05		0.975534	3e-05	0.024387	2.8e-05	2e-05
HG00330	HG00330	FIN	EUR	1e-05	1e-05	1e-05	1e-05	0.126562	0.032245	0.838352	0.002319	1e-05	0.000472		0.964914	3e-05	0.034564	0.000472	2e-05
HG00376	HG00376	FIN	EUR	1e-05	1e-05	0.001691	1e-05	0.15616	0.012732	0.829357	1e-05	1e-05	1e-05		0.985517	3e-05	0.012742	1e-05	0.001701
HG00275	HG00275	FIN	EUR	1e-05	1e-05	1e-05	1e-05	0.228431	0.014615	0.756883	1e-05	1e-05	1e-05		0.985314	3e-05	0.014625	1e-05	2e-05
HG00320	HG00320	FIN	EUR	1e-05	1e-05	1e-05	1e-05	0.163554	0.024214	0.812162	1e-05	1e-05	1e-05		0.975716	3e-05	0.024224	1e-05	2e-05
HG00273	HG00273	FIN	EUR	1e-05	1e-05	1e-05	1.5e-05	0.172867	0.025189	0.801869	1e-05	1e-05	1e-05		0.974736	3e-05	0.025199	1e-05	2.5e-05
HG00306	HG00306	FIN	EUR	1e-05	1e-05	0.001973	1e-05	0.139469	0.024594	0.83292	1e-05	1e-05	0.000993		0.972389	3e-05	0.024604	0.000993	0.001983
HG00337	HG00337	FIN	EUR	1e-05	1e-05	1e-05	1e-05	0.203664	0.012601	0.783665	1e-05	1e-05	1e-05		0.987329	3e-05	0.012611	1e-05	2e-05
HG00380	HG00380	FIN	EUR	1e-05	1e-05	1e-05	1e-05	0.295358	0.001714	0.69368	0.007988	1e-05	0.001209		0.989038	3e-05	0.009702	0.001209	2e-05
HG00344	HG00344	FIN	EUR	1e-05	1e-05	1e-05	1e-05	0.354076	0.004304	0.634033	0.007526	1e-05	1e-05		0.988109	3e-05	0.01183	1e-05	2e-05
HG00350	HG00350	FIN	EUR	1e-05	1e-05	0.001665	1e-05	0.297068	0.006027	0.69518	1e-05	1e-05	1e-05		0.992248	3e-05	0.006037	1e-05	0.001675
NA11840	NA11840	CEU	EUR	1e-05	1e-05	1e-05	1e-05	0.507628	0.001098	0.491204	1e-05	1e-05	1e-05		0.998832	3e-05	0.001108	1e-05	2e-05
HG00260	HG00260	GBR	EUR	1.4e-05	1e-05	1e-05	1e-05	0.61308	1e-05	0.386835	1e-05	1e-05	1e-05		0.999915	3.4e-05	2e-05	1e-05	2e-05
NA11829	NA11829	CEU	EUR	1e-05	1e-05	1e-05	1e-05	0.540884	1e-05	0.459036	1e-05	1e-05	1e-05		0.99992	3e-05	2e-05	1e-05	2e-05
NA12718	NA12718	CEU	EUR	1e-05	1e-05	1e-05	1e-05	0.628386	1e-05	0.371534	1e-05	1e-05	1e-05		0.99992	3e-05	2e-05	1e-05	2e-05
NA06989	NA06989	CEU	EUR	1e-05	1e-05	1e-05	1e-05	0.619165	1e-05	0.380755	1e-05	1e-05	1e-05		0.99992	3e-05	2e-05	1e-05	2e-05
NA12282	NA12282	CEU	EUR	1e-05	1e-05	1e-05	1e-05	0.656635	1e-05	0.341785	1e-05	1e-05	0.001511		0.99842	3e-05	2e-05	0.001511	2e-05
NA12006	NA12006	CEU	EUR	1e-05	1e-05	0.000763	1e-05	0.630931	1e-05	0.368236	1e-05	1e-05	1e-05		0.999167	3e-05	2e-05	1e-05	0.000773
NA07000	NA07000	CEU	EUR	1e-05	1e-05	1e-05	1e-05	0.584869	1e-05	0.415051	1e-05	1e-05	1e-05		0.99992	3e-05	2e-05	1e-05	2e-05
NA12843	NA12843	CEU	EUR	1e-05	1e-05	1e-05	1e-05	0.597647	1e-05	0.402273	1e-05	1e-05	1e-05		0.99992	3e-05	2e-05	1e-05	2e-05
HG00141	HG00141	GBR	EUR	1e-05	1e-05	1e-05	1e-05	0.639584	1e-05	0.360336	1e-05	1e-05	1e-05		0.99992	3e-05	2e-05	1e-05	2e-05
NA12347	NA12347	CEU	EUR	1e-05	1.3e-05	1e-05	1e-05	0.616472	1e-05	0.383445	1e-05	1e-05	1e-05		0.999917	3.3e-05	2e-05	1e-05	2e-05
HG00157	HG00157	GBR	EUR	1e-05	1e-05	1e-05	1e-05	0.583448	1e-05	0.416472	1e-05	1e-05	1e-05		0.99992	3e-05	2e-05	1e-05	2e-05
HG01632	HG01632	IBS	EUR	0.007505	0.003454	0.020813	1e-05	0.897997	1e-05	0.070181	1e-05	1e-05	1e-05		0.968178	0.010969	2e-05	1e-05	0.020823
HG00108	HG00108	GBR	EUR	1e-05	1e-05	1e-05	1e-05	0.585343	1e-05	0.414577	1e-05	1e-05	1e-05		0.99992	3e-05	2e-05	1e-05	2e-05
NA10851	NA10851	CEU	EUR	1e-05	1e-05	1e-05	1e-05	0.585092	1e-05	0.414828	1e-05	1e-05	1e-05		0.99992	3e-05	2e-05	1e-05	2e-05
HG00136	HG00136	GBR	EUR	1e-05	1e-05	0.003302	1e-05	0.623421	1e-05	0.373208	1e-05	1e-05	1e-05		0.996629	3e-05	2e-05	1e-05	0.003312
NA10847	NA10847	CEU	EUR	1e-05	1e-05	1e-05	1e-05	0.618827	1e-05	0.381093	1e-05	1e-05	1e-05		0.99992	3e-05	2e-05	1e-05	2e-05
NA12762	NA12762	CEU	EUR	1e-05	1e-05	1e-05	1e-05	0.621372	1e-05	0.378548	1e-05	1e-05	1e-05		0.99992	3e-05	2e-05	1e-05	2e-05
NA12748	NA12748	CEU	EUR	1e-05	1e-05	1e-05	1e-05	0.606067	1e-05	0.38591	0.007952	1e-05	1e-05		0.991977	3e-05	0.007962	1e-05	2e-05
HG00138	HG00138	GBR	EUR	1.2e-05	1e-05	1e-05	1e-05	0.634857	1e-05	0.365062	1e-05	1e-05	1e-05		0.999919	3.2e-05	2e-05	1e-05	2e-05
HG01501	HG01501	IBS	EUR	0.000446	0.006589	1e-05	1e-05	0.79407	1e-05	0.16946	0.009578	0.019818	1e-05		0.96353	0.026853	0.009588	1e-05	2e-05
NA12383	NA12383	CEU	EUR	1e-05	1e-05	1e-05	1e-05	0.69941	1e-05	0.30051	1e-05	1e-05	1e-05		0.99992	3e-05	2e-05	1e-05	2e-05
NA12716	NA12716	CEU	EUR	1e-05	1e-05	1.3e-05	1e-05	0.573042	1e-05	0.426875	1e-05	1e-05	1e-05		0.999917	3e-05	2e-05	1e-05	2.3e-05
HG00239	HG00239	GBR	EUR	1e-05	1e-05	1e-05	1e-05	0.661941	1e-05	0.337979	1e-05	1e-05	1e-05		0.99992	3e-05	2e-05	1e-05	2e-05
NA07051	NA07051	CEU	EUR	1.4e-05	1e-05	1e-05	1e-05	0.557124	1e-05	0.442793	1e-05	1e-05	1e-05		0.999917	3.4e-05	2e-05	1e-05	2e-05
NA12763	NA12763	CEU	EUR	1e-05	1e-05	0.002055	1e-05	0.665716	1e-05	0.332159	1e-05	1e-05	1e-05		0.997875	3e-05	2e-05	1e-05	0.002065
NA12775	NA12775	CEU	EUR	1e-05	1e-05	1e-05	1e-05	0.621693	1e-05	0.378227	1e-05	1e-05	1e-05		0.99992	3e-05	2e-05	1e-05	2e-05
NA06994	NA06994	CEU	EUR	1e-05	1e-05	1e-05	1e-05	0.609324	1e-05	0.390596	1e-05	1e-05	1e-05		0.99992	3e-05	2e-05	1e-05	2e-05
HG02231	HG02231	IBS	EUR	1e-05	1e-05	1e-05	0.004878	0.832041	1e-05	0.16078	1e-05	0.000222	0.00203		0.992821	0.000242	2e-05	0.00203	0.004888
HG00096	HG00096	GBR	EUR	1e-05	1e-05	1e-05	1e-05	0.649755	1e-05	0.349127	0.001048	1e-05	1e-05		0.998882	3e-05	0.001058	1e-05	2e-05
HG01518	HG01518	IBS	EUR	1e-05	1e-05	1e-05	1e-05	0.819593	1e-05	0.180327	1e-05	1e-05	1e-05		0.99992	3e-05	2e-05	1e-05	2e-05
NA12889	NA12889	CEU	EUR	1e-05	1e-05	1e-05	1e-05	0.697889	1e-05	0.302031	1e-05	1e-05	1e-05		0.99992	3e-05	2e-05	1e-05	2e-05
NA12154	NA12154	CEU	EUR	1e-05	1e-05	1e-05	1e-05	0.587513	1e-05	0.412407	1e-05	1e-05	1e-05		0.99992	3e-05	2e-05	1e-05	2e-05
NA12144	NA12144	CEU	EUR	1e-05	1e-05	0.003398	1e-05	0.693195	1e-05	0.303337	1e-05	1e-05	1e-05		0.996532	3e-05	2e-05	1e-05	0.003408
HG01707	HG01707	IBS	EUR	1e-05	0.018849	1e-05	1e-05	0.824933	0.005351	0.150808	1e-05	1e-05	1e-05		0.975741	0.018869	0.005361	1e-05	2e-05
NA11933	NA11933	CEU	EUR	1e-05	1e-05	1e-05	0.001377	0.664121	1e-05	0.334432	1e-05	1e-05	1e-05		0.998553	3e-05	2e-05	1e-05	0.001387
HG00154	HG00154	GBR	EUR	1e-05	1e-05	1.1e-05	1.4e-05	0.647074	1e-05	0.352841	1e-05	1e-05	1e-05		0.999915	3e-05	2e-05	1e-05	2.5e-05
HG01676	HG01676	IBS	EUR	1e-05	1e-05	1e-05	1e-05	0.876916	1e-05	0.115366	1e-05	0.003163	0.004495		0.992282	0.003183	2e-05	0.004495	2e-05
NA20278	NA20278	ASW	AFR	0.095883	0.360425	1e-05	1e-05	0.336822	0.002707	0.178151	1e-05	0.025971	1e-05		0.514973	0.482279	0.002717	1e-05	2e-05
NA11830	NA11830	CEU	EUR	1e-05	1e-05	1e-05	0.002665	0.572299	1e-05	0.421676	0.0033	1e-05	1e-05		0.993975	3e-05	0.00331	1e-05	0.002675
NA11932	NA11932	CEU	EUR	1e-05	1e-05	1e-05	1e-05	0.660772	1e-05	0.339148	1e-05	1e-05	1e-05		0.99992	3e-05	2e-05	1e-05	2e-05
NA12874	NA12874	CEU	EUR	1e-05	1e-05	1e-05	1e-05	0.64736	1e-05	0.35256	1e-05	1e-05	1e-05		0.99992	3e-05	2e-05	1e-05	2e-05
HG00256	HG00256	GBR	EUR	1e-05	1e-05	1e-05	1e-05	0.64701	1e-05	0.35291	1e-05	1e-05	1e-05		0.99992	3e-05	2e-05	1e-05	2e-05
HG01783	HG01783	IBS	EUR	1e-05	1e-05	0.01265	1e-05	0.83738	1e-05	0.128861	0.006874	0.014185	1e-05		0.966241	0.014205	0.006884	1e-05	0.01266
HG00257	HG00257	GBR	EUR	1e-05	1e-05	1e-05	1e-05	0.618093	1e-05	0.381827	1e-05	1e-05	1e-05		0.99992	3e-05	2e-05	1e-05	2e-05
HG01786	HG01786	IBS	EUR	1e-05	1e-05	0.010905	1e-05	0.84727	1e-05	0.13697	0.003291	1e-05	0.001514		0.98424	3e-05	0.003301	0.001514	0.010915
NA11893	NA11893	CEU	EUR	1e-05	1e-05	1e-05	1e-05	0.625625	1e-05	0.374295	1e-05	1e-05	1e-05		0.99992	3e-05	2e-05	1e-05	2e-05
NA11920	NA11920	CEU	EUR	1e-05	1e-05	1e-05	1e-05	0.630314	1e-05	0.369606	1e-05	1e-05	1e-05		0.99992	3e-05	2e-05	1e-05	2e-05
HG01522	HG01522	IBS	EUR	1e-05	1e-05	1e-05	1e-05	0.802806	0.004169	0.192955	1e-05	1e-05	1e-05		0.995761	3e-05	0.004179	1e-05	2e-05
HG00160	HG00160	GBR	EUR	1e-05	1e-05	1e-05	1e-05	0.636255	1e-05	0.363665	1e-05	1e-05	1e-05		0.99992	3e-05	2e-05	1e-05	2e-05
NA12829	NA12829	CEU	EUR	1e-05	1e-05	1e-05	1e-05	0.663996	1e-05	0.335924	1e-05	1e-05	1e-05		0.99992	3e-05	2e-05	1e-05	2e-05
NA12814	NA12814	CEU	EUR	1e-05	1e-05	1e-05	1e-05	0.647576	1e-05	0.352344	1e-05	1e-05	1e-05		0.99992	3e-05	2e-05	1e-05	2e-05
HG00258	HG00258	GBR	EUR	1e-05	1e-05	1e-05	1e-05	0.659519	1e-05	0.340401	1e-05	1e-05	1e-05		0.99992	3e-05	2e-05	1e-05	2e-05
HG00131	HG00131	GBR	EUR	1e-05	1e-05	1e-05	1e-05	0.62586	1e-05	0.37406	1e-05	1e-05	1e-05		0.99992	3e-05	2e-05	1e-05	2e-05
HG01785	HG01785	IBS	EUR	0.00188	1e-05	1e-05	1e-05	0.804119	1e-05	0.193931	1e-05	1e-05	1e-05		0.99805	0.0019	2e-05	1e-05	2e-05
NA11831	NA11831	CEU	EUR	1e-05	1e-05	1e-05	1e-05	0.641889	1e-05	0.358031	1e-05	1e-05	1e-05		0.99992	3e-05	2e-05	1e-05	2e-05
HG02232	HG02232	IBS	EUR	0.009193	1e-05	1e-05	1e-05	0.876395	0.00137	0.102597	1e-05	0.009695	0.00071		0.978992	0.018898	0.00138	0.00071	2e-05
NA12815	NA12815	CEU	EUR	1e-05	1e-05	0.01185	1e-05	0.62035	1e-05	0.36773	1e-05	1e-05	1e-05		0.98808	3e-05	2e-05	1e-05	0.01186
NA12272	NA12272	CEU	EUR	1e-05	1e-05	1e-05	1e-05	0.686624	1e-05	0.313296	1e-05	1e-05	1e-05		0.99992	3e-05	2e-05	1e-05	2e-05
NA12340	NA12340	CEU	EUR	1.6e-05	1e-05	1.6e-05	1e-05	0.651146	1e-05	0.348762	1e-05	1e-05	1e-05		0.999908	3.6e-05	2e-05	1e-05	2.6e-05
NA19834	NA19834	ASW	AFR	0.187231	0.473637	0.005435	1e-05	0.123925	1e-05	0.124412	0.003993	0.081337	1e-05		0.248337	0.742205	0.004003	1e-05	0.005445
HG00252	HG00252	GBR	EUR	1e-05	1e-05	1e-05	1e-05	0.655156	1e-05	0.344764	1e-05	1e-05	1e-05		0.99992	3e-05	2e-05	1e-05	2e-05
HG01530	HG01530	IBS	EUR	0.016084	1e-05	1e-05	0.001778	0.843839	0.011579	0.12667	1e-05	1e-05	1e-05		0.970509	0.016104	0.011589	1e-05	0.001788
HG00143	HG00143	GBR	EUR	1e-05	1e-05	1e-05	1e-05	0.670836	1e-05	0.329084	1e-05	1e-05	1e-05		0.99992	3e-05	2e-05	1e-05	2e-05
NA12234	NA12234	CEU	EUR	1e-05	1e-05	0.002916	1e-05	0.65856	1e-05	0.338454	1e-05	1e-05	1e-05		0.997014	3e-05	2e-05	1e-05	0.002926
HG00159	HG00159	GBR	EUR	1e-05	1e-05	1e-05	1e-05	0.654052	1e-05	0.345868	1e-05	1e-05	1e-05		0.99992	3e-05	2e-05	1e-05	2e-05
HG00142	HG00142	GBR	EUR	1e-05	1e-05	0.005862	1e-05	0.644469	1e-05	0.349599	1e-05	1e-05	1e-05		0.994068	3e-05	2e-05	1e-05	0.005872
HG01524	HG01524	IBS	EUR	0.01409	1e-05	0.001279	1e-05	0.895795	0.008219	0.080448	1e-05	0.000128	1e-05		0.976243	0.014228	0.008229	1e-05	0.001289
HG01669	HG01669	IBS	EUR	1e-05	0.051315	1e-05	1e-05	0.798924	1e-05	0.149691	1e-05	1e-05	1e-05		0.948615	0.051335	2e-05	1e-05	2e-05
HG01777	HG01777	IBS	EUR	1e-05	1e-05	0.003528	1e-05	0.839286	0.005742	0.140988	0.001498	0.006192	0.002735		0.980274	0.006212	0.00724	0.002735	0.003538
HG01705	HG01705	IBS	EUR	0.013448	0.009254	1e-05	1e-05	0.856815	0.017712	0.10272	1e-05	1e-05	1e-05		0.959535	0.022712	0.017722	1e-05	2e-05
HG01610	HG01610	IBS	EUR	0.007443	1e-05	1e-05	1e-05	0.880221	1e-05	0.098819	0.002557	0.01091	1e-05		0.97904	0.018363	0.002567	1e-05	2e-05
HG00128	HG00128	GBR	EUR	1.2e-05	1e-05	1e-05	1e-05	0.627219	1e-05	0.372698	1e-05	1e-05	1e-05		0.999917	3.2e-05	2e-05	1e-05	2e-05
NA12812	NA12812	CEU	EUR	1e-05	1e-05	1e-05	1e-05	0.606366	1e-05	0.393554	1e-05	1e-05	1e-05		0.99992	3e-05	2e-05	1e-05	2e-05
NA12828	NA12828	CEU	EUR	1e-05	1e-05	1e-05	1e-05	0.652407	1e-05	0.347513	1e-05	1e-05	1e-05		0.99992	3e-05	2e-05	1e-05	2e-05
HG00233	HG00233	GBR	EUR	1e-05	1e-05	1e-05	1e-05	0.692392	1e-05	0.307528	1e-05	1e-05	1e-05		0.99992	3e-05	2e-05	1e-05	2e-05
HG00234	HG00234	GBR	EUR	1e-05	1e-05	1e-05	1e-05	0.642897	1e-05	0.357023	1e-05	1e-05	1e-05		0.99992	3e-05	2e-05	1e-05	2e-05
HG01531	HG01531	IBS	EUR	0.017796	1e-05	0.004314	1e-05	0.870578	1e-05	0.102102	0.00516	1e-05	1e-05		0.97268	0.017816	0.00517	1e-05	0.004324
HG00146	HG00146	GBR	EUR	1e-05	1e-05	1e-05	1e-05	0.646284	1e-05	0.353636	1e-05	1e-05	1e-05		0.99992	3e-05	2e-05	1e-05	2e-05
HG00151	HG00151	GBR	EUR	1e-05	1e-05	1e-05	1e-05	0.627215	1e-05	0.372705	1e-05	1e-05	1e-05		0.99992	3e-05	2e-05	1e-05	2e-05
NA12043	NA12043	CEU	EUR	1e-05	1e-05	1e-05	1e-05	0.613866	1e-05	0.386054	1e-05	1e-05	1e-05		0.99992	3e-05	2e-05	1e-05	2e-05
HG00112	HG00112	GBR	EUR	1e-05	1e-05	1e-05	1e-05	0.622769	1e-05	0.377151	1e-05	1e-05	1e-05		0.99992	3e-05	2e-05	1e-05	2e-05
NA07037	NA07037	CEU	EUR	1e-05	1e-05	1e-05	1e-05	0.65412	1.1e-05	0.3458	1e-05	1e-05	1e-05		0.99992	3e-05	2.1e-05	1e-05	2e-05
NA12489	NA12489	CEU	EUR	1e-05	1e-05	1e-05	1e-05	0.679904	1e-05	0.320016	1e-05	1e-05	1e-05		0.99992	3e-05	2e-05	1e-05	2e-05
HG00254	HG00254	GBR	EUR	1e-05	1e-05	1e-05	1e-05	0.668818	1e-05	0.322733	0.008379	1e-05	1e-05		0.991551	3e-05	0.008389	1e-05	2e-05
HG00103	HG00103	GBR	EUR	1e-05	1e-05	1e-05	1e-05	0.631594	1e-05	0.368326	1e-05	1e-05	1e-05		0.99992	3e-05	2e-05	1e-05	2e-05
HG01771	HG01771	IBS	EUR	0.006476	1e-05	1e-05	1e-05	0.851328	1e-05	0.142126	1e-05	1e-05	1e-05		0.993454	0.006496	2e-05	1e-05	2e-05
NA12872	NA12872	CEU	EUR	0.003454	1.9e-05	0.010351	1e-05	0.667842	1e-05	0.312091	0.006204	1e-05	1e-05		0.979933	0.003483	0.006214	1e-05	0.010361
NA12777	NA12777	CEU	EUR	1e-05	1e-05	1e-05	1e-05	0.645426	1e-05	0.354494	1e-05	1e-05	1e-05		0.99992	3e-05	2e-05	1e-05	2e-05
HG01612	HG01612	IBS	EUR	0.023191	1e-05	1e-05	1e-05	0.823494	0.010345	0.141678	1e-05	0.001242	1e-05		0.965172	0.024443	0.010355	1e-05	2e-05
NA12778	NA12778	CEU	EUR	1e-05	1e-05	1e-05	1e-05	0.643554	1e-05	0.356366	1e-05	1e-05	1e-05		0.99992	3e-05	2e-05	1e-05	2e-05
NA12878	NA12878	CEU	EUR	1e-05	1e-05	1e-05	1.2e-05	0.586452	1e-05	0.413466	1e-05	1e-05	1e-05		0.999918	3e-05	2e-05	1e-05	2.2e-05
HG01519	HG01519	IBS	EUR	1e-05	1e-05	1e-05	1e-05	0.871959	1e-05	0.127961	1e-05	1e-05	1e-05		0.99992	3e-05	2e-05	1e-05	2e-05
HG00110	HG00110	GBR	EUR	1e-05	1.1e-05	1e-05	1e-05	0.575163	1e-05	0.424756	1e-05	1e-05	1e-05		0.999919	3.1e-05	2e-05	1e-05	2e-05
NA12058	NA12058	CEU	EUR	1e-05	1e-05	1e-05	1e-05	0.623888	1e-05	0.376032	1e-05	1e-05	1e-05		0.99992	3e-05	2e-05	1e-05	2e-05
HG01521	HG01521	IBS	EUR	1e-05	1e-05	1e-05	1e-05	0.834337	1e-05	0.165465	1e-05	1e-05	0.000128		0.999802	3e-05	2e-05	0.000128	2e-05
HG02505	HG02505	ACB	AFR	0.165727	0.697778	1e-05	1e-05	0.042127	0.002079	0.059597	0.004807	0.027855	1e-05		0.101724	0.89136	0.006886	1e-05	2e-05
HG00107	HG00107	GBR	EUR	1e-05	1e-05	1e-05	1e-05	0.584844	1e-05	0.415076	1e-05	1e-05	1e-05		0.99992	3e-05	2e-05	1e-05	2e-05
HG01789	HG01789	GBR	EUR	1e-05	1e-05	1e-05	1e-05	0.677923	1e-05	0.321997	1e-05	1e-05	1e-05		0.99992	3e-05	2e-05	1e-05	2e-05
HG01709	HG01709	IBS	EUR	0.007604	1e-05	1e-05	0.004134	0.853845	1e-05	0.117974	0.004708	0.011694	1e-05		0.971819	0.019308	0.004718	1e-05	0.004144
HG01515	HG01515	IBS	EUR	1e-05	1e-05	1e-05	1e-05	0.853504	1e-05	0.146416	1e-05	1e-05	1e-05		0.99992	3e-05	2e-05	1e-05	2e-05
HG01767	HG01767	IBS	EUR	0.011535	1e-05	1e-05	0.014343	0.88725	1e-05	0.081537	1e-05	0.00461	0.000684		0.968787	0.016155	2e-05	0.000684	0.014353
HG01620	HG01620	IBS	EUR	0.011896	0.003485	1e-05	1e-05	0.835754	0.012547	0.134927	0.001351	1e-05	1e-05		0.970681	0.015391	0.013898	1e-05	2e-05
HG00235	HG00235	GBR	EUR	1e-05	1e-05	1e-05	1e-05	0.630215	1e-05	0.369705	1e-05	1e-05	1e-05		0.99992	3e-05	2e-05	1e-05	2e-05
HG00127	HG00127	GBR	EUR	1.5e-05	1e-05	0.005957	1e-05	0.662083	1e-05	0.331886	1e-05	1e-05	1e-05		0.993969	3.5e-05	2e-05	1e-05	0.005967
NA20790	NA20790	TSI	EUR	0.000962	1e-05	1e-05	0.007268	0.921109	1e-05	0.070601	1e-05	1e-05	1e-05		0.99171	0.000982	2e-05	1e-05	0.007278
HG02502	HG02502	ACB	AFR	0.191424	0.621026	0.000208	1e-05	0.117435	1e-05	0.066299	0.003567	1e-05	1e-05		0.183734	0.81246	0.003577	1e-05	0.000218
HG00125	HG00125	GBR	EUR	1e-05	1e-05	1e-05	1e-05	0.573338	1e-05	0.426582	1e-05	1e-05	1e-05		0.99992	3e-05	2e-05	1e-05	2e-05
HG02281	HG02281	ACB	AFR	0.155765	0.748797	1e-05	1e-05	0.004312	1e-05	0.03623	1e-05	0.054846	1e-05		0.040542	0.959408	2e-05	1e-05	2e-05
HG00237	HG00237	GBR	EUR	1e-05	1e-05	0.001553	1e-05	0.658506	1e-05	0.339871	1e-05	1e-05	1e-05		0.998377	3e-05	2e-05	1e-05	0.001563
HG02343	HG02343	ACB	AFR	0.140682	0.559582	1e-05	1e-05	0.14714	1e-05	0.063044	1e-05	0.089502	1e-05		0.210184	0.789766	2e-05	1e-05	2e-05
HG02471	HG02471	ACB	AFR	0.162937	0.696496	1e-05	1e-05	0.027946	1e-05	0.047924	1e-05	0.064647	1e-05		0.07587	0.92408	2e-05	1e-05	2e-05
HG00245	HG00245	GBR	EUR	1e-05	1e-05	1e-05	1e-05	0.645763	1e-05	0.354157	1e-05	1e-05	1e-05		0.99992	3e-05	2e-05	1e-05	2e-05
HG00130	HG00130	GBR	EUR	1e-05	1e-05	1e-05	1e-05	0.7077	1e-05	0.29222	1e-05	1e-05	1e-05		0.99992	3e-05	2e-05	1e-05	2e-05
HG02332	HG02332	ACB	AFR	0.21918	0.674011	1e-05	1e-05	0.04674	1e-05	0.048158	1e-05	0.01186	1e-05		0.094898	0.905051	2e-05	1e-05	2e-05
NA20505	NA20505	TSI	EUR	1e-05	1e-05	0.003533	0.001303	0.923097	0.008412	0.061511	1e-05	0.000653	0.001463		0.984608	0.000673	0.008422	0.001463	0.004836
NA07347	NA07347	CEU	EUR	1e-05	1e-05	1e-05	1e-05	0.69437	1e-05	0.30555	1e-05	1e-05	1e-05		0.99992	3e-05	2e-05	1e-05	2e-05
HG00123	HG00123	GBR	EUR	1e-05	1e-05	0.001476	1e-05	0.587452	1e-05	0.411002	1e-05	1e-05	1e-05		0.998454	3e-05	2e-05	1e-05	0.001486
NA12749	NA12749	CEU	EUR	1e-05	1e-05	1e-05	1e-05	0.637262	1e-05	0.362658	1e-05	1e-05	1e-05		0.99992	3e-05	2e-05	1e-05	2e-05
HG01679	HG01679	IBS	EUR	1e-05	1e-05	1e-05	1e-05	0.873962	1e-05	0.116082	0.000217	0.009679	1e-05		0.990044	0.009699	0.000227	1e-05	2e-05
HG00099	HG00099	GBR	EUR	1e-05	1e-05	1e-05	1e-05	0.572848	1e-05	0.427072	1e-05	1e-05	1e-05		0.99992	3e-05	2e-05	1e-05	2e-05
NA12005	NA12005	CEU	EUR	1.2e-05	1e-05	1e-05	1e-05	0.651214	1e-05	0.348704	1e-05	1e-05	1e-05		0.999918	3.2e-05	2e-05	1e-05	2e-05
NA11995	NA11995	CEU	EUR	1.3e-05	1e-05	1e-05	1e-05	0.672293	1e-05	0.327617	1.7e-05	1e-05	1e-05		0.99991	3.3e-05	2.7e-05	1e-05	2e-05
HG01779	HG01779	IBS	EUR	1e-05	1e-05	1e-05	1e-05	0.825757	1e-05	0.169548	1e-05	0.004625	1e-05		0.995305	0.004645	2e-05	1e-05	2e-05
HG02282	HG02282	ACB	AFR	0.122558	0.621658	1e-05	0.002635	0.107872	1e-05	0.089435	0.000974	0.054838	1e-05		0.197307	0.799054	0.000984	1e-05	0.002645
HG02477	HG02477	ACB	AFR	0.179848	0.68173	1e-05	1e-05	0.079914	1e-05	0.053365	1e-05	0.005093	1e-05		0.133279	0.866671	2e-05	1e-05	2e-05
HG02215	HG02215	GBR	EUR	1e-05	1e-05	1e-05	1e-05	0.626718	1e-05	0.373202	1e-05	1e-05	1e-05		0.99992	3e-05	2e-05	1e-05	2e-05
HG00117	HG00117	GBR	EUR	1e-05	1e-05	1.2e-05	1e-05	0.597019	1e-05	0.402899	1e-05	1e-05	1e-05		0.999918	3e-05	2e-05	1e-05	2.2e-05
HG02481	HG02481	ACB	AFR	0.210181	0.677696	1e-05	1e-05	0.023798	0.002506	0.045533	0.014052	0.026203	1e-05		0.069331	0.91408	0.016558	1e-05	2e-05
NA11894	NA11894	CEU	EUR	1e-05	1e-05	1e-05	1e-05	0.624288	1e-05	0.375632	1e-05	1e-05	1e-05		0.99992	3e-05	2e-05	1e-05	2e-05
NA12342	NA12342	CEU	EUR	1e-05	1e-05	1e-05	1e-05	0.640522	1e-05	0.359398	1e-05	1e-05	1e-05		0.99992	3e-05	2e-05	1e-05	2e-05
HG01516	HG01516	IBS	EUR	1e-05	1e-05	1e-05	1e-05	0.888271	1e-05	0.111649	1e-05	1e-05	1e-05		0.99992	3e-05	2e-05	1e-05	2e-05
NA18537	NA18537	CHB	EAS	1e-05	1e-05	1e-05	1e-05	1e-05	0.590761	0.01502	0.394149	1e-05	1e-05		0.01503	3e-05	0.98491	1e-05	2e-05
HG00109	HG00109	GBR	EUR	1e-05	1e-05	1e-05	1e-05	0.657757	1e-05	0.342163	1e-05	1e-05	1e-05		0.99992	3e-05	2e-05	1e-05	2e-05
NA06986	NA06986	CEU	EUR	1e-05	1e-05	0.002127	1e-05	0.679222	1e-05	0.318581	1e-05	1e-05	1e-05		0.997803	3e-05	2e-05	1e-05	0.002137
HG01988	HG01988	ACB	AFR	0.145988	0.35398	0.00311	1e-05	0.262637	1e-05	0.179133	1e-05	0.055112	1e-05		0.44177	0.55508	2e-05	1e-05	0.00312
HG02470	HG02470	ACB	AFR	0.196898	0.713671	1e-05	0.001647	0.024821	1e-05	0.032138	1e-05	0.030785	1e-05		0.056959	0.941354	2e-05	1e-05	0.001657
HG01700	HG01700	IBS	EUR	1e-05	1e-05	1e-05	1e-05	0.881885	1e-05	0.112491	0.000453	1e-05	0.005111		0.994376	3e-05	0.000463	0.005111	2e-05
HG02233	HG02233	IBS	EUR	1e-05	0.021958	1e-05	1e-05	0.892131	0.002491	0.081372	1e-05	1.6e-05	0.001991		0.973503	0.021984	0.002501	0.001991	2e-05
NA11992	NA11992	CEU	EUR	1e-05	1e-05	1e-05	1e-05	0.665451	1e-05	0.334469	1e-05	1e-05	1e-05		0.99992	3e-05	2e-05	1e-05	2e-05
HG00149	HG00149	GBR	EUR	1e-05	1e-05	1e-05	1e-05	0.60621	1e-05	0.391132	0.002589	1e-05	1e-05		0.997342	3e-05	0.002599	1e-05	2e-05
NA20538	NA20538	TSI	EUR	1e-05	1e-05	1e-05	0.011268	0.968856	0.014149	0.005118	1e-05	0.000559	1e-05		0.973974	0.000579	0.014159	1e-05	0.011278
NA19020	NA19020	LWK	AFR	0.116302	1e-05	1e-05	1e-05	1e-05	1e-05	0.011367	1e-05	0.872262	1e-05		0.011377	0.988574	2e-05	1e-05	2e-05
HG02230	HG02230	IBS	EUR	1e-05	1e-05	1e-05	0.001565	0.846098	1e-05	0.152267	1e-05	1e-05	1e-05		0.998365	3e-05	2e-05	1e-05	0.001575
HG02144	HG02144	ACB	AFR	0.213491	0.659032	1e-05	1e-05	0.076794	1e-05	1e-05	1e-05	0.050622	1e-05		0.076804	0.923145	2e-05	1e-05	2e-05
HG00261	HG00261	GBR	EUR	1e-05	1e-05	1e-05	1e-05	0.661243	1e-05	0.338677	1e-05	1e-05	1e-05		0.99992	3e-05	2e-05	1e-05	2e-05
HG01678	HG01678	IBS	EUR	0.003335	1e-05	1e-05	1e-05	0.896614	1e-05	0.089989	0.007879	0.002134	1e-05		0.986603	0.005479	0.007889	1e-05	2e-05
HG02010	HG02010	ACB	AFR	0.146827	0.675165	1e-05	1e-05	0.112869	1e-05	0.053717	1e-05	0.011372	1e-05		0.166586	0.833364	2e-05	1e-05	2e-05
HG02012	HG02012	ACB	AFR	0.208152	0.664639	1e-05	1e-05	0.037124	1e-05	0.04178	1.4e-05	0.04825	1e-05		0.078904	0.921041	2.4e-05	1e-05	2e-05
HG02323	HG02323	ACB	AFR	0.156424	0.740835	1e-05	1e-05	0.029957	0.001367	0.03846	1e-05	0.032917	1e-05		0.068417	0.930176	0.001377	1e-05	2e-05
NA20126	NA20126	ASW	AFR	0.191329	0.423327	1e-05	1e-05	0.161609	0.013455	0.126774	0.001623	0.081853	1e-05		0.288383	0.696509	0.015078	1e-05	2e-05
HG02571	HG02571	GWD	AFR	0.89717	0.095307	1e-05	1e-05	1e-05	1e-05	0.007453	1e-05	1e-05	1e-05		0.007463	0.992487	2e-05	1e-05	2e-05
NA19327	NA19327	LWK	AFR	0.044315	1e-05	1e-05	1e-05	0.013437	1e-05	0.004143	0.00162	0.936434	1e-05		0.01758	0.980759	0.00163	1e-05	2e-05
NA19338	NA19338	LWK	AFR	0.090143	0.043129	1e-05	1e-05	1e-05	1e-05	0.009963	1e-05	0.856705	1e-05		0.009973	0.989977	2e-05	1e-05	2e-05
HG00116	HG00116	GBR	EUR	1e-05	1e-05	1e-05	1e-05	0.586864	1e-05	0.413056	1e-05	1e-05	1e-05		0.99992	3e-05	2e-05	1e-05	2e-05
NA18910	NA18910	YRI	AFR	0.08743	0.906396	1e-05	1e-05	1e-05	1e-05	0.005883	1e-05	0.00023	1e-05		0.005893	0.994056	2e-05	1e-05	2e-05
HG02420	HG02420	ACB	AFR	0.212232	0.339939	1e-05	1e-05	0.291262	1e-05	0.133042	1e-05	0.023475	1e-05		0.424304	0.575646	2e-05	1e-05	2e-05
HG02595	HG02595	GWD	AFR	0.917324	0.077142	1e-05	1e-05	1e-05	1e-05	0.005463	1e-05	1e-05	1e-05		0.005473	0.994476	2e-05	1e-05	2e-05
HG02554	HG02554	ACB	AFR	0.167166	0.670514	1e-05	1e-05	0.106535	0.009368	1e-05	1e-05	0.046367	1e-05		0.106545	0.884047	0.009378	1e-05	2e-05
NA19466	NA19466	LWK	AFR	1e-05	0.04922	1e-05	1e-05	0.008442	1e-05	0.00416	1e-05	0.938117	1e-05		0.012602	0.987347	2e-05	1e-05	2e-05
NA19309	NA19309	LWK	AFR	0.04109	0.136899	1e-05	1e-05	1e-05	1e-05	0.004148	1e-05	0.817803	1e-05		0.004158	0.995792	2e-05	1e-05	2e-05
NA19455	NA19455	LWK	AFR	0.040754	0.046328	1e-05	1e-05	1e-05	1e-05	0.005792	1e-05	0.907065	1e-05		0.005802	0.994147	2e-05	1e-05	2e-05
HG02610	HG02610	GWD	AFR	0.921778	0.073264	1e-05	1e-05	1e-05	1e-05	0.004888	1e-05	1e-05	1e-05		0.004898	0.995052	2e-05	1e-05	2e-05
HG00263	HG00263	GBR	EUR	1e-05	1e-05	1e-05	1e-05	0.666505	1e-05	0.333415	1e-05	1e-05	1e-05		0.99992	3e-05	2e-05	1e-05	2e-05
HG02508	HG02508	ACB	AFR	0.217139	0.652504	1e-05	1e-05	0.055161	0.004922	0.007093	0.010528	0.052624	1e-05		0.062254	0.922267	0.01545	1e-05	2e-05
HG02580	HG02580	ACB	AFR	0.172157	0.614138	1e-05	1e-05	0.084039	0.006379	0.057207	1e-05	0.06604	1e-05		0.141246	0.852335	0.006389	1e-05	2e-05
HG02484	HG02484	ACB	AFR	0.121531	0.711129	1e-05	1e-05	0.05289	1e-05	0.05839	1e-05	0.056009	1e-05		0.11128	0.888669	2e-05	1e-05	2e-05
NA19355	NA19355	LWK	AFR	0.057819	0.055361	1e-05	1e-05	1e-05	1e-05	0.002068	1e-05	0.884692	1e-05		0.002078	0.997872	2e-05	1e-05	2e-05
HG01761	HG01761	IBS	EUR	1e-05	1e-05	1e-05	1e-05	0.902574	1e-05	0.083944	1e-05	0.013412	1e-05		0.986518	0.013432	2e-05	1e-05	2e-05
NA19395	NA19395	LWK	AFR	0.040168	0.065203	1e-05	1e-05	1e-05	1e-05	0.005496	0.00344	0.885643	1e-05		0.005506	0.991014	0.00345	1e-05	2e-05
HG01956	HG01956	ACB	AFR	0.162538	0.672353	1e-05	1e-05	0.044706	1e-05	0.040349	1e-05	0.080003	1e-05		0.085055	0.914894	2e-05	1e-05	2e-05
HG02817	HG02817	GWD	AFR	0.902438	1e-05	1e-05	1.7e-05	0.005992	1e-05	0.010299	1e-05	0.081205	1e-05		0.016291	0.983653	2e-05	1e-05	2.7e-05
HG02236	HG02236	IBS	EUR	1e-05	0.00831	1e-05	1e-05	0.866477	0.008412	0.113686	0.000996	0.00208	1e-05		0.980163	0.0104	0.009408	1e-05	2e-05
HG01606	HG01606	IBS	EUR	0.007117	0.002374	1e-05	1e-05	0.853839	1e-05	0.136571	4.9e-05	1e-05	1e-05		0.99041	0.009501	5.9e-05	1e-05	2e-05
HG02032	HG02032	KHV	EAS	1e-05	1e-05	1e-05	1e-05	1e-05	0.231098	0.003062	0.76577	1e-05	1e-05		0.003072	3e-05	0.996868	1e-05	2e-05
HG02496	HG02496	ACB	AFR	0.173013	0.739116	1e-05	1e-05	0.061198	1e-05	0.026613	1e-05	1e-05	1e-05		0.087811	0.912139	2e-05	1e-05	2e-05
NA19452	NA19452	LWK	AFR	1e-05	0.014266	1e-05	1.3e-05	1e-05	1e-05	0.000135	1e-05	0.985527	1e-05		0.000145	0.999803	2e-05	1e-05	2.3e-05
NA19457	NA19457	LWK	AFR	0.071637	0.101902	1e-05	1e-05	1e-05	1e-05	0.000424	1e-05	0.825977	1e-05		0.000434	0.999516	2e-05	1e-05	2e-05
HG02890	HG02890	GWD	AFR	0.85335	0.123641	1e-05	1e-05	0.00703	1e-05	0.003265	1e-05	0.012664	1e-05		0.010295	0.989655	2e-05	1e-05	2e-05
HG01702	HG01702	IBS	EUR	1e-05	1e-05	1e-05	1e-05	0.868068	1e-05	0.131852	1e-05	1e-05	1e-05		0.99992	3e-05	2e-05	1e-05	2e-05
NA18988	NA18988	JPT	EAS	1e-05	1e-05	1e-05	1e-05	1e-05	0.99991	1e-05	1e-05	1e-05	1e-05		2e-05	3e-05	0.99992	1e-05	2e-05
NA19835	NA19835	ASW	AFR	0.114325	0.584528	0.005371	1e-05	0.090484	0.006447	0.070171	1e-05	0.128645	1e-05		0.160655	0.827498	0.006457	1e-05	0.005381
HG01807	HG01807	CDX	EAS	1e-05	1e-05	1e-05	1e-05	1e-05	0.007001	1e-05	0.992919	1e-05	1e-05		2e-05	3e-05	0.99992	1e-05	2e-05
NA19198	NA19198	YRI	AFR	0.068844	0.903391	1e-05	1e-05	1e-05	1e-05	1e-05	1e-05	0.027695	1e-05		2e-05	0.99993	2e-05	1e-05	2e-05
HG02156	HG02156	CDX	EAS	1e-05	1e-05	1e-05	0.002369	1e-05	1e-05	1e-05	0.995266	1e-05	0.002295		2e-05	3e-05	0.995276	0.002295	0.002379
HG02317	HG02317	ACB	AFR	0.150724	0.736759	1e-05	1e-05	0.030531	1e-05	0.020828	0.002377	0.058741	1e-05		0.051359	0.946224	0.002387	1e-05	2e-05
NA20760	NA20760	TSI	EUR	1e-05	1e-05	0.022768	1e-05	0.907907	0.008946	0.060319	1e-05	1e-05	1e-05		0.968226	3e-05	0.008956	1e-05	0.022778
NA18986	NA18986	JPT	EAS	1e-05	1e-05	1e-05	1e-05	1e-05	0.998164	1e-05	0.001756	1e-05	1e-05		2e-05	3e-05	0.99992	1e-05	2e-05
NA18525	NA18525	CHB	EAS	1e-05	1e-05	1e-05	1e-05	0.003332	0.531266	1e-05	0.465333	1e-05	1e-05		0.003342	3e-05	0.996599	1e-05	2e-05
HG00478	HG00478	CHS	EAS	1e-05	1e-05	1e-05	1e-05	1e-05	0.414324	1e-05	0.585596	1e-05	1e-05		2e-05	3e-05	0.99992	1e-05	2e-05
HG02976	HG02976	ESN	AFR	0.042196	0.955836	0.001672	1e-05	1e-05	1e-05	0.000236	1e-05	1e-05	1e-05		0.000246	0.998042	2e-05	1e-05	0.001682
HG01630	HG01630	IBS	EUR	0.032072	0.008267	1e-05	0.005193	0.92875	1e-05	0.009102	0.016576	1e-05	1e-05		0.937852	0.040349	0.016586	1e-05	0.005203
HG01504	HG01504	IBS	EUR	1e-05	0.002422	1e-05	1e-05	0.956754	0.013422	0.017403	1e-05	0.00995	1e-05		0.974157	0.012382	0.013432	1e-05	2e-05
HG01768	HG01768	IBS	EUR	1e-05	0.018216	1e-05	1e-05	0.920908	0.010727	0.045552	1e-05	0.004547	1e-05		0.96646	0.022773	0.010737	1e-05	2e-05
HG01670	HG01670	IBS	EUR	0.002265	1e-05	1e-05	1e-05	0.915243	1e-05	0.06583	0.009275	0.007337	1e-05		0.981073	0.009612	0.009285	1e-05	2e-05
HG02219	HG02219	IBS	EUR	1e-05	1e-05	1e-05	1e-05	0.92697	1e-05	0.063812	1e-05	0.009147	1e-05		0.990782	0.009167	2e-05	1e-05	2e-05
HG01756	HG01756	IBS	EUR	0.013013	0.000358	0.002404	1e-05	0.884104	0.010338	0.087758	0.001995	1e-05	1e-05		0.971862	0.013381	0.012333	1e-05	0.002414
HG01525	HG01525	IBS	EUR	0.008398	1e-05	1e-05	1e-05	0.8846	1e-05	0.083732	0.013178	0.010042	1e-05		0.968332	0.01845	0.013188	1e-05	2e-05
HG02221	HG02221	IBS	EUR	1e-05	0.010271	0.004389	1e-05	0.902277	1e-05	0.083003	1e-05	1e-05	1e-05		0.98528	0.010291	2e-05	1e-05	0.004399
HG01503	HG01503	IBS	EUR	0.010208	1e-05	0.000354	0.008801	0.910423	0.005662	0.064513	1e-05	1e-05	1e-05		0.974936	0.010228	0.005672	1e-05	0.009155
HG01746	HG01746	IBS	EUR	0.004312	1e-05	1e-05	1e-05	0.899106	1e-05	0.088789	0.007734	1e-05	1e-05		0.987895	0.004332	0.007744	1e-05	2e-05
HG01512	HG01512	IBS	EUR	0.005883	1e-05	1e-05	1e-05	0.88669	1e-05	0.107108	1e-05	1e-05	0.000259		0.993798	0.005903	2e-05	0.000259	2e-05
HG01625	HG01625	IBS	EUR	1e-05	0.006751	1e-05	1e-05	0.884529	0.008427	0.100233	1e-05	1e-05	1e-05		0.984762	0.006771	0.008437	1e-05	2e-05
HG01784	HG01784	IBS	EUR	0.007782	0.006704	0.007158	1e-05	0.895896	0.001151	0.081268	1e-05	1e-05	1e-05		0.977164	0.014496	0.001161	1e-05	0.007168
HG01673	HG01673	IBS	EUR	0.007719	1e-05	1e-05	1e-05	0.891995	1e-05	0.09619	0.001198	1e-05	0.002847		0.988185	0.007739	0.001208	0.002847	2e-05
HG01686	HG01686	IBS	EUR	0.01168	1e-05	0.007154	1e-05	0.841494	1e-05	0.138302	1e-05	0.00132	1e-05		0.979796	0.01301	2e-05	1e-05	0.007164
HG01775	HG01775	IBS	EUR	0.001541	0.006783	1e-05	1e-05	0.84209	1e-05	0.149526	1e-05	1e-05	1e-05		0.991616	0.008334	2e-05	1e-05	2e-05
HG02224	HG02224	IBS	EUR	0.003791	0.001235	1e-05	0.001909	0.851187	1e-05	0.141828	1e-05	1e-05	1e-05		0.993015	0.005036	2e-05	1e-05	0.001919
HG00132	HG00132	GBR	EUR	1e-05	1e-05	0.002546	1e-05	0.7189	1e-05	0.278485	1e-05	1e-05	1e-05		0.997385	3e-05	2e-05	1e-05	0.002556
HG00137	HG00137	GBR	EUR	1e-05	1e-05	1e-05	1e-05	0.690594	1e-05	0.309326	1e-05	1e-05	1e-05		0.99992	3e-05	2e-05	1e-05	2e-05
NA19713	NA19713	ASW	AFR	0.163356	0.487039	1.3e-05	1e-05	0.230708	0.003724	0.031838	1e-05	0.083292	1e-05		0.262546	0.733687	0.003734	1e-05	2.3e-05
HG00253	HG00253	GBR	EUR	1.3e-05	1e-05	1e-05	1e-05	0.670958	1e-05	0.328959	1e-05	1e-05	1e-05		0.999917	3.3e-05	2e-05	1e-05	2e-05
HG02479	HG02479	ACB	AFR	0.098983	0.796822	1e-05	1e-05	0.104125	1e-05	1e-05	1e-05	1e-05	1e-05		0.104135	0.895815	2e-05	1e-05	2e-05
NA19982	NA19982	ASW	AFR	0.18526	0.561853	1e-05	1e-05	0.118675	0.010887	0.003898	1e-05	0.119387	1e-05		0.122573	0.8665	0.010897	1e-05	2e-05
NA11918	NA11918	CEU	EUR	1e-05	1e-05	1e-05	1e-05	0.684247	1e-05	0.315673	1e-05	1e-05	1e-05		0.99992	3e-05	2e-05	1e-05	2e-05
HG00114	HG00114	GBR	EUR	1e-05	1e-05	1e-05	1e-05	0.619218	1e-05	0.380702	1e-05	1e-05	1e-05		0.99992	3e-05	2e-05	1e-05	2e-05
HG02810	HG02810	GWD	AFR	0.761608	0.122278	1e-05	1e-05	0.062761	1e-05	1e-05	1e-05	0.053293	1e-05		0.062771	0.937179	2e-05	1e-05	2e-05
HG02284	HG02284	ACB	AFR	0.227992	0.558107	1e-05	1e-05	0.135112	0.004094	0.020138	1e-05	0.054517	1e-05		0.15525	0.840616	0.004104	1e-05	2e-05
HG01882	HG01882	ACB	AFR	0.152113	0.689542	1e-05	1e-05	0.045081	1e-05	1e-05	1e-05	0.113204	1e-05		0.045091	0.954859	2e-05	1e-05	2e-05
HG03539	HG03539	GWD	AFR	0.849232	0.107276	1e-05	1e-05	0.043422	1e-05	1e-05	1e-05	1e-05	1e-05		0.043432	0.956518	2e-05	1e-05	2e-05
HG02614	HG02614	GWD	AFR	0.89956	0.004842	1e-05	1e-05	0.041951	1e-05	1e-05	1e-05	0.053586	1e-05		0.041961	0.957988	2e-05	1e-05	2e-05
HG00255	HG00255	GBR	EUR	1e-05	1e-05	1.1e-05	1e-05	0.648283	1e-05	0.350273	1e-05	0.001374	1e-05		0.998556	0.001394	2e-05	1e-05	2.1e-05
HG00265	HG00265	GBR	EUR	1e-05	1e-05	1e-05	1e-05	0.642973	1e-05	0.356947	1e-05	1e-05	1e-05		0.99992	3e-05	2e-05	1e-05	2e-05
HG02462	HG02462	GWD	AFR	0.964115	1e-05	1e-05	1e-05	0.035805	1e-05	1e-05	1e-05	1e-05	1e-05		0.035815	0.964135	2e-05	1e-05	2e-05
HG00259	HG00259	GBR	EUR	1e-05	1e-05	1e-05	1e-05	0.654282	1e-05	0.345638	1e-05	1e-05	1e-05		0.99992	3e-05	2e-05	1e-05	2e-05
HG02009	HG02009	ACB	AFR	0.177964	0.663323	0.006968	1e-05	0.123175	0.003456	0.022509	1e-05	0.002575	1e-05		0.145684	0.843862	0.003466	1e-05	0.006978
NA19042	NA19042	LWK	AFR	0.024624	1e-05	1e-05	1e-05	0.025019	1e-05	1e-05	1e-05	0.950287	1e-05		0.025029	0.974921	2e-05	1e-05	2e-05
HG02613	HG02613	GWD	AFR	0.870138	0.10177	1e-05	1e-05	0.027887	0.000146	1e-05	1e-05	1e-05	1e-05		0.027897	0.971918	0.000156	1e-05	2e-05
HG02807	HG02807	GWD	AFR	0.882017	0.077274	1e-05	1e-05	0.024782	1e-05	1e-05	1e-05	0.015867	1e-05		0.024792	0.975158	2e-05	1e-05	2e-05
HG02586	HG02586	GWD	AFR	0.923102	0.053303	1e-05	1e-05	0.023525	1e-05	1e-05	1e-05	1e-05	1e-05		0.023535	0.976415	2e-05	1e-05	2e-05
HG02445	HG02445	ACB	AFR	0.228029	0.540561	1e-05	0.002209	0.117858	1e-05	0.044762	1e-05	0.066542	1e-05		0.16262	0.835132	2e-05	1e-05	0.002219
HG02429	HG02429	ACB	AFR	0.078064	0.828177	1e-05	1e-05	0.085958	1e-05	0.007741	1e-05	1e-05	1e-05		0.093699	0.906251	2e-05	1e-05	2e-05
HG02676	HG02676	GWD	AFR	0.894151	0.056129	1e-05	1e-05	0.02161	1e-05	1e-05	1e-05	0.02805	1e-05		0.02162	0.97833	2e-05	1e-05	2e-05
NA19085	NA19085	JPT	EAS	1e-05	1e-05	1e-05	1e-05	0.019843	0.980077	1e-05	1e-05	1e-05	1e-05		0.019853	3e-05	0.980087	1e-05	2e-05
HG02634	HG02634	GWD	AFR	0.796872	0.175478	1e-05	1.6e-05	0.016348	1e-05	1.1e-05	1e-05	0.011235	1e-05		0.016359	0.983585	2e-05	1e-05	2.6e-05
NA19467	NA19467	LWK	AFR	0.071496	0.0408	1e-05	0.000176	0.014325	1e-05	1e-05	1e-05	0.873153	1e-05		0.014335	0.985449	2e-05	1e-05	0.000186
NA19118	NA19118	YRI	AFR	0.162634	0.750277	1e-05	1e-05	0.015917	1e-05	1e-05	1e-05	0.071112	1e-05		0.015927	0.984023	2e-05	1e-05	2e-05
NA19435	NA19435	LWK	AFR	0.018362	0.121234	1e-05	1e-05	0.014756	1e-05	1e-05	1e-05	0.845589	1e-05		0.014766	0.985185	2e-05	1e-05	2e-05
HG02574	HG02574	GWD	AFR	0.848931	0.105852	1e-05	1e-05	0.02984	1e-05	0.003229	1e-05	0.012099	1e-05		0.033069	0.966882	2e-05	1e-05	2e-05
HG02760	HG02760	GWD	AFR	0.824374	0.162289	1e-05	1e-05	0.013017	1e-05	1e-05	1e-05	1e-05	0.00026		0.013027	0.986673	2e-05	0.00026	2e-05
HG02678	HG02678	GWD	AFR	0.906123	0.05562	1e-05	1e-05	0.013494	1e-05	1e-05	1e-05	0.024703	1e-05		0.013504	0.986446	2e-05	1e-05	2e-05
HG02840	HG02840	GWD	AFR	0.875525	0.08046	1e-05	1.5e-05	0.01122	1e-05	1e-05	1e-05	0.03273	1e-05		0.01123	0.988715	2e-05	1e-05	2.5e-05
HG02852	HG02852	GWD	AFR	0.989187	1e-05	1e-05	1e-05	0.010733	1e-05	1e-05	1e-05	1e-05	1e-05		0.010743	0.989207	2e-05	1e-05	2e-05
HG02643	HG02643	GWD	AFR	0.860326	0.109911	1e-05	1e-05	0.011237	1e-05	1e-05	1e-05	0.018466	1e-05		0.011247	0.988703	2e-05	1e-05	2e-05
HG02769	HG02769	GWD	AFR	0.838966	0.138507	1e-05	1e-05	0.011365	1e-05	1e-05	1e-05	0.011103	1e-05		0.011375	0.988576	2e-05	1e-05	2e-05
HG02561	HG02561	GWD	AFR	0.879956	0.094985	1.3e-05	1e-05	0.019842	1e-05	1e-05	1e-05	0.005154	1e-05		0.019852	0.980095	2e-05	1e-05	2.3e-05
HG02891	HG02891	GWD	AFR	0.854863	0.134619	1e-05	1e-05	0.010448	1e-05	1e-05	1e-05	1e-05	1e-05		0.010458	0.989492	2e-05	1e-05	2e-05
NA19385	NA19385	LWK	AFR	0.04063	0.039858	1e-05	1e-05	0.009418	1e-05	1e-05	1e-05	0.910034	1e-05		0.009428	0.990522	2e-05	1e-05	2e-05
HG02573	HG02573	GWD	AFR	0.888148	0.075231	1e-05	1e-05	0.009682	1e-05	1e-05	1e-05	0.026878	1e-05		0.009692	0.990257	2e-05	1e-05	2e-05
NA20276	NA20276	ASW	AFR	0.22423	0.503642	1e-05	1e-05	0.132406	1e-05	0.050032	0.008742	0.080907	1e-05		0.182438	0.808779	0.008752	1e-05	2e-05
HG02851	HG02851	GWD	AFR	0.677619	0.311309	1e-05	1.1e-05	0.009242	1e-05	1e-05	0.001769	1e-05	1e-05		0.009252	0.988938	0.001779	1e-05	2.1e-05
HG01915	HG01915	ACB	AFR	0.18711	0.710075	0.005015	1e-05	0.069207	1e-05	0.009301	0.000912	0.018351	1e-05		0.078508	0.915536	0.000922	1e-05	0.005025
HG02808	HG02808	GWD	AFR	0.975255	0.016349	1e-05	1e-05	0.008326	1e-05	1e-05	1e-05	1e-05	1e-05		0.008336	0.991614	2e-05	1e-05	2e-05
NA19445	NA19445	LWK	AFR	0.023603	0.144184	1e-05	1e-05	0.003885	1e-05	1e-05	1e-05	0.828268	1e-05		0.003895	0.996055	2e-05	1e-05	2e-05
HG02589	HG02589	GWD	AFR	0.897873	0.056397	1e-05	1e-05	0.006958	1e-05	1e-05	1e-05	0.038712	1e-05		0.006968	0.992982	2e-05	1e-05	2e-05
HG02885	HG02885	GWD	AFR	0.957093	0.019811	0.004477	1e-05	0.003319	1e-05	1e-05	1e-05	0.015249	1e-05		0.003329	0.992153	2e-05	1e-05	0.004487
HG02570	HG02570	GWD	AFR	0.814898	0.178358	1e-05	1e-05	0.006674	1e-05	1e-05	1e-05	1e-05	1e-05		0.006684	0.993266	2e-05	1e-05	2e-05
NA19401	NA19401	LWK	AFR	0.042894	0.034922	1e-05	1e-05	0.006587	1e-05	1e-05	0.006224	0.909324	1e-05		0.006597	0.98714	0.006234	1e-05	2e-05
NA19428	NA19428	LWK	AFR	0.016617	0.078239	0.002262	1e-05	0.003938	1e-05	1e-05	1e-05	0.898894	1e-05		0.003948	0.99375	2e-05	1e-05	0.002272
HG02582	HG02582	GWD	AFR	0.937501	0.009461	1e-05	1e-05	0.006512	1e-05	1e-05	1e-05	0.046465	1e-05		0.006522	0.993427	2e-05	1e-05	2e-05
HG03259	HG03259	GWD	AFR	0.993888	1e-05	1e-05	1e-05	0.006031	1e-05	1e-05	1e-05	1e-05	1e-05		0.006041	0.993908	2e-05	1e-05	2e-05
NA12842	NA12842	CEU	EUR	1e-05	1e-05	1e-05	1e-05	0.635731	1e-05	0.364189	1e-05	1e-05	1e-05		0.99992	3e-05	2e-05	1e-05	2e-05
HG02757	HG02757	GWD	AFR	0.909415	0.084041	1e-05	1e-05	0.006471	1e-05	1.4e-05	1e-05	1e-05	1e-05		0.006485	0.993466	2e-05	1e-05	2e-05
HG02816	HG02816	GWD	AFR	0.924483	0.067504	1e-05	1e-05	0.005041	1e-05	1e-05	1e-05	0.002912	1e-05		0.005051	0.994899	2e-05	1e-05	2e-05
HG02337	HG02337	ACB	AFR	0.130101	0.689716	2e-05	1.2e-05	0.078674	1e-05	0.033517	1e-05	0.06793	1e-05		0.112191	0.887747	2e-05	1e-05	3.2e-05
HG02667	HG02667	GWD	AFR	0.979922	1e-05	1e-05	1e-05	0.004598	1e-05	1e-05	1e-05	0.01541	1e-05		0.004608	0.995342	2e-05	1e-05	2e-05
HG02635	HG02635	GWD	AFR	0.747382	0.198945	1e-05	1e-05	0.01391	1e-05	1e-05	1e-05	0.039703	1e-05		0.01392	0.98603	2e-05	1e-05	2e-05
NA20289	NA20289	ASW	AFR	0.148579	0.537843	1e-05	0.002572	0.16858	1e-05	0.043983	1e-05	0.098403	1e-05		0.212563	0.784825	2e-05	1e-05	0.002582
HG03088	HG03088	MSL	AFR	0.693516	0.303375	1e-05	1.3e-05	0.001785	0.001261	1e-05	1e-05	1e-05	1e-05		0.001795	0.996901	0.001271	1e-05	2.3e-05
NA19027	NA19027	LWK	AFR	1e-05	1e-05	2.6e-05	1e-05	0.001554	1e-05	1e-05	1e-05	0.99835	1e-05		0.001564	0.99837	2e-05	1e-05	3.6e-05
HG03045	HG03045	GWD	AFR	0.866259	0.105431	1e-05	1e-05	0.002577	0.001921	1e-05	1e-05	0.023762	1e-05		0.002587	0.995452	0.001931	1e-05	2e-05
HG02983	HG02983	GWD	AFR	0.953045	0.041766	1e-05	1e-05	0.001504	1e-05	1e-05	1e-05	0.003625	1e-05		0.001514	0.998436	2e-05	1e-05	2e-05
HG02588	HG02588	GWD	AFR	0.910154	0.087779	1e-05	1e-05	0.001997	1e-05	1e-05	1e-05	1e-05	1e-05		0.002007	0.997943	2e-05	1e-05	2e-05
NA19468	NA19468	LWK	AFR	0.001804	0.11037	1e-05	1e-05	0.001433	1e-05	1e-05	1e-05	0.886332	1e-05		0.001443	0.998506	2e-05	1e-05	2e-05
HG02629	HG02629	GWD	AFR	0.903499	0.087281	1e-05	1e-05	0.000694	1e-05	1e-05	1e-05	0.008466	1e-05		0.000704	0.999246	2e-05	1e-05	2e-05
NA19035	NA19035	LWK	AFR	0.011785	0.154479	1e-05	1e-05	0.000947	1e-05	1e-05	1e-05	0.832729	1e-05		0.000957	0.998993	2e-05	1e-05	2e-05
NA19247	NA19247	YRI	AFR	0.07174	0.882014	1e-05	1e-05	0.000336	1e-05	1e-05	1e-05	0.04585	1e-05		0.000346	0.999604	2e-05	1e-05	2e-05
NA19332	NA19332	LWK	AFR	0.017564	0.121226	1e-05	1e-05	1e-05	0.001877	1e-05	1e-05	0.859273	1e-05		2e-05	0.998063	0.001887	1e-05	2e-05
NA19440	NA19440	LWK	AFR	0.061221	0.080597	1e-05	1e-05	1e-05	1e-05	1e-05	1e-05	0.858112	1e-05		2e-05	0.99993	2e-05	1e-05	2e-05
HG00421	HG00421	CHS	EAS	1e-05	1e-05	1e-05	1e-05	1e-05	0.451179	1e-05	0.548741	1e-05	1e-05		2e-05	3e-05	0.99992	1e-05	2e-05
NA18940	NA18940	JPT	EAS	1e-05	1e-05	1e-05	1e-05	1e-05	0.999909	1e-05	1.1e-05	1e-05	1e-05		2e-05	3e-05	0.99992	1e-05	2e-05
HG02396	HG02396	CDX	EAS	1e-05	1e-05	1e-05	1e-05	1e-05	1e-05	1e-05	0.99991	1e-05	1e-05		2e-05	3e-05	0.99992	1e-05	2e-05
NA18945	NA18945	JPT	EAS	1e-05	1e-05	1e-05	1e-05	1e-05	0.99991	1e-05	1e-05	1e-05	1e-05		2e-05	3e-05	0.99992	1e-05	2e-05
HG03061	HG03061	MSL	AFR	0.597903	0.390097	1e-05	1e-05	1e-05	1e-05	1e-05	1e-05	0.011929	1e-05		2e-05	0.999929	2e-05	1e-05	2e-05
NA18877	NA18877	YRI	AFR	0.095412	0.868687	1e-05	1e-05	1e-05	1e-05	1e-05	1e-05	0.035831	1e-05		2e-05	0.99993	2e-05	1e-05	2e-05
NA19036	NA19036	LWK	AFR	0.072657	0.075474	1e-05	1e-05	1e-05	1e-05	1e-05	1e-05	0.851799	1e-05		2e-05	0.99993	2e-05	1e-05	2e-05
NA18532	NA18532	CHB	EAS	1e-05	1e-05	1e-05	1e-05	1e-05	0.563914	1e-05	0.436006	1e-05	1e-05		2e-05	3e-05	0.99992	1e-05	2e-05
HG00446	HG00446	CHS	EAS	1e-05	1e-05	1e-05	1e-05	1e-05	0.445932	1e-05	0.553988	1e-05	1e-05		2e-05	3e-05	0.99992	1e-05	2e-05
NA18967	NA18967	JPT	EAS	1e-05	1e-05	1e-05	1e-05	1e-05	0.997067	1e-05	1e-05	1e-05	0.002853		2e-05	3e-05	0.997077	0.002853	2e-05
NA18947	NA18947	JPT	EAS	1e-05	1e-05	1e-05	1e-05	1e-05	0.997727	1e-05	1e-05	1e-05	0.002193		2e-05	3e-05	0.997737	0.002193	2e-05
NA19059	NA19059	JPT	EAS	1e-05	1e-05	1e-05	1e-05	1e-05	0.997874	1e-05	1e-05	1e-05	0.002046		2e-05	3e-05	0.997884	0.002046	2e-05
NA18961	NA18961	JPT	EAS	1e-05	1e-05	1e-05	1e-05	1e-05	0.998434	1e-05	1e-05	1e-05	0.001486		2e-05	3e-05	0.998444	0.001486	2e-05
NA18964	NA18964	JPT	EAS	1e-05	1e-05	1e-05	1e-05	1e-05	0.999003	1e-05	1e-05	1e-05	0.000917		2e-05	3e-05	0.999013	0.000917	2e-05
NA18973	NA18973	JPT	EAS	1e-05	1e-05	1e-05	1e-05	1e-05	0.999703	1e-05	1e-05	1e-05	0.000217		2e-05	3e-05	0.999713	0.000217	2e-05
NA19056	NA19056	JPT	EAS	1e-05	1e-05	1e-05	1e-05	1e-05	0.999906	1.4e-05	1e-05	1e-05	1e-05		2.4e-05	3e-05	0.999916	1e-05	2e-05
NA18983	NA18983	JPT	EAS	1e-05	1e-05	1e-05	1e-05	1e-05	0.99991	1e-05	1e-05	1e-05	1e-05		2e-05	3e-05	0.99992	1e-05	2e-05
NA18992	NA18992	JPT	EAS	1e-05	1e-05	1e-05	1e-05	1e-05	0.99991	1e-05	1e-05	1e-05	1e-05		2e-05	3e-05	0.99992	1e-05	2e-05
NA19066	NA19066	JPT	EAS	1e-05	1e-05	1e-05	1e-05	1e-05	0.99991	1e-05	1e-05	1e-05	1e-05		2e-05	3e-05	0.99992	1e-05	2e-05
NA18978	NA18978	JPT	EAS	1e-05	1e-05	1e-05	1e-05	1e-05	0.99991	1e-05	1e-05	1e-05	1e-05		2e-05	3e-05	0.99992	1e-05	2e-05
NA19012	NA19012	JPT	EAS	1e-05	1e-05	1e-05	1e-05	1e-05	0.99991	1e-05	1e-05	1e-05	1e-05		2e-05	3e-05	0.99992	1e-05	2e-05
NA18957	NA18957	JPT	EAS	1e-05	1e-05	1e-05	1e-05	1e-05	0.99991	1e-05	1e-05	1e-05	1e-05		2e-05	3e-05	0.99992	1e-05	2e-05
NA19006	NA19006	JPT	EAS	1e-05	1e-05	1e-05	1e-05	1e-05	0.99991	1e-05	1e-05	1e-05	1e-05		2e-05	3e-05	0.99992	1e-05	2e-05
NA18966	NA18966	JPT	EAS	1e-05	1e-05	1e-05	1e-05	1e-05	0.99991	1e-05	1e-05	1e-05	1e-05		2e-05	3e-05	0.99992	1e-05	2e-05
NA18969	NA18969	JPT	EAS	1e-05	1e-05	1e-05	1e-05	1e-05	0.99991	1e-05	1e-05	1e-05	1e-05		2e-05	3e-05	0.99992	1e-05	2e-05
NA18949	NA18949	JPT	EAS	1e-05	1e-05	1e-05	1e-05	1e-05	0.99991	1e-05	1e-05	1e-05	1e-05		2e-05	3e-05	0.99992	1e-05	2e-05
NA18984	NA18984	JPT	EAS	1e-05	1e-05	1e-05	1e-05	1e-05	0.99991	1e-05	1e-05	1e-05	1e-05		2e-05	3e-05	0.99992	1e-05	2e-05
NA18998	NA18998	JPT	EAS	1e-05	1e-05	1e-05	1e-05	1e-05	0.99991	1e-05	1e-05	1e-05	1e-05		2e-05	3e-05	0.99992	1e-05	2e-05
NA18939	NA18939	JPT	EAS	1e-05	1e-05	1e-05	1e-05	1e-05	0.99991	1e-05	1e-05	1e-05	1e-05		2e-05	3e-05	0.99992	1e-05	2e-05
NA19065	NA19065	JPT	EAS	1e-05	1e-05	1e-05	1e-05	1e-05	0.99991	1e-05	1e-05	1e-05	1e-05		2e-05	3e-05	0.99992	1e-05	2e-05
NA18941	NA18941	JPT	EAS	1e-05	1e-05	1e-05	1e-05	1e-05	0.99991	1e-05	1e-05	1e-05	1e-05		2e-05	3e-05	0.99992	1e-05	2e-05
NA18963	NA18963	JPT	EAS	1e-05	1e-05	1e-05	1e-05	1e-05	0.99991	1e-05	1e-05	1e-05	1e-05		2e-05	3e-05	0.99992	1e-05	2e-05
NA19091	NA19091	JPT	EAS	1e-05	1e-05	1e-05	1e-05	1e-05	0.99991	1e-05	1e-05	1e-05	1e-05		2e-05	3e-05	0.99992	1e-05	2e-05
NA18956	NA18956	JPT	EAS	1e-05	1e-05	1e-05	1e-05	1e-05	0.99991	1e-05	1e-05	1e-05	1e-05		2e-05	3e-05	0.99992	1e-05	2e-05
NA18944	NA18944	JPT	EAS	1e-05	1e-05	1e-05	1e-05	1e-05	0.99991	1e-05	1e-05	1e-05	1e-05		2e-05	3e-05	0.99992	1e-05	2e-05
NA18994	NA18994	JPT	EAS	1e-05	1e-05	1e-05	1e-05	1e-05	0.99991	1e-05	1e-05	1e-05	1e-05		2e-05	3e-05	0.99992	1e-05	2e-05
NA18989	NA18989	JPT	EAS	1e-05	1e-05	1e-05	1e-05	1e-05	0.99991	1e-05	1e-05	1e-05	1e-05		2e-05	3e-05	0.99992	1e-05	2e-05
NA18971	NA18971	JPT	EAS	1e-05	1e-05	1e-05	1e-05	1e-05	0.99991	1e-05	1e-05	1e-05	1e-05		2e-05	3e-05	0.99992	1e-05	2e-05
NA19011	NA19011	JPT	EAS	1e-05	1e-05	1e-05	1e-05	1e-05	0.999906	1e-05	1.4e-05	1e-05	1e-05		2e-05	3e-05	0.99992	1e-05	2e-05
NA18968	NA18968	JPT	EAS	1e-05	1e-05	1e-05	1e-05	1e-05	0.99991	1e-05	1e-05	1e-05	1e-05		2e-05	3e-05	0.99992	1e-05	2e-05
NA19088	NA19088	JPT	EAS	1e-05	1e-05	1e-05	1e-05	1e-05	0.99991	1e-05	1e-05	1e-05	1e-05		2e-05	3e-05	0.99992	1e-05	2e-05
NA19089	NA19089	JPT	EAS	1e-05	1e-05	1e-05	1e-05	1e-05	0.99991	1e-05	1e-05	1e-05	1e-05		2e-05	3e-05	0.99992	1e-05	2e-05
NA18970	NA18970	JPT	EAS	1e-05	1e-05	1e-05	1e-05	1e-05	0.99615	1e-05	0.00377	1e-05	1e-05		2e-05	3e-05	0.99992	1e-05	2e-05
NA19081	NA19081	JPT	EAS	1e-05	1e-05	1e-05	1e-05	1e-05	0.99991	1e-05	1e-05	1e-05	1e-05		2e-05	3e-05	0.99992	1e-05	2e-05
NA19083	NA19083	JPT	EAS	1e-05	1e-05	1e-05	1e-05	1e-05	0.994926	1e-05	0.004994	1e-05	1e-05		2e-05	3e-05	0.99992	1e-05	2e-05
NA18981	NA18981	JPT	EAS	1e-05	1e-05	1e-05	1e-05	1e-05	0.988458	1e-05	0.007468	1e-05	0.004004		2e-05	3e-05	0.995926	0.004004	2e-05
NA19078	NA19078	JPT	EAS	1e-05	1e-05	1e-05	1e-05	1e-05	0.992104	1e-05	0.007816	1e-05	1e-05		2e-05	3e-05	0.99992	1e-05	2e-05
NA19003	NA19003	JPT	EAS	1e-05	1e-05	1e-05	1e-05	1e-05	0.99991	1e-05	1e-05	1e-05	1e-05		2e-05	3e-05	0.99992	1e-05	2e-05
NA18997	NA18997	JPT	EAS	1e-05	1e-05	1e-05	1e-05	1e-05	0.987522	1e-05	0.012398	1e-05	1e-05		2e-05	3e-05	0.99992	1e-05	2e-05
NA19004	NA19004	JPT	EAS	1e-05	1e-05	1e-05	1e-05	1e-05	0.99991	1e-05	1e-05	1e-05	1e-05		2e-05	3e-05	0.99992	1e-05	2e-05
NA19054	NA19054	JPT	EAS	1e-05	1e-05	1e-05	1e-05	1e-05	0.99991	1e-05	1e-05	1e-05	1e-05		2e-05	3e-05	0.99992	1e-05	2e-05
NA19002	NA19002	JPT	EAS	1e-05	1e-05	1e-05	1e-05	1e-05	0.993209	1e-05	0.006711	1e-05	1e-05		2e-05	3e-05	0.99992	1e-05	2e-05
NA19010	NA19010	JPT	EAS	1e-05	1e-05	1e-05	1e-05	1e-05	0.989884	1e-05	0.010036	1e-05	1e-05		2e-05	3e-05	0.99992	1e-05	2e-05
NA19063	NA19063	JPT	EAS	1e-05	1e-05	1e-05	1e-05	1e-05	0.978346	1e-05	0.021574	1e-05	1e-05		2e-05	3e-05	0.99992	1e-05	2e-05
NA18995	NA18995	JPT	EAS	1e-05	1e-05	1e-05	1e-05	1e-05	0.991701	1e-05	0.008219	1e-05	1e-05		2e-05	3e-05	0.99992	1e-05	2e-05
NA19086	NA19086	JPT	EAS	1e-05	1e-05	1e-05	1e-05	1e-05	0.99991	1e-05	1e-05	1e-05	1e-05		2e-05	3e-05	0.99992	1e-05	2e-05
NA18946	NA18946	JPT	EAS	1e-05	1e-05	1e-05	1e-05	1e-05	0.994272	1e-05	0.005648	1e-05	1e-05		2e-05	3e-05	0.99992	1e-05	2e-05
NA19077	NA19077	JPT	EAS	1e-05	1e-05	1e-05	1e-05	1e-05	0.977933	1e-05	0.021987	1e-05	1e-05		2e-05	3e-05	0.99992	1e-05	2e-05
NA19057	NA19057	JPT	EAS	1e-05	1e-05	1e-05	0.005593	1e-05	0.969831	1e-05	0.024506	1e-05	1e-05		2e-05	3e-05	0.994337	1e-05	0.005603
NA19055	NA19055	JPT	EAS	1e-05	1e-05	1e-05	1e-05	1e-05	0.99991	1e-05	1e-05	1e-05	1e-05		2e-05	3e-05	0.99992	1e-05	2e-05
NA18953	NA18953	JPT	EAS	1e-05	1e-05	1e-05	1e-05	1e-05	0.99991	1e-05	1e-05	1e-05	1e-05		2e-05	3e-05	0.99992	1e-05	2e-05
NA18982	NA18982	JPT	EAS	1e-05	1e-05	1e-05	1e-05	1e-05	0.99991	1e-05	1e-05	1e-05	1e-05		2e-05	3e-05	0.99992	1e-05	2e-05
NA19075	NA19075	JPT	EAS	1e-05	1e-05	1e-05	1e-05	1e-05	0.955358	1e-05	0.044562	1e-05	1e-05		2e-05	3e-05	0.99992	1e-05	2e-05
NA19079	NA19079	JPT	EAS	1e-05	1e-05	1e-05	1e-05	1e-05	0.996901	1e-05	1e-05	1e-05	0.003019		2e-05	3e-05	0.996911	0.003019	2e-05
NA18974	NA18974	JPT	EAS	1e-05	1e-05	1e-05	1e-05	1e-05	0.982103	1e-05	0.017817	1e-05	1e-05		2e-05	3e-05	0.99992	1e-05	2e-05
NA18991	NA18991	JPT	EAS	1e-05	1e-05	1e-05	1e-05	1e-05	0.99991	1e-05	1e-05	1e-05	1e-05		2e-05	3e-05	0.99992	1e-05	2e-05
NA18975	NA18975	JPT	EAS	1e-05	1e-05	1e-05	1e-05	1e-05	0.99991	1e-05	1e-05	1e-05	1e-05		2e-05	3e-05	0.99992	1e-05	2e-05
NA18952	NA18952	JPT	EAS	1e-05	1e-05	1e-05	1e-05	1e-05	0.989321	1e-05	0.010599	1e-05	1e-05		2e-05	3e-05	0.99992	1e-05	2e-05
NA19058	NA19058	JPT	EAS	1e-05	1e-05	1e-05	1e-05	1e-05	0.978674	1e-05	0.021246	1e-05	1e-05		2e-05	3e-05	0.99992	1e-05	2e-05
NA18959	NA18959	JPT	EAS	1e-05	1e-05	1e-05	1e-05	1e-05	0.983637	1e-05	0.016283	1e-05	1e-05		2e-05	3e-05	0.99992	1e-05	2e-05
NA19007	NA19007	JPT	EAS	1e-05	1e-05	1e-05	1e-05	1.4e-05	0.93039	1e-05	0.069526	1e-05	1e-05		2.4e-05	3e-05	0.999916	1e-05	2e-05
NA19090	NA19090	JPT	EAS	1e-05	1e-05	1e-05	1e-05	1.2e-05	0.946397	1e-05	0.053522	1e-05	1e-05		2.2e-05	3e-05	0.999919	1e-05	2e-05
NA19060	NA19060	JPT	EAS	1e-05	1e-05	1e-05	1e-05	1e-05	0.99991	1e-05	1e-05	1e-05	1e-05		2e-05	3e-05	0.99992	1e-05	2e-05
NA19070	NA19070	JPT	EAS	1e-05	1e-05	1e-05	1e-05	1e-05	0.9948	1e-05	0.00512	1e-05	1e-05		2e-05	3e-05	0.99992	1e-05	2e-05
NA19082	NA19082	JPT	EAS	1e-05	1e-05	1e-05	1e-05	1e-05	0.986404	1e-05	0.013516	1e-05	1e-05		2e-05	3e-05	0.99992	1e-05	2e-05
NA18960	NA18960	JPT	EAS	1e-05	1e-05	1e-05	1e-05	1e-05	0.965125	1e-05	0.034795	1e-05	1e-05		2e-05	3e-05	0.99992	1e-05	2e-05
NA18948	NA18948	JPT	EAS	1e-05	1e-05	1e-05	1e-05	1e-05	0.997398	1e-05	0.002522	1e-05	1e-05		2e-05	3e-05	0.99992	1e-05	2e-05
NA18999	NA18999	JPT	EAS	1e-05	1e-05	1e-05	1.3e-05	1e-05	0.966167	1e-05	0.03375	1e-05	1e-05		2e-05	3e-05	0.999917	1e-05	2.3e-05
NA19074	NA19074	JPT	EAS	1e-05	1e-05	1e-05	1e-05	1e-05	0.964532	1e-05	0.034024	1e-05	0.001374		2e-05	3e-05	0.998556	0.001374	2e-05
NA18987	NA18987	JPT	EAS	1e-05	1e-05	1e-05	1e-05	1e-05	0.978895	1e-05	0.020466	1e-05	0.00057		2e-05	3e-05	0.999361	0.00057	2e-05
NA19087	NA19087	JPT	EAS	1e-05	1e-05	1e-05	1e-05	1e-05	0.97798	1e-05	0.02194	1e-05	1e-05		2e-05	3e-05	0.99992	1e-05	2e-05
NA18993	NA18993	JPT	EAS	1e-05	1e-05	1e-05	1e-05	1e-05	0.978701	1e-05	0.021219	1e-05	1e-05		2e-05	3e-05	0.99992	1e-05	2e-05
NA18951	NA18951	JPT	EAS	1e-05	1e-05	1e-05	1e-05	1e-05	0.953912	1e-05	0.046008	1e-05	1e-05		2e-05	3e-05	0.99992	1e-05	2e-05
NA19068	NA19068	JPT	EAS	1e-05	1e-05	1e-05	1e-05	1e-05	0.963871	1e-05	0.036049	1e-05	1e-05		2e-05	3e-05	0.99992	1e-05	2e-05
NA18942	NA18942	JPT	EAS	1e-05	1e-05	1e-05	1e-05	1e-05	0.981162	1e-05	0.018758	1e-05	1e-05		2e-05	3e-05	0.99992	1e-05	2e-05
NA18943	NA18943	JPT	EAS	1e-05	1e-05	1e-05	1e-05	1e-05	0.884301	1e-05	0.115619	1e-05	1e-05		2e-05	3e-05	0.99992	1e-05	2e-05
NA19005	NA19005	JPT	EAS	1e-05	1e-05	1.2e-05	1e-05	1e-05	0.972732	1e-05	0.027186	1e-05	1e-05		2e-05	3e-05	0.999918	1e-05	2.2e-05
NA19064	NA19064	JPT	EAS	1e-05	1e-05	1e-05	1e-05	1e-05	0.976585	1e-05	0.023335	1e-05	1e-05		2e-05	3e-05	0.99992	1e-05	2e-05
NA18950	NA18950	JPT	EAS	1e-05	1e-05	1e-05	1e-05	1e-05	0.990008	1e-05	0.009912	1e-05	1e-05		2e-05	3e-05	0.99992	1e-05	2e-05
NA18990	NA18990	JPT	EAS	1e-05	1.5e-05	1e-05	1e-05	1e-05	0.944067	1e-05	0.055849	1e-05	1e-05		2e-05	3.5e-05	0.999916	1e-05	2e-05
NA19076	NA19076	JPT	EAS	1e-05	1e-05	1e-05	1e-05	1e-05	0.974092	1e-05	0.025828	1e-05	1e-05		2e-05	3e-05	0.99992	1e-05	2e-05
NA18979	NA18979	JPT	EAS	1e-05	1e-05	1e-05	1e-05	1e-05	0.959062	1e-05	0.040858	1e-05	1e-05		2e-05	3e-05	0.99992	1e-05	2e-05
NA19080	NA19080	JPT	EAS	1e-05	1e-05	1e-05	1e-05	1e-05	0.99266	1e-05	0.00726	1e-05	1e-05		2e-05	3e-05	0.99992	1e-05	2e-05
NA18965	NA18965	JPT	EAS	1e-05	1e-05	1e-05	1e-05	1e-05	0.959568	1e-05	0.040352	1e-05	1e-05		2e-05	3e-05	0.99992	1e-05	2e-05
NA19084	NA19084	JPT	EAS	1e-05	1e-05	1e-05	1e-05	1e-05	0.956476	1e-05	0.043444	1e-05	1e-05		2e-05	3e-05	0.99992	1e-05	2e-05
NA18985	NA18985	JPT	EAS	1e-05	1e-05	1e-05	1e-05	1e-05	0.983184	1e-05	0.016736	1e-05	1e-05		2e-05	3e-05	0.99992	1e-05	2e-05
NA19072	NA19072	JPT	EAS	1e-05	1e-05	1e-05	1e-05	1e-05	0.949755	1e-05	0.050165	1e-05	1e-05		2e-05	3e-05	0.99992	1e-05	2e-05
NA19001	NA19001	JPT	EAS	1e-05	1e-05	1e-05	1e-05	1e-05	0.966952	1e-05	0.032968	1e-05	1e-05		2e-05	3e-05	0.99992	1e-05	2e-05
NA18980	NA18980	JPT	EAS	1e-05	1e-05	1e-05	1e-05	1e-05	0.949918	1e-05	0.050001	1e-05	1e-05		2e-05	3e-05	0.999919	1e-05	2e-05
NA18954	NA18954	JPT	EAS	1e-05	1e-05	1e-05	1e-05	1e-05	0.861707	1e-05	0.138213	1e-05	1e-05		2e-05	3e-05	0.99992	1e-05	2e-05
NA18976	NA18976	JPT	EAS	1e-05	1e-05	1e-05	1e-05	1e-05	0.838439	1e-05	0.161481	1e-05	1e-05		2e-05	3e-05	0.99992	1e-05	2e-05
HG00559	HG00559	CHS	EAS	1e-05	1e-05	1e-05	1e-05	1e-05	0.54869	1e-05	0.45123	1e-05	1e-05		2e-05	3e-05	0.99992	1e-05	2e-05
NA18633	NA18633	CHB	EAS	1e-05	1e-05	1e-05	1e-05	1e-05	0.611792	1e-05	0.388128	1e-05	1e-05		2e-05	3e-05	0.99992	1e-05	2e-05
HG02026	HG02026	KHV	EAS	1e-05	1e-05	1e-05	1e-05	1e-05	0.09906	1e-05	0.90086	1e-05	1e-05		2e-05	3e-05	0.99992	1e-05	2e-05
NA18745	NA18745	CHB	EAS	1e-05	1e-05	1e-05	1e-05	0.006988	0.675694	1e-05	0.317249	1e-05	1e-05		0.006998	3e-05	0.992943	1e-05	2e-05
NA18572	NA18572	CHB	EAS	1e-05	1e-05	1e-05	1e-05	1e-05	0.710666	1e-05	0.289254	1e-05	1e-05		2e-05	3e-05	0.99992	1e-05	2e-05
NA18593	NA18593	CHB	EAS	1e-05	1e-05	0.003157	1e-05	1e-05	0.591007	1e-05	0.405766	1e-05	1e-05		2e-05	3e-05	0.996773	1e-05	0.003167
HG02155	HG02155	CDX	EAS	1e-05	1e-05	1e-05	1e-05	1e-05	0.05974	1e-05	0.94018	1e-05	1e-05		2e-05	3e-05	0.99992	1e-05	2e-05
HG02164	HG02164	CDX	EAS	1e-05	1e-05	1e-05	0.009207	1e-05	0.057023	1e-05	0.9337	1e-05	1e-05		2e-05	3e-05	0.990723	1e-05	0.009217
HG02190	HG02190	CDX	EAS	1e-05	1e-05	0.013185	1e-05	1e-05	0.06162	1e-05	0.925124	1e-05	1e-05		2e-05	3e-05	0.986744	1e-05	0.013195
NA18614	NA18614	CHB	EAS	1e-05	1e-05	1e-05	1e-05	1e-05	0.595873	1e-05	0.404047	1e-05	1e-05		2e-05	3e-05	0.99992	1e-05	2e-05
HG02401	HG02401	CDX	EAS	1e-05	1e-05	1e-05	1e-05	1e-05	0.054193	1e-05	0.943352	1e-05	0.002385		2e-05	3e-05	0.997545	0.002385	2e-05
HG02186	HG02186	CDX	EAS	1e-05	1e-05	1e-05	0.011595	1e-05	0.052353	1e-05	0.935983	1e-05	1e-05		2e-05	3e-05	0.988336	1e-05	0.011605
HG00699	HG00699	CHS	EAS	1e-05	1e-05	1e-05	1e-05	1e-05	0.34309	1e-05	0.65683	1e-05	1e-05		2e-05	3e-05	0.99992	1e-05	2e-05
HG02019	HG02019	KHV	EAS	1e-05	1e-05	1e-05	0.009276	0.007493	0.098275	1e-05	0.884896	1e-05	1e-05		0.007503	3e-05	0.983171	1e-05	0.009286
HG02360	HG02360	CDX	EAS	1e-05	1e-05	1.7e-05	1e-05	1e-05	0.073347	1e-05	0.926566	1e-05	1e-05		2e-05	3e-05	0.999913	1e-05	2.7e-05
HG00599	HG00599	CHS	EAS	1e-05	1.3e-05	1e-05	1e-05	1e-05	0.553959	1e-05	0.445958	1e-05	1e-05		2e-05	3.3e-05	0.999917	1e-05	2e-05
HG01813	HG01813	CDX	EAS	1e-05	1e-05	1e-05	1e-05	1e-05	0.065391	1e-05	0.934529	1e-05	1e-05		2e-05	3e-05	0.99992	1e-05	2e-05
HG01817	HG01817	CDX	EAS	1e-05	1e-05	1e-05	0.003382	1e-05	0.049087	1e-05	0.94746	1e-05	1e-05		2e-05	3e-05	0.996547	1e-05	0.003392
HG01808	HG01808	CDX	EAS	1e-05	1e-05	1e-05	0.001841	1e-05	0.050044	1e-05	0.948045	1e-05	1e-05		2e-05	3e-05	0.998089	1e-05	0.001851
HG02180	HG02180	CDX	EAS	1e-05	1e-05	1e-05	1e-05	1e-05	0.041986	1e-05	0.957934	1e-05	1e-05		2e-05	3e-05	0.99992	1e-05	2e-05
HG00729	HG00729	CHS	EAS	1e-05	1e-05	1e-05	1e-05	1e-05	0.328556	1e-05	0.671364	1e-05	1e-05		2e-05	3e-05	0.99992	1e-05	2e-05
NA18595	NA18595	CHB	EAS	1e-05	1e-05	1e-05	1e-05	1e-05	0.696157	1e-05	0.303763	1e-05	1e-05		2e-05	3e-05	0.99992	1e-05	2e-05
NA18549	NA18549	CHB	EAS	1e-05	1e-05	1e-05	1e-05	1.1e-05	0.42877	1e-05	0.571149	1e-05	1e-05		2.1e-05	3e-05	0.999919	1e-05	2e-05
HG00407	HG00407	CHS	EAS	1e-05	1e-05	1e-05	1e-05	1e-05	0.386053	1e-05	0.613867	1e-05	1e-05		2e-05	3e-05	0.99992	1e-05	2e-05
NA18624	NA18624	CHB	EAS	1e-05	1e-05	1e-05	1e-05	1e-05	0.660016	1e-05	0.339904	1e-05	1e-05		2e-05	3e-05	0.99992	1e-05	2e-05
HG02029	HG02029	KHV	EAS	1e-05	1e-05	1e-05	1e-05	1e-05	0.257369	1e-05	0.742551	1e-05	1e-05		2e-05	3e-05	0.99992	1e-05	2e-05
NA18616	NA18616	CHB	EAS	1e-05	1e-05	1e-05	1e-05	1e-05	0.472438	1e-05	0.527482	1e-05	1e-05		2e-05	3e-05	0.99992	1e-05	2e-05
HG02397	HG02397	CDX	EAS	1e-05	1e-05	1e-05	1e-05	1e-05	0.066016	1e-05	0.933904	1e-05	1e-05		2e-05	3e-05	0.99992	1e-05	2e-05
NA18577	NA18577	CHB	EAS	1e-05	1e-05	1e-05	1e-05	1e-05	0.581067	1e-05	0.418853	1e-05	1e-05		2e-05	3e-05	0.99992	1e-05	2e-05
HG01802	HG01802	CDX	EAS	1e-05	1e-05	1e-05	0.000474	1e-05	0.088239	1e-05	0.911178	1e-05	4.9e-05		2e-05	3e-05	0.999417	4.9e-05	0.000484
NA18747	NA18747	CHB	EAS	1e-05	1e-05	1e-05	1e-05	1e-05	0.531108	1e-05	0.468469	1e-05	0.000353		2e-05	3e-05	0.999577	0.000353	2e-05
HG02355	HG02355	CDX	EAS	1e-05	1e-05	1e-05	0.001233	1e-05	0.03223	1e-05	0.966468	1e-05	1e-05		2e-05	3e-05	0.998698	1e-05	0.001243
HG00766	HG00766	CDX	EAS	1e-05	1e-05	1e-05	1e-05	1e-05	0.022674	1e-05	0.977246	1e-05	1e-05		2e-05	3e-05	0.99992	1e-05	2e-05
HG00525	HG00525	CHS	EAS	1e-05	1e-05	1e-05	1e-05	1e-05	0.472944	1e-05	0.525693	1e-05	0.001293		2e-05	3e-05	0.998637	0.001293	2e-05
HG01795	HG01795	CDX	EAS	1e-05	1e-05	1e-05	0.006735	1e-05	0.0166	1e-05	0.976595	1e-05	1e-05		2e-05	3e-05	0.993195	1e-05	0.006745
HG01800	HG01800	CDX	EAS	1e-05	1e-05	1e-05	1e-05	1e-05	0.043337	1e-05	0.956583	1e-05	1e-05		2e-05	3e-05	0.99992	1e-05	2e-05
HG00442	HG00442	CHS	EAS	1e-05	1e-05	1e-05	1e-05	1e-05	0.397035	1e-05	0.602885	1e-05	1e-05		2e-05	3e-05	0.99992	1e-05	2e-05
HG00653	HG00653	CHS	EAS	1e-05	1e-05	1e-05	1e-05	1e-05	0.309579	1.1e-05	0.69034	1e-05	1e-05		2.1e-05	3e-05	0.999919	1e-05	2e-05
HG02410	HG02410	CDX	EAS	1e-05	1e-05	1e-05	1e-05	1e-05	0.028559	1e-05	0.971361	1e-05	1e-05		2e-05	3e-05	0.99992	1e-05	2e-05
HG00610	HG00610	CHS	EAS	1e-05	1e-05	1e-05	1e-05	1e-05	0.478397	1e-05	0.521523	1e-05	1e-05		2e-05	3e-05	0.99992	1e-05	2e-05
NA18630	NA18630	CHB	EAS	1e-05	1e-05	1e-05	1e-05	1e-05	0.361563	1e-05	0.638357	1e-05	1e-05		2e-05	3e-05	0.99992	1e-05	2e-05
NA18622	NA18622	CHB	EAS	1e-05	1e-05	1e-05	1e-05	1e-05	0.559075	1e-05	0.440845	1e-05	1e-05		2e-05	3e-05	0.99992	1e-05	2e-05
HG01816	HG01816	CDX	EAS	1e-05	1e-05	1e-05	1e-05	1e-05	0.017846	1e-05	0.982074	1e-05	1e-05		2e-05	3e-05	0.99992	1e-05	2e-05
HG02392	HG02392	CDX	EAS	1e-05	1e-05	1e-05	1e-05	1e-05	0.015992	1e-05	0.983928	1e-05	1e-05		2e-05	3e-05	0.99992	1e-05	2e-05
HG00982	HG00982	CDX	EAS	1e-05	1e-05	1e-05	1e-05	1e-05	0.025012	1e-05	0.974908	1e-05	1e-05		2e-05	3e-05	0.99992	1e-05	2e-05
HG00409	HG00409	CHS	EAS	1e-05	1e-05	1e-05	1e-05	1e-05	0.448984	1e-05	0.550936	1e-05	1e-05		2e-05	3e-05	0.99992	1e-05	2e-05
HG00479	HG00479	CHS	EAS	1e-05	1e-05	1e-05	1e-05	1e-05	0.424316	1e-05	0.575604	1e-05	1e-05		2e-05	3e-05	0.99992	1e-05	2e-05
HG00674	HG00674	CHS	EAS	1e-05	1e-05	1e-05	1e-05	1e-05	0.332549	1e-05	0.667371	1e-05	1e-05		2e-05	3e-05	0.99992	1e-05	2e-05
NA18582	NA18582	CHB	EAS	1e-05	1.1e-05	1e-05	1e-05	1e-05	0.438747	1e-05	0.561171	1e-05	1e-05		2e-05	3.1e-05	0.999918	1e-05	2e-05
HG00583	HG00583	CHS	EAS	1e-05	1e-05	1e-05	1e-05	1e-05	0.345361	1e-05	0.654559	1e-05	1e-05		2e-05	3e-05	0.99992	1e-05	2e-05
HG01028	HG01028	CDX	EAS	1e-05	1e-05	1e-05	1e-05	1e-05	0.011746	1e-05	0.988174	1e-05	1e-05		2e-05	3e-05	0.99992	1e-05	2e-05
HG00422	HG00422	CHS	EAS	1e-05	1e-05	1e-05	1e-05	1e-05	0.37089	1e-05	0.62903	1e-05	1e-05		2e-05	3e-05	0.99992	1e-05	2e-05
HG00463	HG00463	CHS	EAS	1e-05	1e-05	1e-05	1e-05	1e-05	0.400081	1e-05	0.599839	1e-05	1e-05		2e-05	3e-05	0.99992	1e-05	2e-05
HG00728	HG00728	CHS	EAS	1e-05	1e-05	1e-05	1e-05	1e-05	0.307324	1e-05	0.692596	1e-05	1e-05		2e-05	3e-05	0.99992	1e-05	2e-05
HG01796	HG01796	CDX	EAS	1e-05	1e-05	1e-05	1e-05	1e-05	0.007797	1e-05	0.991349	1e-05	0.000784		2e-05	3e-05	0.999146	0.000784	2e-05
HG01809	HG01809	CDX	EAS	1e-05	1e-05	1e-05	1e-05	1e-05	0.016191	1e-05	0.983729	1e-05	1e-05		2e-05	3e-05	0.99992	1e-05	2e-05
HG00410	HG00410	CHS	EAS	1.3e-05	1.3e-05	1e-05	1e-05	1e-05	0.425339	1e-05	0.574576	1e-05	1e-05		2e-05	3.6e-05	0.999915	1e-05	2e-05
HG02373	HG02373	CDX	EAS	1e-05	1e-05	1e-05	1e-05	1e-05	0.008654	1e-05	0.991266	1e-05	1e-05		2e-05	3e-05	0.99992	1e-05	2e-05
NA18534	NA18534	CHB	EAS	1e-05	1e-05	1e-05	1e-05	1e-05	0.643094	0.00211	0.354726	1e-05	1e-05		0.00212	3e-05	0.99782	1e-05	2e-05
HG02076	HG02076	KHV	EAS	1.5e-05	1e-05	1e-05	0.008771	1e-05	0.081811	1e-05	0.909343	1e-05	1e-05		2e-05	3.5e-05	0.991154	1e-05	0.008781
NA18636	NA18636	CHB	EAS	1e-05	1e-05	1e-05	1e-05	1e-05	0.31572	1e-05	0.6842	1e-05	1e-05		2e-05	3e-05	0.99992	1e-05	2e-05
HG00613	HG00613	CHS	EAS	1e-05	1.6e-05	1e-05	1e-05	1e-05	0.469732	1e-05	0.530181	1e-05	1e-05		2e-05	3.6e-05	0.999913	1e-05	2e-05
HG00698	HG00698	CHS	EAS	1e-05	1e-05	1e-05	1e-05	1e-05	0.303398	1e-05	0.696522	1e-05	1e-05		2e-05	3e-05	0.99992	1e-05	2e-05
NA18566	NA18566	CHB	EAS	1e-05	1e-05	1e-05	1e-05	1e-05	0.62324	1e-05	0.37668	1e-05	1e-05		2e-05	3e-05	0.99992	1e-05	2e-05
NA18606	NA18606	CHB	EAS	1e-05	1e-05	1e-05	1e-05	1e-05	0.428499	1.4e-05	0.571417	1e-05	1e-05		2.4e-05	3e-05	0.999916	1e-05	2e-05
HG00675	HG00675	CHS	EAS	1e-05	1e-05	1e-05	1e-05	1e-05	0.334926	1e-05	0.664994	1e-05	1e-05		2e-05	3e-05	0.99992	1e-05	2e-05
HG02374	HG02374	CDX	EAS	1e-05	1e-05	1e-05	1e-05	1e-05	0.020118	1e-05	0.979802	1e-05	1e-05		2e-05	3e-05	0.99992	1e-05	2e-05
HG02184	HG02184	CDX	EAS	1e-05	1e-05	1e-05	1e-05	1e-05	0.022415	1e-05	0.977505	1e-05	1e-05		2e-05	3e-05	0.99992	1e-05	2e-05
NA18631	NA18631	CHB	EAS	1e-05	1e-05	1e-05	1e-05	1e-05	0.524003	1e-05	0.475917	1e-05	1e-05		2e-05	3e-05	0.99992	1e-05	2e-05
NA18574	NA18574	CHB	EAS	1e-05	1e-05	1e-05	1e-05	1e-05	0.694303	1e-05	0.305617	1e-05	1e-05		2e-05	3e-05	0.99992	1e-05	2e-05
NA18543	NA18543	CHB	EAS	1e-05	1e-05	1e-05	1e-05	1e-05	0.422309	1e-05	0.577611	1e-05	1e-05		2e-05	3e-05	0.99992	1e-05	2e-05
NA18570	NA18570	CHB	EAS	1e-05	1.4e-05	1e-05	1e-05	1e-05	0.425852	1e-05	0.574064	1e-05	1e-05		2e-05	3.4e-05	0.999916	1e-05	2e-05
HG00881	HG00881	CDX	EAS	1e-05	1e-05	1e-05	0.00443	1e-05	0.0035	1e-05	0.992	1e-05	1e-05		2e-05	3e-05	0.9955	1e-05	0.00444
HG01031	HG01031	CDX	EAS	1e-05	1e-05	0.008019	1e-05	1e-05	1e-05	1e-05	0.991348	1e-05	0.000563		2e-05	3e-05	0.991358	0.000563	0.008029
HG01794	HG01794	CDX	EAS	1e-05	1e-05	1e-05	1e-05	1e-05	0.013204	1e-05	0.986716	1e-05	1e-05		2e-05	3e-05	0.99992	1e-05	2e-05
HG00844	HG00844	CDX	EAS	1e-05	1e-05	1e-05	1e-05	1e-05	0.005649	0.000617	0.993664	1e-05	1e-05		0.000627	3e-05	0.999313	1e-05	2e-05
HG01799	HG01799	CDX	EAS	1e-05	1e-05	1e-05	1e-05	1e-05	0.027095	1e-05	0.972825	1e-05	1e-05		2e-05	3e-05	0.99992	1e-05	2e-05
NA18617	NA18617	CHB	EAS	1e-05	1e-05	1e-05	1e-05	1e-05	0.451503	1e-05	0.548417	1e-05	1e-05		2e-05	3e-05	0.99992	1e-05	2e-05
HG00626	HG00626	CHS	EAS	1e-05	1e-05	1e-05	1e-05	1e-05	0.445463	1e-05	0.554457	1e-05	1e-05		2e-05	3e-05	0.99992	1e-05	2e-05
HG02389	HG02389	CDX	EAS	1e-05	1e-05	1e-05	1e-05	1.2e-05	0.042011	1e-05	0.957906	1e-05	1e-05		2.2e-05	3e-05	0.999917	1e-05	2e-05
HG01810	HG01810	CDX	EAS	1e-05	1e-05	1e-05	1e-05	1e-05	0.014458	1e-05	0.985462	1e-05	1e-05		2e-05	3e-05	0.99992	1e-05	2e-05
HG02390	HG02390	CDX	EAS	1e-05	1e-05	1e-05	0.002251	1e-05	1e-05	1e-05	0.997669	1e-05	1e-05		2e-05	3e-05	0.997679	1e-05	0.002261
HG00445	HG00445	CHS	EAS	1e-05	1e-05	1e-05	1e-05	1e-05	0.401864	1e-05	0.598056	1e-05	1e-05		2e-05	3e-05	0.99992	1e-05	2e-05
HG01804	HG01804	CDX	EAS	1e-05	1e-05	1e-05	1e-05	1e-05	0.029629	1e-05	0.968905	1e-05	0.001396		2e-05	3e-05	0.998534	0.001396	2e-05
HG00513	HG00513	CHS	EAS	1e-05	1e-05	1e-05	1e-05	1e-05	0.382141	1e-05	0.617779	1e-05	1e-05		2e-05	3e-05	0.99992	1e-05	2e-05
HG01046	HG01046	CDX	EAS	1e-05	1e-05	1e-05	1e-05	1e-05	0.028932	1e-05	0.970988	1e-05	1e-05		2e-05	3e-05	0.99992	1e-05	2e-05
HG00632	HG00632	CHS	EAS	1e-05	1e-05	1e-05	1e-05	1e-05	0.451518	1e-05	0.548402	1e-05	1e-05		2e-05	3e-05	0.99992	1e-05	2e-05
HG00879	HG00879	CDX	EAS	1e-05	1e-05	1e-05	1e-05	1e-05	1e-05	1e-05	0.99991	1e-05	1e-05		2e-05	3e-05	0.99992	1e-05	2e-05
HG00672	HG00672	CHS	EAS	1e-05	1e-05	1.1e-05	1e-05	1e-05	0.290072	1.4e-05	0.709842	1e-05	1e-05		2.4e-05	3e-05	0.999914	1e-05	2.1e-05
HG02367	HG02367	CDX	EAS	1e-05	1e-05	1e-05	1e-05	1e-05	1e-05	1e-05	0.99991	1e-05	1e-05		2e-05	3e-05	0.99992	1e-05	2e-05
HG02188	HG02188	CDX	EAS	1e-05	1e-05	1e-05	1e-05	1e-05	1e-05	1e-05	0.99991	1e-05	1e-05		2e-05	3e-05	0.99992	1e-05	2e-05
HG02382	HG02382	CDX	EAS	1e-05	1e-05	1e-05	1e-05	1e-05	0.010548	1e-05	0.989372	1e-05	1e-05		2e-05	3e-05	0.99992	1e-05	2e-05
HG02250	HG02250	CDX	EAS	1e-05	1e-05	1e-05	1e-05	1e-05	0.016392	1e-05	0.983528	1e-05	1e-05		2e-05	3e-05	0.99992	1e-05	2e-05
NA18603	NA18603	CHB	EAS	1e-05	1.5e-05	1e-05	1e-05	1e-05	0.502253	1e-05	0.496712	1e-05	0.00096		2e-05	3.5e-05	0.998965	0.00096	2e-05
HG00560	HG00560	CHS	EAS	1e-05	1e-05	1e-05	1e-05	1e-05	0.424823	1e-05	0.575097	1e-05	1e-05		2e-05	3e-05	0.99992	1e-05	2e-05
[truncated: 507 more rows]
