# Supplementary material for: Development and Application of Genetic Ancestry Reconstruction Methods to Study Diversity of Patient-Derived Models in the NCI PDXNet Consortium
Source: Cancer Res Commun. 2024 Aug 16;4(8):2147–52. doi: 10.1158/2767-9764.CRC-23-0417 (PMC11328913; doi:10.1158/2767-9764.CRC-23-0417)
Supplement: Table S4 — Ancestral estimates 1000Genomes individuals (n=929) not used in reference panel generation. Estimates calculated from 1000Genomes K=10 admixture data, SNPWeights Panel, and the differences between these estimates for each individual. [file crc-23-0417_table_s4_supps4.xlsx]

## Sheet: Sheet1
Table S5: Ancestral estimates 1000Genomes individuals (n=929) not used in reference panel generation. Estimates calculated from 1000Genomes K=10 admixture data, SNPWeights Panel, and the differences between these estimates for each individual.
Individuals				1000Genomes Unsupervised (K=10)					SNPWeights					Differences from 1000Genomes K=10 Estimates
IID	IID2	POP	SUPER_POP	EUR	AFR	EAS	AMR	SAS	EUR	AFR	EAS	AMR	SAS	DIFF_EUR	DIFF_AFR	DIFF_EAS	DIFF_AMR	DIFF_SAS
HG00097	HG00097	GBR	EUR	0.986364	3e-05	2e-05	1e-05	0.013576	0.947356	0	0	0.0237878	0.0288566	-0.0390083	-3e-05	-2e-05	0.0237778	0.0152806
HG00099	HG00099	GBR	EUR	0.99992	3e-05	2e-05	1e-05	2e-05	0.982109	0	0	0.0178912	0	-0.0178112	-3e-05	-2e-05	0.0178812	-2e-05
HG00171	HG00171	FIN	EUR	0.965754	3e-05	0.030037	0.004159	2e-05	0.876052	0	0.0504774	0.0584128	0.0150582	-0.0897023	-3e-05	0.0204404	0.0542538	0.0150382
HG00173	HG00173	FIN	EUR	0.960025	3e-05	0.027993	0.011932	2e-05	0.890238	0	0.0445425	0.0557165	0.00950296	-0.0697869	-3e-05	0.0165495	0.0437845	0.00948296
HG00174	HG00174	FIN	EUR	0.979442	3e-05	0.00803	0.012479	2e-05	0.922008	0	0.0320654	0.0459268	0	-0.0574342	-3e-05	0.0240354	0.0334478	-2e-05
HG00176	HG00176	FIN	EUR	0.963171	3e-05	0.036768	1e-05	2e-05	0.891923	0	0.0479562	0.0529157	0.00720539	-0.0712483	-3e-05	0.0111882	0.0529057	0.00718539
HG00177	HG00177	FIN	EUR	0.943155	3e-05	0.042891	0.013904	2e-05	0.872373	0	0.0566222	0.0527358	0.0182692	-0.0707822	-3e-05	0.0137312	0.0388318	0.0182492
HG00178	HG00178	FIN	EUR	0.971453	3e-05	0.028487	1e-05	2e-05	0.907239	0	0.0423912	0.0345525	0.0158174	-0.0642141	-3e-05	0.0139042	0.0345425	0.0157974
HG00179	HG00179	FIN	EUR	0.96727	3e-05	0.029484	0.003197	2e-05	0.877964	0	0.0490718	0.0505749	0.0223891	-0.0893058	-3e-05	0.0195878	0.0473779	0.0223691
HG00180	HG00180	FIN	EUR	0.974423	3e-05	0.025518	1e-05	2e-05	0.880529	0	0.0534662	0.0501395	0.0158657	-0.0938944	-3e-05	0.0279482	0.0501295	0.0158457
HG00181	HG00181	FIN	EUR	0.943911	0.002425	0.030479	1e-05	0.023176	0.897816	0.016574	0.0343398	0.0152611	0.0360091	-0.046095	0.014149	0.00386077	0.0152511	0.0128331
HG00182	HG00182	FIN	EUR	0.958338	3e-05	0.024656	0.016957	2e-05	0.877565	0.00687594	0.0517506	0.0489545	0.0148542	-0.0807733	0.00684594	0.0270946	0.0319975	0.0148342
HG00183	HG00183	FIN	EUR	0.968462	3e-05	0.027778	1e-05	0.00372	0.876481	0	0.0438192	0.0456979	0.0340016	-0.0919808	-3e-05	0.0160412	0.0456879	0.0302816
HG00185	HG00185	FIN	EUR	0.960097	3e-05	0.037477	1e-05	0.002386	0.880139	0	0.060218	0.046613	0.0130297	-0.0799577	-3e-05	0.022741	0.046603	0.0106437
HG00186	HG00186	FIN	EUR	0.958283	3e-05	0.022453	0.019214	2e-05	0.887055	0	0.0428013	0.0478955	0.0222477	-0.0712275	-3e-05	0.0203483	0.0286815	0.0222277
HG00187	HG00187	FIN	EUR	0.966522	3e-05	0.028767	0.004661	2e-05	0.883423	0.000109395	0.0508017	0.053219	0.012447	-0.0830991	7.93946e-05	0.0220347	0.048558	0.012427
HG00188	HG00188	FIN	EUR	0.979515	3e-05	0.017959	0.002476	2e-05	0.899966	0	0.0473282	0.0375886	0.015117	-0.0795488	-3e-05	0.0293692	0.0351126	0.015097
HG00189	HG00189	FIN	EUR	0.961557	3e-05	0.030512	0.007878	2.4e-05	0.876783	0	0.0676046	0.0487062	0.00690664	-0.0847744	-3e-05	0.0370926	0.0408282	0.00688264
HG00190	HG00190	FIN	EUR	0.969456	3e-05	0.008503	0.001458	0.020553	0.918776	0	0.0303782	0.0367162	0.0141293	-0.0506797	-3e-05	0.0218752	0.0352582	-0.00642367
HG00242	HG00242	GBR	EUR	0.995238	3e-05	2e-05	0.004691	2e-05	0.972276	0	0	0.023174	0.00454996	-0.022962	-3e-05	-2e-05	0.018483	0.00452996
HG00266	HG00266	FIN	EUR	0.959146	3e-05	0.034724	1e-05	0.006089	0.895625	0.00606226	0.0376022	0.0415779	0.0191323	-0.0635206	0.00603226	0.00287815	0.0415679	0.0130433
HG00267	HG00267	FIN	EUR	0.963367	3e-05	0.036572	1e-05	2e-05	0.884943	0	0.0557018	0.0378015	0.0215534	-0.0784237	-3e-05	0.0191298	0.0377915	0.0215334
HG00268	HG00268	FIN	EUR	0.977827	3e-05	0.01457	0.007554	2e-05	0.914231	0	0.0448163	0.0372206	0.00373251	-0.0635964	-3e-05	0.0302463	0.0296666	0.00371251
HG00269	HG00269	FIN	EUR	0.980503	3e-05	0.013545	0.005902	2e-05	0.897894	0	0.0224578	0.0528382	0.0268101	-0.0826092	-3e-05	0.00891285	0.0469362	0.0267901
HG00271	HG00271	FIN	EUR	0.954705	3e-05	0.045234	1e-05	2e-05	0.877858	0	0.0577035	0.0406475	0.0237915	-0.0768475	-3e-05	0.0124695	0.0406375	0.0237715
HG00272	HG00272	FIN	EUR	0.956781	3e-05	0.023595	0.009652	0.009942	0.857192	7.58502e-06	0.0533119	0.0472252	0.0422629	-0.0995886	-2.2415e-05	0.0297169	0.0375732	0.0323209
HG00273	HG00273	FIN	EUR	0.974736	3e-05	0.025199	1e-05	2.5e-05	0.913793	0	0.0461097	0.0385523	0.00154543	-0.0609435	-3e-05	0.0209107	0.0385423	0.00152043
HG00274	HG00274	FIN	EUR	0.989995	3e-05	0.009945	1e-05	2e-05	0.901556	0	0.0485392	0.0499048	0	-0.0884391	-3e-05	0.0385942	0.0498948	-2e-05
HG00275	HG00275	FIN	EUR	0.985314	3e-05	0.014625	1e-05	2e-05	0.917764	0	0.0343964	0.0390226	0.00881744	-0.0675505	-3e-05	0.0197714	0.0390126	0.00879744
HG00276	HG00276	FIN	EUR	0.955084	3e-05	0.020263	0.015802	0.008822	0.891311	0	0.0423885	0.0561548	0.0101456	-0.0637729	-3e-05	0.0221255	0.0403528	0.00132358
HG00277	HG00277	FIN	EUR	0.979872	3e-05	2.9e-05	0.008093	0.011976	0.908491	0	0.0240711	0.0377535	0.0296848	-0.0713815	-3e-05	0.0240421	0.0296605	0.0177088
HG00278	HG00278	FIN	EUR	0.971024	3e-05	0.0151	0.003457	0.010389	0.867458	0	0.0394585	0.0478955	0.0451882	-0.103566	-3e-05	0.0243585	0.0444385	0.0347992
HG00280	HG00280	FIN	EUR	0.972728	3e-05	0.023705	0.003517	2e-05	0.898043	0	0.0488722	0.0353219	0.017763	-0.0746851	-3e-05	0.0251672	0.0318049	0.017743
HG00281	HG00281	FIN	EUR	0.970391	3e-05	0.023915	0.005644	2e-05	0.880426	0	0.0434783	0.0582594	0.0178361	-0.0899648	-3e-05	0.0195633	0.0526154	0.0178161
HG00282	HG00282	FIN	EUR	0.969561	3e-05	0.030379	1e-05	2e-05	0.878343	0	0.0512693	0.0463357	0.0240518	-0.0912179	-3e-05	0.0208903	0.0463257	0.0240318
HG00284	HG00284	FIN	EUR	0.972601	3e-05	0.027339	1e-05	2e-05	0.890487	0	0.0474461	0.0481245	0.0139428	-0.0821143	-3e-05	0.0201071	0.0481145	0.0139228
HG00285	HG00285	FIN	EUR	0.972475	3e-05	0.020119	0.007356	2e-05	0.868491	0	0.0581126	0.0446641	0.0287326	-0.103984	-3e-05	0.0379936	0.0373081	0.0287126
HG00288	HG00288	FIN	EUR	0.965475	3e-05	0.012444	1e-05	0.022041	0.866309	0	0.0260388	0.0552905	0.0523613	-0.0991656	-3e-05	0.0135948	0.0552805	0.0303203
HG00290	HG00290	FIN	EUR	0.953693	3e-05	0.029922	0.009297	0.007058	0.861363	0	0.0562618	0.0527398	0.0296351	-0.0923297	-3e-05	0.0263398	0.0434428	0.0225771
HG00304	HG00304	FIN	EUR	0.985251	3e-05	0.014689	1e-05	2e-05	0.905921	0	0.0392401	0.0528849	0.00195388	-0.0793299	-3e-05	0.0245511	0.0528749	0.00193388
HG00306	HG00306	FIN	EUR	0.972389	3e-05	0.024604	0.000993	0.001983	0.900871	0	0.0280129	0.0501951	0.0209208	-0.0715178	-3e-05	0.00340892	0.0492021	0.0189378
HG00308	HG00308	FIN	EUR	0.950963	3e-05	0.033469	1e-05	0.015528	0.892165	0	0.0587798	0.042842	0.00621291	-0.0587977	-3e-05	0.0253108	0.042832	-0.00931509
HG00309	HG00309	FIN	EUR	0.968228	3e-05	0.027171	0.00455	2e-05	0.895077	0	0.0592411	0.0456819	0	-0.073151	-3e-05	0.0320701	0.0411319	-2e-05
HG00310	HG00310	FIN	EUR	0.985107	3e-05	0.013394	0.001449	2e-05	0.904132	0	0.0437641	0.0432685	0.00883565	-0.0809753	-3e-05	0.0303701	0.0418195	0.00881565
HG00311	HG00311	FIN	EUR	0.99076	3e-05	2e-05	0.00917	2e-05	0.936519	0	0.0323903	0.0310907	0	-0.054241	-3e-05	0.0323703	0.0219207	-2e-05
HG00313	HG00313	FIN	EUR	0.973459	3e-05	0.026482	1e-05	2e-05	0.889753	0	0.0569081	0.047978	0.00536091	-0.083706	-3e-05	0.0304261	0.047968	0.00534091
HG00315	HG00315	FIN	EUR	0.973467	3e-05	0.023649	0.002833	2e-05	0.892557	0	0.028769	0.0624741	0.0161994	-0.0809096	-3e-05	0.00512004	0.0596411	0.0161794
HG00318	HG00318	FIN	EUR	0.995493	3e-05	0.004447	1e-05	2e-05	0.913181	0	0.0215876	0.0398871	0.0253447	-0.0823124	-3e-05	0.0171406	0.0398771	0.0253247
HG00319	HG00319	FIN	EUR	0.966281	3e-05	0.029628	0.004041	2e-05	0.882151	0	0.0471339	0.0441599	0.0265552	-0.08413	-3e-05	0.0175059	0.0401189	0.0265352
HG00320	HG00320	FIN	EUR	0.975716	3e-05	0.024224	1e-05	2e-05	0.89772	0	0.045273	0.0570066	0	-0.0779956	-3e-05	0.021049	0.0569966	-2e-05
HG00321	HG00321	FIN	EUR	0.970479	3e-05	0.026026	0.003444	2e-05	0.881321	0	0.0540039	0.043001	0.0216744	-0.0891583	-3e-05	0.0279779	0.039557	0.0216544
HG00323	HG00323	FIN	EUR	0.977419	3e-05	0.022521	1e-05	2e-05	0.886752	0	0.0733094	0.0387256	0.00121336	-0.0906673	-3e-05	0.0507884	0.0387156	0.00119336
HG00324	HG00324	FIN	EUR	0.97841	3e-05	0.019871	0.001668	2e-05	0.893692	0	0.0435721	0.0627094	2.65009e-05	-0.0847179	-3e-05	0.0237011	0.0610414	6.50091e-06
HG00325	HG00325	FIN	EUR	0.964088	3e-05	0.032662	0.0032	2e-05	0.867815	0	0.0775946	0.0443196	0.0102705	-0.0962727	-3e-05	0.0449326	0.0411196	0.0102505
HG00326	HG00326	FIN	EUR	0.976387	3e-05	0.02075	0.002813	2e-05	0.894171	0	0.0398661	0.0522534	0.01371	-0.0822164	-3e-05	0.0191161	0.0494404	0.01369
HG00327	HG00327	FIN	EUR	0.967287	3e-05	0.021781	0.006533	0.004369	0.89803	0	0.0410102	0.0545535	0.00640664	-0.0692573	-3e-05	0.0192292	0.0480205	0.00203764
HG00328	HG00328	FIN	EUR	0.978698	3e-05	0.009619	0.011633	2e-05	0.910335	0	0.0296685	0.0529559	0.00704053	-0.0683629	-3e-05	0.0200495	0.0413229	0.00702053
HG00329	HG00329	FIN	EUR	0.984132	3e-05	0.015808	1e-05	2e-05	0.901135	0	0.0339381	0.03953	0.0253973	-0.0829975	-3e-05	0.0181301	0.03952	0.0253773
HG00330	HG00330	FIN	EUR	0.964914	3e-05	0.034564	0.000472	2e-05	0.902678	0	0.040278	0.0460501	0.0109938	-0.0622359	-3e-05	0.00571404	0.0455781	0.0109738
HG00331	HG00331	FIN	EUR	0.975534	3e-05	0.024387	2.8e-05	2e-05	0.906781	0	0.0288067	0.0515536	0.012859	-0.0687534	-3e-05	0.00441974	0.0515256	0.012839
HG00332	HG00332	FIN	EUR	0.954216	3e-05	0.020082	0.003076	0.022596	0.889984	0	0.050866	0.040849	0.0183013	-0.0642323	-3e-05	0.030784	0.037773	-0.00429465
HG00334	HG00334	FIN	EUR	0.984571	3e-05	0.015369	1e-05	2e-05	0.928231	0	0.0193381	0.0480074	0.00442363	-0.0563401	-3e-05	0.00396911	0.0479974	0.00440363
HG00335	HG00335	FIN	EUR	0.990466	3e-05	0.009473	1e-05	2e-05	0.900606	0	0.0595305	0.0398631	0	-0.0898596	-3e-05	0.0500575	0.0398531	-2e-05
HG00336	HG00336	FIN	EUR	0.971091	3e-05	0.024025	0.004521	0.000333	0.878907	0	0.0499854	0.046865	0.024243	-0.0921844	-3e-05	0.0259604	0.042344	0.02391
HG00337	HG00337	FIN	EUR	0.987329	3e-05	0.012611	1e-05	2e-05	0.914759	0	0.0449415	0.0402999	0	-0.0725704	-3e-05	0.0323305	0.0402899	-2e-05
HG00338	HG00338	FIN	EUR	0.987318	3e-05	0.012621	1e-05	2e-05	0.910433	0	0.0435476	0.0397239	0.00629575	-0.0768853	-3e-05	0.0309266	0.0397139	0.00627575
HG00339	HG00339	FIN	EUR	0.943443	3e-05	0.027208	1e-05	0.02931	0.881168	0	0.0605632	0.0335241	0.0247448	-0.0622752	-3e-05	0.0333552	0.0335141	-0.00456515
HG00341	HG00341	FIN	EUR	0.941373	0.008918	0.021468	1e-05	0.028231	0.888868	0.00271689	0.0221221	0.0411491	0.0451442	-0.0525053	-0.00620111	0.00065405	0.0411391	0.0169132
HG00342	HG00342	FIN	EUR	0.966222	3e-05	0.028044	0.005685	2e-05	0.883207	0	0.0655782	0.0442714	0.00694343	-0.0830151	-3e-05	0.0375342	0.0385864	0.00692343
HG00343	HG00343	FIN	EUR	0.970101	3e-05	0.021984	0.007865	2e-05	0.901594	0	0.0263851	0.0566514	0.0153692	-0.0685067	-3e-05	0.00440107	0.0487864	0.0153492
HG00344	HG00344	FIN	EUR	0.988109	3e-05	0.01183	1e-05	2e-05	0.933685	0	0.0248048	0.0374389	0.0040715	-0.0544242	-3e-05	0.0129748	0.0374289	0.0040515
HG00345	HG00345	FIN	EUR	0.968732	3e-05	0.031208	1e-05	2e-05	0.902757	0	0.0508946	0.041903	0.0044454	-0.065975	-3e-05	0.0196866	0.041893	0.0044254
HG00346	HG00346	FIN	EUR	0.966316	3e-05	0.01838	0.015255	2e-05	0.919544	0	0.0292451	0.049673	0.0015375	-0.0467716	-3e-05	0.0108651	0.034418	0.0015175
HG00349	HG00349	FIN	EUR	0.968436	3e-05	0.023138	1e-05	0.008387	0.878115	0	0.0493632	0.0402173	0.0323042	-0.0903207	-3e-05	0.0262252	0.0402073	0.0239172
HG00350	HG00350	FIN	EUR	0.992248	3e-05	0.006037	1e-05	0.001675	0.946364	0.00210762	0.029868	0.0216607	0	-0.0458843	0.00207762	0.023831	0.0216507	-0.001675
HG00351	HG00351	FIN	EUR	0.973567	3e-05	0.026373	1e-05	2e-05	0.895003	0	0.0450131	0.0488583	0.011126	-0.0785644	-3e-05	0.0186401	0.0488483	0.011106
HG00353	HG00353	FIN	EUR	0.973647	3e-05	0.024321	0.001983	2e-05	0.883727	0	0.050022	0.0477364	0.0185145	-0.0899199	-3e-05	0.025701	0.0457534	0.0184945
HG00355	HG00355	FIN	EUR	0.979272	3e-05	0.020668	1e-05	2e-05	0.900661	0	0.0453526	0.0539867	0	-0.0786113	-3e-05	0.0246846	0.0539767	-2e-05
HG00356	HG00356	FIN	EUR	0.974294	3e-05	0.01691	0.008746	2e-05	0.900093	0	0.047066	0.0528405	0	-0.0742006	-3e-05	0.030156	0.0440945	-2e-05
HG00357	HG00357	FIN	EUR	0.984905	3e-05	0.015035	1e-05	2e-05	0.921299	0	0.0365004	0.0371717	0.00502924	-0.0636063	-3e-05	0.0214654	0.0371617	0.00500924
HG00358	HG00358	FIN	EUR	0.978295	3e-05	0.014688	0.006967	2e-05	0.89354	0	0.0556433	0.0482791	0.00253711	-0.0847545	-3e-05	0.0409553	0.0413121	0.00251711
HG00360	HG00360	FIN	EUR	0.985203	3e-05	0.012089	0.002658	2e-05	0.895172	0	0.0380384	0.0364758	0.0303143	-0.0900314	-3e-05	0.0259494	0.0338178	0.0302943
HG00361	HG00361	FIN	EUR	0.956088	3e-05	0.043849	1e-05	2.3e-05	0.869428	0	0.0326698	0.0565297	0.0413724	-0.08666	-3e-05	-0.0111792	0.0565197	0.0413494
HG00362	HG00362	FIN	EUR	0.977434	3e-05	0.020016	1e-05	0.00251	0.896895	0	0.0348284	0.0432557	0.025021	-0.0805392	-3e-05	0.0148124	0.0432457	0.022511
HG00364	HG00364	FIN	EUR	0.978377	3e-05	0.013094	0.008479	2e-05	0.89169	0	0.0555404	0.0499125	0.00285668	-0.0866866	-3e-05	0.0424464	0.0414335	0.00283668
HG00365	HG00365	FIN	EUR	0.972927	3e-05	0.023742	0.003281	2e-05	0.885727	0	0.0486786	0.0513036	0.0142903	-0.0871996	-3e-05	0.0249366	0.0480226	0.0142703
HG00366	HG00366	FIN	EUR	0.962785	3e-05	0.016174	0.009049	0.011961	0.873381	0	0.0411039	0.0482269	0.0372881	-0.0894039	-3e-05	0.0249299	0.0391779	0.0253271
HG00367	HG00367	FIN	EUR	0.960564	3e-05	0.039375	1e-05	2e-05	0.868176	0	0.0593931	0.0594825	0.0129488	-0.0923884	-3e-05	0.0200181	0.0594725	0.0129288
HG00368	HG00368	FIN	EUR	0.971233	3e-05	0.026183	0.002533	2e-05	0.887867	0	0.0486216	0.0542937	0.00921764	-0.0833659	-3e-05	0.0224386	0.0517607	0.00919764
HG00369	HG00369	FIN	EUR	0.961095	3e-05	0.015448	0.023406	2e-05	0.88695	0	0.0424093	0.0513177	0.019323	-0.074145	-3e-05	0.0269613	0.0279117	0.019303
HG00371	HG00371	FIN	EUR	0.961635	3e-05	0.023876	0.002795	0.011664	0.882708	0	0.038403	0.04676	0.032129	-0.078927	-3e-05	0.014527	0.043965	0.020465
HG00372	HG00372	FIN	EUR	0.982454	3e-05	0.015772	0.001724	2e-05	0.895181	0	0.05353	0.0438364	0.00745271	-0.0872732	-3e-05	0.037758	0.0421124	0.00743271
HG00373	HG00373	FIN	EUR	0.95501	3e-05	0.033801	0.011139	2e-05	0.857373	0	0.0601948	0.065836	0.016596	-0.0976368	-3e-05	0.0263938	0.054697	0.016576
HG00375	HG00375	FIN	EUR	0.971322	3e-05	0.021691	0.006937	2e-05	0.903685	0	0.0326931	0.0520018	0.0116196	-0.0676366	-3e-05	0.0110021	0.0450648	0.0115996
HG00376	HG00376	FIN	EUR	0.985517	3e-05	0.012742	1e-05	0.001701	0.923149	0	0.0210124	0.0369497	0.018889	-0.0623681	-3e-05	0.0082704	0.0369397	0.017188
HG00378	HG00378	FIN	EUR	0.965949	3e-05	0.030693	1e-05	0.003318	0.912095	0	0.0349956	0.0522468	0.000662747	-0.0538541	-3e-05	0.00430255	0.0522368	-0.00265525
HG00379	HG00379	FIN	EUR	0.976194	3e-05	0.006108	0.017644	2.4e-05	0.887495	0	0.0228112	0.0519462	0.0377473	-0.0886986	-3e-05	0.0167032	0.0343022	0.0377233
HG00380	HG00380	FIN	EUR	0.989038	3e-05	0.009702	0.001209	2e-05	0.938913	0	0.0228913	0.0347506	0.00344543	-0.0501253	-3e-05	0.0131893	0.0335416	0.00342543
HG00381	HG00381	FIN	EUR	0.991697	3e-05	2e-05	1e-05	0.008243	0.896307	0	0.0407945	0.0427607	0.0201374	-0.0953896	-3e-05	0.0407745	0.0427507	0.0118944
HG00382	HG00382	FIN	EUR	0.973719	3e-05	0.012205	0.009291	0.004755	0.871305	0	0.0637513	0.0451528	0.0197912	-0.102414	-3e-05	0.0515463	0.0358618	0.0150362
HG00383	HG00383	FIN	EUR	0.97419	3e-05	0.02575	1e-05	2e-05	0.901127	0	0.0602838	0.0385888	0	-0.0730626	-3e-05	0.0345338	0.0385788	-2e-05
HG00384	HG00384	FIN	EUR	0.976119	3e-05	0.022935	0.000897	2e-05	0.918472	0	0.0361328	0.0399911	0.00540406	-0.057647	-3e-05	0.0131978	0.0390941	0.00538406
HG00551	HG00551	PUR	AMR	0.765655	0.082446	0.008128	0.137572	0.006199	0.752866	0.0895592	0.0243509	0.133224	0	-0.0127893	0.00711323	0.0162229	-0.00434783	-0.006199
HG00553	HG00553	PUR	AMR	0.592431	0.172646	0.000868	0.208939	0.025116	0.609599	0.190286	0	0.19088	0.00923489	0.0171683	0.0176398	-0.000868	-0.0180589	-0.0158811
HG00554	HG00554	PUR	AMR	0.761478	0.079379	0.003405	0.132572	0.023166	0.766752	0.0786066	0.00134272	0.108544	0.0447538	0.00527442	-0.000772405	-0.00206228	-0.0240275	0.0215878
HG00637	HG00637	PUR	AMR	0.675354	0.149643	0.023765	0.134443	0.016795	0.690478	0.157408	0.0236403	0.12045	0.0080246	0.0151239	0.00776459	-0.000124704	-0.0139934	-0.0087704
HG00638	HG00638	PUR	AMR	0.649803	0.168652	0.008259	0.155829	0.017458	0.663588	0.17978	0.000423888	0.151223	0.0049851	0.0137852	0.0111281	-0.00783511	-0.00460627	-0.0124729
HG00640	HG00640	PUR	AMR	0.795951	0.068004	0.028372	0.095162	0.012511	0.788642	0.0838946	0.00756334	0.110598	0.0093016	-0.00730886	0.0158906	-0.0208087	0.0154363	-0.0032094
HG00641	HG00641	PUR	AMR	0.698253	0.081369	0.015918	0.163494	0.040966	0.729308	0.0899337	0.00741543	0.159493	0.0138495	0.0310548	0.00856473	-0.00850257	-0.00400054	-0.0271165
HG00731	HG00731	PUR	AMR	0.861564	0.025245	0.009295	0.094593	0.009302	0.885736	0.0334879	0.0140096	0.0608907	0.00587587	0.0241719	0.00824287	0.00471464	-0.0337023	-0.00342613
HG00732	HG00732	PUR	AMR	0.787759	0.053695	0.019966	0.130049	0.008532	0.801104	0.0667534	0.000883443	0.111145	0.0201142	0.0133445	0.0130584	-0.0190826	-0.0189036	0.0115822
HG00734	HG00734	PUR	AMR	0.674653	0.106056	0.010888	0.208382	2e-05	0.691115	0.104601	0.0197806	0.184504	0	0.0164617	-0.00145498	0.00889264	-0.0238783	-2e-05
HG00736	HG00736	PUR	AMR	0.812474	0.063668	0.011157	0.112681	2e-05	0.821369	0.0578044	0.00690466	0.106276	0.00764536	0.00889519	-0.00586362	-0.00425234	-0.00640458	0.00762536
HG00737	HG00737	PUR	AMR	0.807262	0.07421	0.002752	0.115755	2e-05	0.822107	0.0856467	0	0.0922467	0	0.0148446	0.0114367	-0.002752	-0.0235083	-2e-05
HG00739	HG00739	PUR	AMR	0.878979	0.044268	0.00571	0.068606	0.002438	0.857038	0.052857	0	0.0704523	0.0196528	-0.0219412	0.00858905	-0.00571	0.00184633	0.0172148
HG00740	HG00740	PUR	AMR	0.70885	0.116423	0.017151	0.157555	2e-05	0.725065	0.120442	0.0152086	0.139284	0	0.0162148	0.00401934	-0.00194239	-0.0182707	-2e-05
HG00742	HG00742	PUR	AMR	0.875904	0.055516	0.001962	0.064093	0.002525	0.885296	0.0658454	0.00317144	0.0456833	4.23735e-06	0.0093916	0.0103294	0.00120944	-0.0184097	-0.00252076
HG00743	HG00743	PUR	AMR	0.64861	0.096353	0.018591	0.236425	2e-05	0.670763	0.0994205	0.00943606	0.21722	0.0031604	0.0221529	0.00306752	-0.00915494	-0.0192049	0.0031404
HG01047	HG01047	PUR	AMR	0.794439	0.083044	0.010083	0.112413	2e-05	0.815279	0.0842481	0.00769533	0.0811091	0.011668	0.0208404	0.00120414	-0.00238767	-0.0313039	0.011648
HG01048	HG01048	PUR	AMR	0.731305	0.1038	0.005584	0.135632	0.023678	0.715089	0.123384	0	0.137437	0.0240906	-0.0162162	0.0195836	-0.005584	0.00180492	0.000412631
HG01049	HG01049	PUR	AMR	0.619349	0.237014	0.006569	0.137048	2e-05	0.638811	0.219617	0.0188937	0.122678	0	0.0194619	-0.0173969	0.0123247	-0.0143697	-2e-05
HG01051	HG01051	PUR	AMR	0.574034	0.214415	0.006598	0.202435	0.002518	0.575806	0.223259	0	0.181296	0.0196393	0.00177187	0.00884382	-0.006598	-0.021139	0.0171213
HG01052	HG01052	PUR	AMR	0.589824	0.208779	0.012638	0.188739	2e-05	0.596755	0.221903	0.00429165	0.169126	0.00792455	0.00693107	0.0131238	-0.00834635	-0.0196131	0.00790455
HG01054	HG01054	PUR	AMR	0.752762	0.068439	0.010903	0.160523	0.007373	0.753331	0.0756137	0.0112107	0.15662	0.00322559	0.000568505	0.00717469	0.000307654	-0.00390344	-0.00414741
HG01055	HG01055	PUR	AMR	0.748808	0.133656	0.008751	0.108764	2e-05	0.741582	0.138009	0.0197557	0.100653	0	-0.00722609	0.00435318	0.0110047	-0.00811081	-2e-05
HG01058	HG01058	PUR	AMR	0.698378	0.118833	0.010527	0.155716	0.016546	0.702438	0.124877	0.013504	0.148571	0.0106108	0.00405972	0.00604355	0.00297698	-0.00714505	-0.0059352
HG01060	HG01060	PUR	AMR	0.787885	0.09417	0.011872	0.106054	2e-05	0.777712	0.0909458	0.0211881	0.108447	0.00170744	-0.0101734	-0.00322422	0.00931608	0.00239307	0.00168744
HG01061	HG01061	PUR	AMR	0.770688	0.07222	0.008635	0.146167	0.002289	0.779969	0.0819914	0.0122305	0.125809	0	0.00928065	0.00977139	0.00359553	-0.0203576	-0.002289
HG01063	HG01063	PUR	AMR	0.497764	0.35089	0.007671	0.143001	0.000675	0.513756	0.34935	0	0.117546	0.0193482	0.0159919	-0.00154027	-0.007671	-0.0254548	0.0186732
HG01064	HG01064	PUR	AMR	0.701371	0.17057	0.016443	0.107405	0.00421	0.691797	0.177896	0.00895286	0.113671	0.00768301	-0.00957438	0.00732617	-0.00749014	0.00626634	0.00347301
HG01066	HG01066	PUR	AMR	0.78693	0.079538	0.008652	0.12486	2e-05	0.786466	0.0705829	0.0200934	0.122857	0	-0.000463559	-0.0089551	0.0114414	-0.0020027	-2e-05
HG01067	HG01067	PUR	AMR	0.754104	0.089121	0.014667	0.142089	2e-05	0.758035	0.0885613	0.0183469	0.12956	0.00549587	0.00393143	-0.000559683	0.00367993	-0.0125285	0.00547587
HG01069	HG01069	PUR	AMR	0.720307	0.087682	2e-05	0.167611	0.02438	0.73595	0.0937534	0	0.152311	0.0179855	0.0156427	0.00607139	-2e-05	-0.0152996	-0.00639451
HG01070	HG01070	PUR	AMR	0.741045	0.056821	0.000721	0.167504	0.033909	0.773794	0.071207	0	0.146056	0.00894317	0.0327487	0.014386	-0.000721	-0.0214478	-0.0249658
HG01072	HG01072	PUR	AMR	0.77589	0.075845	0.002407	0.145837	2e-05	0.764098	0.100866	0.000912747	0.134123	0	-0.0117918	0.0250211	-0.00149425	-0.0117141	-2e-05
HG01073	HG01073	PUR	AMR	0.743156	0.079825	0.015004	0.155148	0.006867	0.760936	0.0779662	0.0129609	0.148137	0	0.0177798	-0.00185883	-0.00204313	-0.00701083	-0.006867
HG01075	HG01075	PUR	AMR	0.836581	0.093234	0.021256	0.046496	0.002433	0.838089	0.0917346	0.00464073	0.0471948	0.0183405	0.00150828	-0.00149936	-0.0166153	0.000698815	0.0159075
HG01077	HG01077	PUR	AMR	0.59388	0.196098	0.02464	0.174625	0.010757	0.614405	0.198175	0.0118456	0.168391	0.00718391	0.0205246	0.00207651	-0.0127944	-0.00623361	-0.00357309
HG01079	HG01079	PUR	AMR	0.665136	0.176741	0.016348	0.12378	0.017995	0.665601	0.178104	0.0141557	0.116623	0.0255171	0.000464691	0.00136266	-0.0021923	-0.00715711	0.00752206
HG01080	HG01080	PUR	AMR	0.678594	0.088811	2e-05	0.230258	0.002317	0.680195	0.0902644	0	0.208896	0.0206445	0.00160119	0.00145343	-2e-05	-0.0213621	0.0183275
HG01082	HG01082	PUR	AMR	0.624831	0.204945	0.00753	0.150466	0.012228	0.633811	0.211317	0.00844022	0.13513	0.0113019	0.00898004	0.00637167	0.000910223	-0.0153359	-0.00092608
HG01083	HG01083	PUR	AMR	0.73185	0.097667	0.005439	0.159841	0.005203	0.738502	0.10244	0	0.159057	0	0.00665249	0.00477347	-0.005439	-0.000783961	-0.005203
HG01085	HG01085	PUR	AMR	0.737539	0.120272	0.028795	0.113374	2e-05	0.728131	0.124148	0.0235749	0.115605	0.00854128	-0.00940818	0.00387642	-0.0052201	0.00223057	0.00852128
HG01086	HG01086	PUR	AMR	0.65483	0.132403	0.002436	0.188484	0.021846	0.653062	0.140174	0.0150161	0.172811	0.0189372	-0.00176805	0.00777109	0.0125801	-0.0156733	-0.00290879
HG01088	HG01088	PUR	AMR	0.690905	0.184614	0.001296	0.121282	0.001904	0.685117	0.176842	0.00752379	0.11045	0.0200671	-0.00578847	-0.00777163	0.00622779	-0.0108318	0.0181631
HG01089	HG01089	PUR	AMR	0.664627	0.149869	0.006804	0.145441	0.033258	0.680787	0.155051	0	0.143603	0.0205594	0.01616	0.00518152	-0.006804	-0.0018379	-0.0126986
HG01092	HG01092	PUR	AMR	0.60267	0.245572	2e-05	0.138874	0.012864	0.597801	0.2562	0	0.116036	0.0299632	-0.00486862	0.0106276	-2e-05	-0.0228382	0.0170992
HG01094	HG01094	PUR	AMR	0.722212	0.128284	0.022712	0.123211	0.003581	0.736955	0.14547	0	0.117075	0.000499607	0.0147434	0.0171859	-0.022712	-0.00613587	-0.00308139
HG01095	HG01095	PUR	AMR	0.740411	0.111615	0.009976	0.125446	0.012552	0.756441	0.110031	0	0.129526	0.00400161	0.0160302	-0.00158381	-0.009976	0.00407996	-0.00855039
HG01097	HG01097	PUR	AMR	0.744611	0.085494	0.017543	0.15067	0.001681	0.737748	0.0974545	0	0.149747	0.0150509	-0.00686305	0.0119605	-0.017543	-0.00092328	0.0133699
HG01098	HG01098	PUR	AMR	0.740436	0.095281	0.009779	0.154484	2e-05	0.757792	0.104441	0.00685036	0.130916	0	0.0173564	0.00916038	-0.00292864	-0.0235681	-2e-05
HG01101	HG01101	PUR	AMR	0.664699	0.149845	0.011617	0.17382	2e-05	0.684995	0.149606	0.0117844	0.153614	0	0.0202963	-0.000238728	0.000167379	-0.0202059	-2e-05
HG01102	HG01102	PUR	AMR	0.696894	0.16677	0.005489	0.130827	2e-05	0.699359	0.178872	0	0.121769	0	0.00246549	0.0121016	-0.005489	-0.00905809	-2e-05
HG01104	HG01104	PUR	AMR	0.769652	0.077962	0.015544	0.131578	0.005264	0.765771	0.10237	0.0094807	0.107165	0.0152129	-0.00388146	0.0244084	-0.0060633	-0.0244126	0.00994892
HG01105	HG01105	PUR	AMR	0.800787	0.080072	0.011086	0.089124	0.018931	0.825416	0.08891	0.00442127	0.0775745	0.00367836	0.0246289	0.00883796	-0.00666473	-0.0115495	-0.0152526
HG01107	HG01107	PUR	AMR	0.648131	0.225123	0.009178	0.117548	2e-05	0.641459	0.231389	0.0192288	0.107924	0	-0.00667243	0.0062661	0.0100508	-0.00962449	-2e-05
HG01108	HG01108	PUR	AMR	0.312997	0.61587	2e-05	0.071093	2e-05	0.301642	0.625698	0	0.0725816	7.84765e-05	-0.0113546	0.00982756	-2e-05	0.00148856	5.84765e-05
HG01110	HG01110	PUR	AMR	0.703629	0.12872	0.010598	0.15337	0.003684	0.726205	0.134814	0.00318443	0.134306	0.00149057	0.022576	0.00609426	-0.00741357	-0.0190643	-0.00219343
HG01111	HG01111	PUR	AMR	0.708801	0.109904	0.018643	0.151335	0.011317	0.734284	0.122839	0.00202076	0.140856	0	0.0254834	0.0129345	-0.0166222	-0.0104787	-0.011317
HG01112	HG01112	CLM	AMR	0.898425	0.020637	2e-05	0.07189	0.009027	0.887654	0.0332482	0	0.0631518	0.0159458	-0.0107709	0.0126112	-2e-05	-0.00873818	0.00691882
HG01113	HG01113	CLM	AMR	0.676614	0.009226	0.012575	0.28319	0.018395	0.684977	0.0281969	0.0222149	0.264612	0	0.00836261	0.0189709	0.00963995	-0.0185785	-0.018395
HG01119	HG01119	CLM	AMR	0.836351	0.025506	0.002431	0.133155	0.002557	0.83192	0.0289458	0	0.118147	0.0209869	-0.00443104	0.00343978	-0.002431	-0.0150077	0.0184299
HG01121	HG01121	CLM	AMR	0.628244	0.043994	0.014351	0.30656	0.006851	0.630312	0.0620042	0.00745497	0.290184	0.0100443	0.00206844	0.0180102	-0.00689603	-0.016376	0.0031933
HG01122	HG01122	CLM	AMR	0.694932	0.066714	2e-05	0.236083	0.002251	0.69429	0.0821306	0.00254376	0.221036	0	-0.00064216	0.0154166	0.00252376	-0.0150472	-0.002251
HG01124	HG01124	CLM	AMR	0.552426	0.14072	0.006314	0.297217	0.003323	0.546821	0.152461	0.00306345	0.276045	0.0216097	-0.00560453	0.0117408	-0.00325055	-0.0211725	0.0182867
HG01125	HG01125	CLM	AMR	0.61111	0.091	0.010419	0.253056	0.034414	0.622414	0.11608	0.0215675	0.235387	0.00455069	0.0113045	0.02508	0.0111485	-0.0176687	-0.0298633
HG01130	HG01130	CLM	AMR	0.658361	0.062881	0.006429	0.26439	0.007939	0.677664	0.0539306	0	0.243137	0.0252686	0.0193029	-0.00895036	-0.006429	-0.0212531	0.0173296
HG01131	HG01131	CLM	AMR	0.666155	0.064274	0.017665	0.25188	2.6e-05	0.676489	0.0678382	0	0.248864	0.0068086	0.0103337	0.00356424	-0.017665	-0.00301556	0.0067826
HG01133	HG01133	CLM	AMR	0.804763	0.020136	0.005534	0.155237	0.014331	0.811842	0.02625	0.0102044	0.151704	0	0.00707883	0.00611401	0.00467039	-0.00353323	-0.014331
HG01134	HG01134	CLM	AMR	0.640867	0.124635	0.008327	0.226151	2e-05	0.625187	0.119997	0	0.226726	0.0280904	-0.0156804	-0.00463837	-0.008327	0.000575403	0.0280704
HG01136	HG01136	CLM	AMR	0.614191	0.093251	0.015045	0.277493	2e-05	0.633777	0.104002	0.00352604	0.258695	0	0.0195862	0.0107511	-0.011519	-0.0187983	-2e-05
HG01137	HG01137	CLM	AMR	0.610515	0.021482	0.007668	0.341245	0.019092	0.602731	0.0386823	0	0.340733	0.0178544	-0.00778447	0.0172003	-0.007668	-0.000512177	-0.00123762
HG01139	HG01139	CLM	AMR	0.522672	0.167065	0.011231	0.294647	0.004386	0.515915	0.17922	0.0172535	0.285582	0.00202912	-0.00675689	0.0121551	0.00602247	-0.00906479	-0.00235688
HG01140	HG01140	CLM	AMR	0.657551	0.036189	2e-05	0.270445	0.035795	0.665611	0.0527283	0	0.260253	0.0214078	0.00806009	0.0165393	-2e-05	-0.0101922	-0.0143872
HG01142	HG01142	CLM	AMR	0.422554	0.189803	0.009306	0.354076	0.024263	0.426182	0.203172	0.0137551	0.341498	0.0153931	0.00362828	0.0133688	0.00444908	-0.0125782	-0.00886993
HG01148	HG01148	CLM	AMR	0.679108	0.054365	2e-05	0.249344	0.017164	0.679795	0.0693703	0	0.250803	3.2238e-05	0.000686734	0.0150053	-2e-05	0.00145874	-0.0171318
HG01149	HG01149	CLM	AMR	0.432107	0.09706	0.00905	0.446093	0.015689	0.427302	0.118175	0.0209822	0.421084	0.0124565	-0.00480466	0.0211151	0.0119322	-0.0250092	-0.0032325
HG01161	HG01161	PUR	AMR	0.645572	0.172741	0.008739	0.172928	2e-05	0.648752	0.192681	0.0046515	0.148099	0.00581639	0.00318032	0.0199399	-0.0040875	-0.0248291	0.00579639
HG01162	HG01162	PUR	AMR	0.697478	0.103189	0.012313	0.158715	0.028306	0.709457	0.106271	0	0.159124	0.0251481	0.011979	0.00308202	-0.012313	0.00040896	-0.00315795
HG01164	HG01164	PUR	AMR	0.749658	0.094953	2e-05	0.132685	0.022684	0.773521	0.110993	0.00633258	0.109153	0	0.0238633	0.0160399	0.00631258	-0.0235318	-0.022684
HG01167	HG01167	PUR	AMR	0.621084	0.227667	2e-05	0.151209	2e-05	0.612853	0.235216	0.0161221	0.125786	0.010023	-0.00823125	0.00754905	0.0161021	-0.0254229	0.010003
HG01168	HG01168	PUR	AMR	0.864706	0.030209	2e-05	0.070082	0.034983	0.86262	0.0382386	0	0.0540764	0.0450646	-0.00208556	0.00802956	-2e-05	-0.0160056	0.0100816
HG01170	HG01170	PUR	AMR	0.699316	0.117197	2e-05	0.170228	0.013239	0.703819	0.125687	0.0188901	0.149949	0.00165534	0.00450253	0.00848958	0.0188701	-0.0202785	-0.0115837
HG01171	HG01171	PUR	AMR	0.650567	0.186518	0.006966	0.15517	0.00078	0.654631	0.189335	0.017834	0.12807	0.0101306	0.00406355	0.00281717	0.010868	-0.0271004	0.00935064
HG01173	HG01173	PUR	AMR	0.82881	0.074356	0.023741	0.066245	0.006847	0.86887	0.0773846	0.0049579	0.0487876	0	0.0400599	0.00302858	-0.0187831	-0.0174574	-0.006847
HG01174	HG01174	PUR	AMR	0.792165	0.057879	0.02743	0.117685	0.00484	0.798883	0.0694341	0.00649399	0.109736	0.0154523	0.00671814	0.0115551	-0.020936	-0.00794855	0.0106123
HG01176	HG01176	PUR	AMR	0.732925	0.091175	0.014545	0.161336	2e-05	0.73411	0.0963292	0	0.158279	0.011282	0.00118455	0.00515424	-0.014545	-0.00305675	0.011262
HG01177	HG01177	PUR	AMR	0.705221	0.063042	0.021811	0.191927	0.017999	0.705912	0.07628	0.0210019	0.171618	0.0251882	0.000690735	0.013238	-0.000809109	-0.0203088	0.00718923
HG01182	HG01182	PUR	AMR	0.66859	0.132446	0.008846	0.165209	0.024909	0.688749	0.138923	0.00338372	0.14469	0.0242538	0.0201594	0.00647701	-0.00546228	-0.0205189	-0.000655179
HG01183	HG01183	PUR	AMR	0.694615	0.124657	0.016414	0.164294	2e-05	0.704095	0.128797	0.00436814	0.16274	0	0.00947981	0.00413986	-0.0120459	-0.00155382	-2e-05
HG01187	HG01187	PUR	AMR	0.551283	0.178895	0.010646	0.259156	2e-05	0.564185	0.190419	0.0215115	0.223885	0	0.0129017	0.0115239	0.0108655	-0.0352711	-2e-05
HG01188	HG01188	PUR	AMR	0.540517	0.214623	0.034234	0.195192	0.015434	0.549569	0.223216	0.0133219	0.205129	0.00876455	0.00905184	0.00859269	-0.0209121	0.00993702	-0.00666945
HG01190	HG01190	PUR	AMR	0.601311	0.159121	0.004451	0.231387	0.00373	0.609798	0.168188	0.00132818	0.211983	0.00870398	0.00848678	0.00906651	-0.00312282	-0.0194044	0.00497398
HG01191	HG01191	PUR	AMR	0.672711	0.09174	0.006178	0.205845	0.023528	0.692504	0.104659	0	0.179478	0.0233594	0.0197927	0.0129186	-0.006178	-0.0263667	-0.000168612
HG01197	HG01197	PUR	AMR	0.778717	0.060633	0.001766	0.158864	2e-05	0.781456	0.0722351	0.00806137	0.138247	0	0.00273914	0.0116021	0.00629537	-0.0206166	-2e-05
HG01198	HG01198	PUR	AMR	0.662606	0.179472	0.007475	0.150426	2e-05	0.647659	0.202168	0.00763812	0.142535	0	-0.0149472	0.0226965	0.00016312	-0.00789141	-2e-05
HG01200	HG01200	PUR	AMR	0.827393	0.047441	0.009643	0.095705	0.019818	0.851138	0.0538011	0.00228817	0.0767455	0.0160274	0.0237448	0.00636011	-0.00735483	-0.0189595	-0.00379057
HG01204	HG01204	PUR	AMR	0.731323	0.099355	0.028826	0.124256	0.01624	0.737159	0.110114	0.0314295	0.110045	0.0112528	0.00583559	0.0107591	0.00260351	-0.014211	-0.00498716
HG01205	HG01205	PUR	AMR	0.746687	0.114787	0.006316	0.127278	0.004933	0.744393	0.127371	0	0.107779	0.020458	-0.00229442	0.0125838	-0.006316	-0.0194993	0.015525
HG01241	HG01241	PUR	AMR	0.228856	0.685938	2e-05	0.085167	2e-05	0.237654	0.677711	0.00509177	0.0686158	0.0109277	0.00879803	-0.00822731	0.00507177	-0.0165512	0.0109077
HG01242	HG01242	PUR	AMR	0.402187	0.514572	2e-05	0.058334	0.024886	0.403988	0.50272	0	0.0659417	0.0273494	0.00180144	-0.0118515	-2e-05	0.00760766	0.00246341
HG01247	HG01247	PUR	AMR	0.608664	0.204782	0.021345	0.165188	2e-05	0.628415	0.197573	0.00954932	0.164463	0	0.0197511	-0.00720905	-0.0117957	-0.000725323	-2e-05
HG01248	HG01248	PUR	AMR	0.739405	0.10724	0.007218	0.114906	0.031231	0.753724	0.117295	0.00205988	0.0993995	0.0275216	0.0143186	0.0100554	-0.00515812	-0.0155065	-0.0037094
HG01250	HG01250	CLM	AMR	0.576745	0.08161	0.008561	0.328586	0.004498	0.599436	0.0908844	0.00710574	0.294306	0.00826745	0.0226912	0.00927435	-0.00145526	-0.0342798	0.00376945
HG01251	HG01251	CLM	AMR	0.711379	0.017304	0.015582	0.255459	0.000276	0.7183	0.0253061	0.0106498	0.245744	0	0.00692104	0.00800208	-0.00493225	-0.00971488	-0.000276
HG01253	HG01253	CLM	AMR	0.697589	0.044041	0.008624	0.242303	0.007443	0.720438	0.0518299	0.00910463	0.207783	0.0108439	0.0228492	0.00778888	0.00048063	-0.0345196	0.00340094
HG01254	HG01254	CLM	AMR	0.510867	0.163814	0.023735	0.292108	0.009476	0.512682	0.181808	0.0130822	0.282718	0.00970996	0.00181484	0.0179938	-0.0106528	-0.00938987	0.000233963
HG01256	HG01256	CLM	AMR	0.81823	0.010229	0.002317	0.169205	2e-05	0.805687	0.0247511	0.000967407	0.168595	0	-0.0125431	0.0145221	-0.00134959	-0.000610324	-2e-05
HG01257	HG01257	CLM	AMR	0.673857	0.015188	0.002041	0.296327	0.012587	0.683874	0.0242943	0.00885939	0.275462	0.00751037	0.0100167	0.00910632	0.00681839	-0.0208648	-0.00507663
HG01259	HG01259	CLM	AMR	0.821173	0.035045	0.009639	0.117217	0.016925	0.828891	0.0399713	0.0124726	0.118665	0	0.00771815	0.00492628	0.00283364	0.00144793	-0.016925
HG01260	HG01260	CLM	AMR	0.543049	0.137845	0.00602	0.305631	0.007455	0.54951	0.134783	0.0046529	0.298017	0.0130363	0.0064611	-0.00306169	-0.0013671	-0.00761361	0.0055813
HG01269	HG01269	CLM	AMR	0.650142	0.06275	0.011059	0.275531	0.000518	0.65913	0.0807008	0	0.259669	0.000500311	0.00898756	0.0179508	-0.011059	-0.0158617	-1.76892e-05
HG01271	HG01271	CLM	AMR	0.637242	0.077637	0.01719	0.261041	0.006892	0.644751	0.0886941	0.019438	0.240754	0.00636233	0.00750909	0.0110571	0.00224803	-0.0202865	-0.000529672
HG01272	HG01272	CLM	AMR	0.463239	0.18536	0.0064	0.320148	0.024853	0.501864	0.180337	0.00821058	0.292556	0.017032	0.0386255	-0.00502272	0.00181058	-0.0275924	-0.00782095
HG01275	HG01275	CLM	AMR	0.931314	0.011952	0.001853	0.054861	2e-05	0.927626	0.0187404	0	0.0413272	0.0123069	-0.00368849	0.00678837	-0.001853	-0.0135338	0.0122869
HG01277	HG01277	CLM	AMR	0.608045	0.011655	0.010253	0.355203	0.014844	0.623617	0.0215736	0.019982	0.334827	0	0.015572	0.00991855	0.00972896	-0.0203755	-0.014844
HG01280	HG01280	CLM	AMR	0.693578	0.018423	2e-05	0.287489	0.00049	0.700488	0.0290661	0.0101832	0.260263	0	0.00690985	0.0106431	0.0101632	-0.0272261	-0.00049
HG01281	HG01281	CLM	AMR	0.68041	0.027565	0.022061	0.2615	0.008464	0.705761	0.0387001	0.0269348	0.228604	0	0.025351	0.0111351	0.00487383	-0.0328959	-0.008464
HG01284	HG01284	CLM	AMR	0.659024	0.058753	0.011333	0.248814	0.022075	0.700457	0.078609	0.00753985	0.213394	0	0.0414334	0.019856	-0.00379315	-0.0354203	-0.022075
HG01286	HG01286	PUR	AMR	0.611206	0.222145	0.008505	0.152396	0.005747	0.610909	0.251409	0.000507066	0.137174	0	-0.000296931	0.0292645	-0.00799793	-0.0152216	-0.005747
HG01302	HG01302	PUR	AMR	0.66931	0.110007	0.019138	0.191	0.010546	0.680103	0.12648	0.00601582	0.164141	0.0232599	0.0107929	0.0164733	-0.0131222	-0.0268589	0.0127139
HG01303	HG01303	PUR	AMR	0.666528	0.107194	0.021753	0.181017	0.023507	0.667516	0.128354	0.0227918	0.165175	0.016163	0.000988218	0.0211605	0.00103875	-0.0158425	-0.00734398
HG01305	HG01305	PUR	AMR	0.643889	0.15615	0.004527	0.185094	0.010341	0.653484	0.156856	0	0.179297	0.0103631	0.00959474	0.000706229	-0.004527	-0.00579708	2.21053e-05
HG01308	HG01308	PUR	AMR	0.579519	0.234545	0.003241	0.164922	0.017773	0.590731	0.247796	0	0.14838	0.0130919	0.0112125	0.0132514	-0.003241	-0.0165419	-0.00468108
HG01311	HG01311	PUR	AMR	0.787054	0.092938	0.012015	0.095046	0.012948	0.803804	0.09214	0.0276821	0.0763741	0	0.0167497	-0.000797967	0.0156671	-0.0186719	-0.012948
HG01312	HG01312	PUR	AMR	0.741419	0.116104	0.01009	0.115805	0.016582	0.721855	0.138577	0	0.126516	0.0130522	-0.019564	0.0224729	-0.01009	0.0107109	-0.00352979
HG01323	HG01323	PUR	AMR	0.714404	0.105416	0.004027	0.176133	2e-05	0.715251	0.124934	0.018098	0.141717	0	0.000847033	0.0195179	0.014071	-0.034416	-2e-05
HG01325	HG01325	PUR	AMR	0.754443	0.132521	0.003394	0.095181	0.014462	0.75484	0.149257	0.010384	0.0855193	0	0.000396765	0.0167359	0.00698999	-0.00966166	-0.014462
HG01326	HG01326	PUR	AMR	0.710014	0.099975	0.000586	0.189405	2e-05	0.697526	0.118368	0.0103643	0.173741	0	-0.0124878	0.0183934	0.00977826	-0.0156639	-2e-05
HG01341	HG01341	CLM	AMR	0.392406	0.007212	0.015879	0.584482	2e-05	0.384719	0.0207997	0.0250595	0.566432	0.00299004	-0.00768744	0.0135877	0.00918055	-0.0180499	0.00297004
HG01342	HG01342	CLM	AMR	0.401219	0.365176	0.004516	0.221867	0.007221	0.426003	0.350199	0.0101419	0.213656	0	0.0247839	-0.0149765	0.00562593	-0.00821126	-0.007221
HG01344	HG01344	CLM	AMR	0.534834	0.034585	0.0059	0.414961	0.009719	0.558595	0.040892	0	0.399081	0.00143184	0.023761	0.00630697	-0.0059	-0.0158798	-0.00828716
HG01345	HG01345	CLM	AMR	0.715074	0.057762	0.003799	0.206647	0.016718	0.711552	0.0642117	0.0103555	0.205581	0.00830013	-0.00352217	0.00644972	0.00655655	-0.00106624	-0.00841787
HG01348	HG01348	CLM	AMR	0.531014	0.045819	0.009739	0.405129	0.008299	0.554474	0.0530484	0.00939329	0.359713	0.0233706	0.0234603	0.00722935	-0.000345706	-0.0454155	0.0150716
HG01350	HG01350	CLM	AMR	0.499935	0.065628	0.026953	0.394501	0.012982	0.515719	0.0795535	0.00152109	0.376527	0.0266794	0.015784	0.0139255	-0.0254319	-0.017974	0.0136974
HG01351	HG01351	CLM	AMR	0.683992	0.015152	0.011724	0.277274	0.011858	0.694709	0.0239338	0	0.276094	0.00526277	0.010717	0.00878181	-0.011724	-0.00117958	-0.00659523
HG01353	HG01353	CLM	AMR	0.753056	0.026103	0.006739	0.190172	0.023929	0.771792	0.0371596	0.00555606	0.177457	0.00803538	0.018736	0.0110566	-0.00118294	-0.0127151	-0.0158936
HG01354	HG01354	CLM	AMR	0.787293	0.018445	0.00984	0.177211	0.007211	0.825952	0.0248366	0.00599258	0.143218	0	0.0386595	0.00639164	-0.00384742	-0.0339927	-0.007211
HG01356	HG01356	CLM	AMR	0.607538	0.055652	0.000406	0.312468	0.023936	0.628074	0.0636539	0	0.292313	0.0159597	0.0205358	0.00800195	-0.000406	-0.0201554	-0.00797632
HG01357	HG01357	CLM	AMR	0.674611	0.011837	0.022851	0.290681	2e-05	0.677813	0.0190065	0.0298448	0.273336	0	0.00320204	0.00716945	0.00699376	-0.0173453	-2e-05
HG01359	HG01359	CLM	AMR	0.65211	0.044986	0.001917	0.252688	0.048299	0.689134	0.0474679	0.00197083	0.243677	0.0177496	0.0370245	0.00248187	5.38277e-05	-0.00901074	-0.0305494
HG01360	HG01360	CLM	AMR	0.663682	0.062187	0.001343	0.241568	0.03122	0.686905	0.0755387	0.0162974	0.220657	0.000601641	0.0232233	0.0133517	0.0149544	-0.0209112	-0.0306184
HG01362	HG01362	CLM	AMR	0.62159	0.127779	0.028378	0.222232	2e-05	0.628029	0.12925	0.0190634	0.223657	0	0.00643911	0.00147105	-0.00931462	0.00142545	-2e-05
HG01363	HG01363	CLM	AMR	0.499495	0.175189	0.022685	0.302457	0.000174	0.50102	0.186275	0.021811	0.290895	0	0.0015245	0.0110859	-0.000873953	-0.0115625	-0.000174
HG01365	HG01365	CLM	AMR	0.561047	0.138072	0.004158	0.270272	0.026451	0.567746	0.154712	0	0.260303	0.0172386	0.00669895	0.0166401	-0.004158	-0.00996868	-0.00921241
HG01366	HG01366	CLM	AMR	0.606728	0.104447	0.0168	0.272004	2e-05	0.616774	0.117505	0.0189201	0.246801	0	0.0100459	0.0130578	0.00212011	-0.0252028	-2e-05
HG01369	HG01369	CLM	AMR	0.355359	0.131467	0.006632	0.492677	0.013865	0.360314	0.132663	0.00613518	0.491871	0.00901672	0.00495541	0.0011958	-0.000496824	-0.000806104	-0.00484828
HG01372	HG01372	CLM	AMR	0.628033	0.035938	0.008233	0.324124	0.003672	0.637124	0.0532173	0.0046267	0.305032	0	0.00909062	0.0172793	-0.0036063	-0.0190916	-0.003672
HG01374	HG01374	CLM	AMR	0.722848	0.011428	0.002566	0.263138	2e-05	0.716056	0.0286902	0	0.254151	0.00110244	-0.00679185	0.0172622	-0.002566	-0.00898679	0.00108244
HG01375	HG01375	CLM	AMR	0.540195	0.14313	0.002994	0.304237	0.009443	0.541603	0.141972	0.0166124	0.298146	0.00166779	0.00140758	-0.00115833	0.0136184	-0.00609144	-0.00777521
HG01377	HG01377	CLM	AMR	0.56293	0.099611	0.004713	0.302725	0.03002	0.589763	0.106758	0.00776866	0.285242	0.0104679	0.0268335	0.00714659	0.00305566	-0.0174826	-0.0195521
HG01378	HG01378	CLM	AMR	0.557302	0.04054	0.015278	0.379565	0.007315	0.558844	0.0513287	0.00784167	0.373324	0.00866141	0.00154242	0.0107887	-0.00743633	-0.00624117	0.00134641
HG01383	HG01383	CLM	AMR	0.679613	0.033841	2e-05	0.25606	0.030467	0.710127	0.0486109	0	0.234315	0.00694744	0.030514	0.0147699	-2e-05	-0.0217453	-0.0235196
HG01384	HG01384	CLM	AMR	0.684376	0.060481	0.006054	0.239816	0.009272	0.685824	0.0641692	0.0169025	0.224606	0.00849873	0.00144793	0.00368822	0.0108485	-0.0152104	-0.000773274
HG01389	HG01389	CLM	AMR	0.770682	0.05585	2e-05	0.14671	0.026738	0.771076	0.0656415	0	0.131808	0.0314738	0.00039432	0.00979149	-2e-05	-0.0149016	0.00473577
HG01390	HG01390	CLM	AMR	0.423064	0.288559	0.01427	0.274088	2e-05	0.425273	0.279517	0.00754224	0.287618	5.01157e-05	0.00220925	-0.0090423	-0.00672776	0.0135297	3.01157e-05
HG01392	HG01392	PUR	AMR	0.63122	0.171065	0.004563	0.191131	0.002021	0.634201	0.167398	0.00929948	0.176829	0.0122732	0.00298101	-0.00366733	0.00473648	-0.0143024	0.0102522
HG01393	HG01393	PUR	AMR	0.621023	0.215631	0.019597	0.14373	2e-05	0.644255	0.218214	0.012484	0.125047	0	0.0232317	0.00258312	-0.00711302	-0.0186828	-2e-05
HG01395	HG01395	PUR	AMR	0.784757	0.079185	0.00237	0.129953	0.003736	0.786167	0.0836406	0.00615505	0.124037	0	0.00141034	0.0044556	0.00378505	-0.00591598	-0.003736
HG01396	HG01396	PUR	AMR	0.582937	0.17939	0.001087	0.207006	0.029581	0.611765	0.180517	0.0080115	0.183547	0.01616	0.0288279	0.00112683	0.0069245	-0.0234592	-0.013421
HG01398	HG01398	PUR	AMR	0.657546	0.174085	0.005536	0.162814	2e-05	0.650459	0.175126	0	0.166297	0.00811867	-0.00708683	0.00104057	-0.005536	0.00348259	0.00809867
HG01402	HG01402	PUR	AMR	0.625314	0.161186	0.010136	0.191744	0.011621	0.634971	0.175646	0.0150782	0.174305	0	0.00965675	0.0144596	0.00494217	-0.0174385	-0.011621
HG01403	HG01403	PUR	AMR	0.614733	0.178024	0.020061	0.168326	0.018858	0.647918	0.178167	0.00737984	0.166232	0.000303047	0.0331852	0.000142768	-0.0126812	-0.00209381	-0.018555
HG01405	HG01405	PUR	AMR	0.74914	0.096788	0.019507	0.115143	0.019423	0.757564	0.110699	0.0185065	0.105974	0.00725643	0.00842366	0.0139112	-0.00100048	-0.00916883	-0.0121666
HG01412	HG01412	PUR	AMR	0.666439	0.088214	0.006741	0.238587	2e-05	0.669895	0.101693	0	0.218803	0.00960882	0.00345642	0.0134788	-0.006741	-0.0197841	0.00958882
HG01413	HG01413	PUR	AMR	0.649749	0.126925	0.01628	0.198166	0.00888	0.642369	0.160244	0.00849877	0.177129	0.0117597	-0.00738035	0.0333188	-0.00778123	-0.0210368	0.00287967
HG01414	HG01414	PUR	AMR	0.664384	0.13384	0.001621	0.17364	0.026515	0.680504	0.146712	0	0.162395	0.0103881	0.0161204	0.0128721	-0.001621	-0.0112447	-0.0161269
HG01431	HG01431	CLM	AMR	0.596528	0.110616	0.005149	0.27287	0.014837	0.602926	0.117645	0	0.261915	0.0175139	0.00639836	0.00702879	-0.005149	-0.010955	0.00267688
HG01432	HG01432	CLM	AMR	0.703544	0.029502	0.014748	0.241794	0.010411	0.707949	0.0329954	0.0254489	0.230835	0.00277102	0.00440533	0.00349338	0.0107009	-0.0109586	-0.00763998
HG01435	HG01435	CLM	AMR	0.425269	0.043738	0.016699	0.510716	0.003577	0.410266	0.0519535	0.0166002	0.509224	0.0119572	-0.0150034	0.00821555	-9.88019e-05	-0.00149247	0.00838016
HG01437	HG01437	CLM	AMR	0.839279	0.009467	0.024164	0.111791	0.015299	0.847812	0.021803	0.0267124	0.103673	0	0.00853297	0.012336	0.00254844	-0.00811839	-0.015299
HG01438	HG01438	CLM	AMR	0.930301	0.011898	2e-05	0.051033	0.006748	0.923131	0.0258811	0	0.0423456	0.00864211	-0.00716985	0.0139831	-2e-05	-0.00868737	0.00189411
HG01440	HG01440	CLM	AMR	0.581041	0.181141	2e-05	0.237778	2e-05	0.587742	0.170243	0.0165071	0.220451	0.00505709	0.00670128	-0.0108984	0.0164871	-0.0173271	0.00503709
HG01441	HG01441	CLM	AMR	0.5203	0.016966	0.030634	0.402242	0.029858	0.560596	0.0398725	0.00850269	0.377937	0.0130924	0.0402956	0.0229065	-0.0221313	-0.0243053	-0.0167656
HG01443	HG01443	CLM	AMR	0.368114	0.042108	0.01068	0.579078	2e-05	0.373446	0.053202	0.00909898	0.555335	0.00891714	0.00533247	0.011094	-0.00158102	-0.0237426	0.00889714
HG01444	HG01444	CLM	AMR	0.61145	0.088598	0.01091	0.289018	2.4e-05	0.595236	0.102843	0.0209103	0.279053	0.00195708	-0.0162138	0.0142451	0.0100003	-0.00996458	0.00193308
HG01447	HG01447	CLM	AMR	0.653781	0.071458	0.017594	0.24265	0.014517	0.654192	0.0822609	0.0206695	0.223217	0.0196603	0.000410782	0.0108029	0.00307554	-0.0194325	0.00514332
HG01455	HG01455	CLM	AMR	0.537107	0.036799	0.020221	0.405852	2e-05	0.548304	0.0448268	0.0205168	0.386353	0	0.0111967	0.00802779	0.000295845	-0.0194993	-2e-05
HG01456	HG01456	CLM	AMR	0.540486	0.059425	0.014338	0.385731	2e-05	0.550281	0.0576765	0.0138289	0.375073	0.00314069	0.00979459	-0.00174851	-0.000509067	-0.0106577	0.00312069
HG01459	HG01459	CLM	AMR	0.515921	0.047242	0.006854	0.405773	0.02421	0.54618	0.0435246	0	0.405953	0.00434265	0.0302591	-0.00371736	-0.006854	0.000179618	-0.0198674
HG01461	HG01461	CLM	AMR	0.410725	0.176966	0.008284	0.393491	0.010534	0.436338	0.184243	0	0.366128	0.0132903	0.0256131	0.00727723	-0.008284	-0.0273627	0.0027563
HG01462	HG01462	CLM	AMR	0.363847	0.283499	0.023788	0.324002	0.004863	0.380946	0.294628	0.00264886	0.30415	0.0176274	0.0170991	0.0111287	-0.0211391	-0.0198521	0.0127644
HG01464	HG01464	CLM	AMR	0.464891	0.19135	0.009842	0.330225	0.003692	0.488221	0.200825	0.018218	0.287275	0.005461	0.0233298	0.0094753	0.00837604	-0.0429501	0.001769
HG01465	HG01465	CLM	AMR	0.773836	0.016929	0.012488	0.196727	2e-05	0.788729	0.0294457	0.0114525	0.165805	0.00456769	0.014893	0.0125167	-0.00103555	-0.0309218	0.00454769
HG01468	HG01468	CLM	AMR	0.785061	0.017101	0.006867	0.190333	0.000637	0.800781	0.0233867	0.00691951	0.166374	0.00253822	0.0157204	0.00628567	5.25148e-05	-0.0239589	0.00190122
HG01474	HG01474	CLM	AMR	0.818819	0.0116	2e-05	0.16954	2e-05	0.809384	0.02887	0	0.155338	0.00640722	-0.00943469	0.01727	-2e-05	-0.0142015	0.00638722
HG01479	HG01479	CLM	AMR	0.842178	0.025979	0.010322	0.121501	2e-05	0.846864	0.0293124	0.0162415	0.107582	0	0.00468635	0.00333336	0.0059195	-0.0139192	-2e-05
HG01485	HG01485	CLM	AMR	0.342396	0.352874	0.004004	0.270328	0.030399	0.371081	0.36318	0.0181774	0.245835	0.0017266	0.0286852	0.0103062	0.0141734	-0.0244933	-0.0286724
HG01486	HG01486	CLM	AMR	0.591368	0.033326	0.00209	0.373196	2e-05	0.606471	0.045562	0.01151	0.336457	0	0.0151026	0.012236	0.00942003	-0.0367386	-2e-05
HG01488	HG01488	CLM	AMR	0.665353	0.167686	0.000119	0.140215	0.026626	0.684458	0.149101	0	0.139809	0.0266318	0.0191046	-0.0185845	-0.000119	-0.000405865	5.82446e-06
HG01489	HG01489	CLM	AMR	0.815049	0.016782	0.017809	0.130037	0.020323	0.838171	0.0241635	0.00207822	0.118913	0.0166739	0.023122	0.00738148	-0.0157308	-0.0111236	-0.00364913
HG01491	HG01491	CLM	AMR	0.808049	0.009626	0.022445	0.157365	0.002515	0.801217	0.0344642	0.0126303	0.140966	0.010723	-0.00683248	0.0248382	-0.00981473	-0.0163989	0.00820797
HG01492	HG01492	CLM	AMR	0.755554	0.022372	0.021488	0.199266	0.00132	0.750676	0.0363867	0.00620914	0.199634	0.00709378	-0.00487776	0.0140147	-0.0152789	0.000368156	0.00577378
HG01494	HG01494	CLM	AMR	0.463487	0.100886	0.017254	0.416875	0.001499	0.474151	0.105049	0.0235408	0.39585	0.00140983	0.0106639	0.00416274	0.00628677	-0.0210253	-8.91674e-05
HG01495	HG01495	CLM	AMR	0.476227	0.113533	0.020285	0.389936	2e-05	0.493421	0.1315	0.0229548	0.352124	0	0.0171943	0.0179669	0.00266979	-0.037812	-2e-05
HG01497	HG01497	CLM	AMR	0.575171	0.043206	0.000682	0.380922	2e-05	0.585232	0.0482675	0.0110854	0.354824	0.000591154	0.0100606	0.00506148	0.0104034	-0.0260976	0.000571154
HG01498	HG01498	CLM	AMR	0.573428	0.052783	0.019078	0.351247	0.003466	0.593959	0.0565038	0.012212	0.324626	0.0126999	0.0205307	0.00372079	-0.00686604	-0.0266213	0.0092339
HG01550	HG01550	CLM	AMR	0.691958	0.053834	0.011742	0.231148	0.011318	0.714193	0.0663226	0.00861656	0.201353	0.00951545	0.0222348	0.0124886	-0.00312544	-0.0297954	-0.00180255
HG01551	HG01551	CLM	AMR	0.37164	0.381669	0.008375	0.236266	0.00205	0.359358	0.392892	0.00953275	0.224684	0.0135326	-0.012282	0.0112235	0.00115775	-0.0115819	0.0114826
HG01556	HG01556	CLM	AMR	0.420342	0.213789	0.011515	0.329007	0.025347	0.412657	0.23136	0.00653561	0.319074	0.0303734	-0.00768531	0.0175712	-0.00497939	-0.0099329	0.00502645
HG01565	HG01565	PEL	AMR	0.271616	3e-05	0.005946	0.700435	0.021973	0.272001	0.0145357	0.0143142	0.688205	0.0109442	0.000385136	0.0145057	0.00836818	-0.0122302	-0.0110288
HG01566	HG01566	PEL	AMR	0.492102	0.010647	0.018961	0.47827	2e-05	0.4878	0.0278415	0.0229695	0.452986	0.00840257	-0.00430187	0.0171945	0.00400851	-0.0252838	0.00838257
HG01571	HG01571	PEL	AMR	0.301764	3e-05	0.002351	0.679788	0.016067	0.330678	0.00979492	0.0189796	0.640548	0	0.0289139	0.00976492	0.0166286	-0.0392403	-0.016067
HG01577	HG01577	PEL	AMR	0.474665	0.059858	2e-05	0.453879	0.011577	0.4895	0.0786051	0	0.423803	0.00809125	0.0148352	0.0187471	-2e-05	-0.0300756	-0.00348575
HG01578	HG01578	PEL	AMR	0.348426	0.008476	2e-05	0.643058	2e-05	0.365951	0.0218106	0	0.600064	0.012174	0.0175251	0.0133346	-2e-05	-0.0429937	0.012154
HG01583	HG01583	PJL	SAS	0.239573	3e-05	2e-05	0.004712	0.755665	0.268793	0.00411781	0	0.0179003	0.709189	0.0292198	0.00408781	-2e-05	0.0131883	-0.0464759
HG01586	HG01586	PJL	SAS	0.277004	3e-05	0.011246	0.010261	0.701458	0.286883	0.00586915	0.00653281	0.0151963	0.685519	0.00987883	0.00583915	-0.00471319	0.00493527	-0.0159391
HG01589	HG01589	PJL	SAS	0.285757	3.7e-05	0.000828	0.018391	0.694987	0.285864	0.00379419	0.00717927	0.0170663	0.686096	0.000107244	0.00375719	0.00635127	-0.00132472	-0.00889099
HG01593	HG01593	PJL	SAS	0.319775	3e-05	2e-05	1e-05	0.680164	0.331639	0.0159045	0	0.00940416	0.643052	0.0118644	0.0158745	-2e-05	0.00939416	-0.037112
HG01628	HG01628	IBS	EUR	0.925707	0.063717	2e-05	1e-05	0.010547	0.911507	0.0670485	0.0107086	0	0.0107359	-0.0142	0.00333148	0.0106886	-1e-05	0.000188896
HG01668	HG01668	IBS	EUR	0.945138	0.030683	0.006561	1e-05	0.017608	0.944626	0.0340784	0.00878012	0	0.012515	-0.000511538	0.00339541	0.00221912	-1e-05	-0.00509298
HG01694	HG01694	IBS	EUR	0.929754	0.053713	2.5e-05	1e-05	0.016499	0.933315	0.0602272	0	0	0.00645744	0.00356136	0.0065142	-2.5e-05	-1e-05	-0.0100416
HG01695	HG01695	IBS	EUR	0.931078	0.041143	0.022357	0.005402	2e-05	0.935074	0.0554904	0.00943577	0	0	0.0039958	0.0143474	-0.0129212	-0.005402	-2e-05
HG01879	HG01879	ACB	AFR	0.141732	0.833295	0.006458	0.001108	0.017408	0.13792	0.832893	0.00541653	0.00250424	0.0212656	-0.00381177	-0.000401554	-0.00104147	0.00139624	0.00385755
HG01880	HG01880	ACB	AFR	0.087106	0.527869	0.060881	1e-05	0.324135	0.0525321	0.541331	0.0640157	0	0.342121	-0.0345739	0.0134623	0.00313471	-1e-05	0.0179859
HG01882	HG01882	ACB	AFR	0.045091	0.954859	2e-05	1e-05	2e-05	0.0348687	0.944636	0.0183365	0	0.00215916	-0.0102223	-0.0102233	0.0183165	-1e-05	0.00213916
HG01883	HG01883	ACB	AFR	0.12842	0.857947	2e-05	1e-05	0.013603	0.136182	0.853117	0.00490443	0	0.00579733	0.0077617	-0.00483046	0.00488443	-1e-05	-0.00780567
HG01885	HG01885	ACB	AFR	0.063547	0.932486	2e-05	0.003925	2.2e-05	0.0616051	0.923715	0	0.00125651	0.013423	-0.00194189	-0.00877064	-2e-05	-0.00266849	0.013401
HG01886	HG01886	ACB	AFR	0.115347	0.877968	2e-05	0.004664	0.002002	0.0986187	0.878091	0.00331614	0.00962912	0.010345	-0.0167283	0.000123027	0.00329614	0.00496512	0.00834296
HG01889	HG01889	ACB	AFR	0.023729	0.973693	0.002547	1e-05	2e-05	0.0315035	0.955489	0.00507666	0.00793132	0	0.00777452	-0.0182045	0.00252966	0.00792132	-2e-05
HG01890	HG01890	ACB	AFR	0.133898	0.858892	0.001055	0.004838	0.001317	0.119464	0.870267	0.00769191	0.00134682	0.00123003	-0.0144338	0.0113751	0.00663691	-0.00349118	-8.69743e-05
HG01892	HG01892	PEL	AMR	0.182277	0.067105	0.007801	0.738989	0.003828	0.196143	0.0753551	0	0.720341	0.00816123	0.0138658	0.00825012	-0.007801	-0.0186481	0.00433323
HG01893	HG01893	PEL	AMR	0.275227	0.125811	2e-05	0.57615	0.022793	0.299596	0.122715	0.0126345	0.560198	0.00485671	0.024369	-0.00309565	0.0126145	-0.0159525	-0.0179363
HG01894	HG01894	ACB	AFR	0.075652	0.920996	0.003321	1e-05	2e-05	0.0859065	0.885103	0.0245895	0	0.0044015	0.0102545	-0.0358935	0.0212685	-1e-05	0.0043815
HG01896	HG01896	ACB	AFR	0.015963	0.973459	0.007922	0.002252	0.000404	0.0259716	0.953842	0.00121531	0.00937054	0.00960104	0.0100086	-0.0196174	-0.00670669	0.00711854	0.00919704
HG01912	HG01912	ACB	AFR	0.081457	0.903161	2e-05	1e-05	0.015351	0.0776457	0.890868	0	0	0.0314867	-0.00381126	-0.0122934	-2e-05	-1e-05	0.0161357
HG01914	HG01914	ACB	AFR	0.15655	0.835919	0.002556	0.000575	0.004401	0.1381	0.841414	0	0.00400595	0.0164806	-0.0184501	0.00549459	-0.002556	0.00343095	0.0120796
HG01915	HG01915	ACB	AFR	0.078508	0.915536	0.000922	1e-05	0.005025	0.0673218	0.899475	0	0.00885438	0.0243485	-0.0111862	-0.0160607	-0.000922	0.00884438	0.0193235
HG01917	HG01917	PEL	AMR	0.104674	3e-05	2e-05	0.895257	2e-05	0.109709	0.0252988	0.00286091	0.85553	0.00660207	0.00503457	0.0252688	0.00284091	-0.0397273	0.00658207
HG01918	HG01918	PEL	AMR	0.185308	3e-05	2e-05	0.803255	0.011387	0.201943	0.0144763	0	0.761197	0.0223831	0.0166354	0.0144463	-2e-05	-0.0420579	0.0109961
HG01921	HG01921	PEL	AMR	0.187993	3e-05	0.001008	0.804285	0.006685	0.224349	0.011649	0.0272214	0.736781	0	0.0363559	0.011619	0.0262134	-0.0675043	-0.006685
HG01924	HG01924	PEL	AMR	0.110891	0.117351	0.052737	0.703741	0.01528	0.12851	0.117053	0.0736145	0.66186	0.0189627	0.0176188	-0.000297862	0.0208775	-0.0418811	0.00368267
HG01932	HG01932	PEL	AMR	0.155782	3e-05	2e-05	0.844144	2.4e-05	0.187251	0.0125854	0	0.77974	0.0204231	0.031469	0.0125554	-2e-05	-0.0644036	0.0203991
HG01933	HG01933	PEL	AMR	0.203018	0.087247	0.053787	0.655928	2e-05	0.204525	0.0948891	0.0643695	0.625358	0.0108587	0.00150698	0.00764214	0.0105825	-0.0305703	0.0108387
HG01935	HG01935	PEL	AMR	0.216528	3e-05	2e-05	0.774678	0.008744	0.240988	0.014878	0.00157871	0.719416	0.0231394	0.0244601	0.014848	0.00155871	-0.0552621	0.0143954
HG01936	HG01936	PEL	AMR	0.265598	0.039578	2e-05	0.689124	0.005679	0.291975	0.0356274	0.0110804	0.651117	0.0102001	0.0263774	-0.00395061	0.0110604	-0.0380074	0.00452113
HG01939	HG01939	PEL	AMR	0.214106	3e-05	2e-05	0.785824	2e-05	0.199428	0.0181928	0	0.758209	0.0241702	-0.0146782	0.0181628	-2e-05	-0.0276148	0.0241502
HG01941	HG01941	PEL	AMR	0.089204	0.06105	2e-05	0.844174	0.00555	0.110908	0.0607116	0.0104057	0.81043	0.00754459	0.0217045	-0.000338403	0.0103857	-0.0337443	0.00199459
HG01942	HG01942	PEL	AMR	0.121788	3e-05	2e-05	0.876239	0.001923	0.122248	0.015781	0	0.823843	0.0381279	0.000460399	0.015751	-2e-05	-0.0523962	0.0362049
HG01944	HG01944	PEL	AMR	0.06405	0.006971	0.401012	0.527948	2e-05	0.079226	0.0156792	0.394378	0.503149	0.00756781	0.015176	0.00870816	-0.00663437	-0.0247986	0.00754781
HG01945	HG01945	PEL	AMR	0.171233	3e-05	2e-05	0.828697	2e-05	0.211139	0.0108	0.00793228	0.763945	0.00618467	0.0399056	0.01077	0.00791228	-0.0647525	0.00616467
HG01947	HG01947	PEL	AMR	0.313109	0.026347	0.024059	0.627999	0.008486	0.315869	0.0311927	0.0233398	0.60742	0.0221789	0.00275964	0.00484567	-0.000719208	-0.020579	0.0136929
HG01948	HG01948	PEL	AMR	0.090849	0.168036	0.049856	0.680293	0.010966	0.105581	0.185338	0.0627399	0.632186	0.0141553	0.0147319	0.0173022	0.0128839	-0.0481072	0.00318925
HG01950	HG01950	PEL	AMR	0.068788	0.050178	2e-05	0.880994	2e-05	0.0821707	0.0584597	0.0188329	0.836882	0.00365479	0.0133827	0.00828168	0.0188129	-0.0441121	0.00363479
HG01953	HG01953	PEL	AMR	0.064905	0.000532	2e-05	0.930178	0.004365	0.0935855	0.0160858	0.00968371	0.872912	0.00773255	0.0286805	0.0155538	0.00966371	-0.0572656	0.00336755
HG01954	HG01954	PEL	AMR	0.065385	3e-05	2e-05	0.934545	2e-05	0.0717476	0.00337293	0	0.902986	0.0218936	0.00636256	0.00334293	-2e-05	-0.0315591	0.0218736
HG01956	HG01956	ACB	AFR	0.085055	0.914894	2e-05	1e-05	2e-05	0.0759592	0.912675	0	0.0113656	0	-0.00909581	-0.00221875	-2e-05	0.0113556	-2e-05
HG01958	HG01958	ACB	AFR	0.128802	0.855995	0.01224	0.002944	2e-05	0.126389	0.850183	0.00122373	0.0124019	0.00980278	-0.00241339	-0.00581201	-0.0110163	0.00945788	0.00978278
HG01965	HG01965	PEL	AMR	0.29421	0.083259	0.010578	0.602373	0.009579	0.290008	0.0871228	0.00126734	0.590177	0.0314248	-0.00420175	0.00386377	-0.00931066	-0.0121962	0.0218458
HG01967	HG01967	PEL	AMR	0.33398	3e-05	0.00339	0.657664	0.004936	0.338404	0.020354	0.00334045	0.629898	0.0080032	0.00442391	0.020324	-4.95544e-05	-0.0277655	0.0030672
HG01970	HG01970	PEL	AMR	0.301013	3e-05	0.000966	0.695548	0.002443	0.309891	0.0197657	0.010563	0.647276	0.0125041	0.008878	0.0197357	0.00959698	-0.0482718	0.0100611
HG01971	HG01971	PEL	AMR	0.242302	0.163385	0.006898	0.587395	2e-05	0.257321	0.169106	0.0239768	0.545466	0.00412999	0.0150193	0.00572124	0.0170788	-0.0419293	0.00410999
HG01973	HG01973	PEL	AMR	0.127697	0.0315	0.001824	0.838959	2e-05	0.13427	0.039407	0.0185999	0.791953	0.0157704	0.00657277	0.00790704	0.0167759	-0.0470061	0.0157504
HG01976	HG01976	PEL	AMR	0.274923	0.004336	2e-05	0.716146	0.004575	0.306901	0.0212191	0.00573924	0.660746	0.00539435	0.0319783	0.0168831	0.00571924	-0.0554	0.000819346
HG01977	HG01977	PEL	AMR	0.161361	3e-05	2e-05	0.835183	0.003406	0.207215	0.010554	0.00479903	0.777432	0	0.0458542	0.010524	0.00477903	-0.0577512	-0.003406
HG01979	HG01979	PEL	AMR	0.264226	0.000619	2e-05	0.724053	0.011081	0.259355	0.014117	0.0162318	0.694635	0.0156609	-0.00487093	0.013498	0.0162118	-0.0294177	0.00457985
HG01980	HG01980	PEL	AMR	0.188117	0.024061	2.2e-05	0.765942	0.021858	0.216367	0.0380785	0	0.716088	0.0294664	0.02825	0.0140175	-2.2e-05	-0.0498539	0.00760839
HG01982	HG01982	PEL	AMR	0.188512	3e-05	0.00132	0.810118	2e-05	0.188923	0.00636581	0.0165553	0.763419	0.0247361	0.000411432	0.00633581	0.0152353	-0.0466986	0.0247161
HG01985	HG01985	ACB	AFR	0.07961	0.918584	0.001452	1e-05	0.000344	0.089252	0.90633	0	0	0.0044182	0.00964196	-0.0122542	-0.001452	-1e-05	0.0040742
HG01986	HG01986	ACB	AFR	0.134858	0.860123	2e-05	0.004979	2e-05	0.118264	0.8788	0.00293634	0	0	-0.0165941	0.0186768	0.00291634	-0.004979	-2e-05
HG01988	HG01988	ACB	AFR	0.44177	0.55508	2e-05	1e-05	0.00312	0.437623	0.548482	0	0.00110092	0.0127945	-0.00414737	-0.00659807	-2e-05	0.00109092	0.00967452
HG01989	HG01989	ACB	AFR	0.156392	0.837241	0.00401	0.001385	0.000971	0.144361	0.838426	0.000685924	0.016527	0	-0.0120309	0.00118501	-0.00332408	0.015142	-0.000971
HG01990	HG01990	ACB	AFR	0.068527	0.917151	0.005916	0.003688	0.004719	0.0673234	0.91169	0.0106786	0	0.0103081	-0.00120359	-0.00546107	0.00476256	-0.003688	0.00558909
HG01991	HG01991	PEL	AMR	0.196096	0.015407	2e-05	0.788456	2e-05	0.220152	0.0245995	0.0124799	0.730888	0.0118798	0.0240563	0.00919249	0.0124599	-0.0575676	0.0118598
HG01992	HG01992	PEL	AMR	0.044699	3e-05	2e-05	0.944381	0.010869	0.0710718	0	0.0173803	0.891923	0.0196245	0.0263728	-3e-05	0.0173603	-0.0524575	0.0087555
HG01997	HG01997	PEL	AMR	0.068316	3e-05	2e-05	0.90909	0.022544	0.0930421	0.0087947	0.0123176	0.863189	0.0226568	0.0247261	0.0087647	0.0122976	-0.0459011	0.00011277
HG02002	HG02002	PEL	AMR	0.192368	3e-05	0.001544	0.806038	2e-05	0.192083	0.0125452	0.0135165	0.767202	0.0146528	-0.000284803	0.0125152	0.0119725	-0.0388358	0.0146328
HG02003	HG02003	PEL	AMR	0.153305	3e-05	2e-05	0.846625	2e-05	0.158414	0.0205418	0.0173172	0.803727	0	0.00510942	0.0205118	0.0172972	-0.0428985	-2e-05
HG02006	HG02006	PEL	AMR	0.276322	0.388459	2e-05	0.329125	0.006074	0.282457	0.385906	0.0018821	0.323802	0.00595273	0.00613544	-0.00255302	0.0018621	-0.00532325	-0.000121274
HG02008	HG02008	PEL	AMR	0.124008	3e-05	0.00584	0.870103	2e-05	0.118345	0.0196017	0.0173007	0.830279	0.0144734	-0.00566291	0.0195717	0.0114607	-0.0398237	0.0144534
HG02009	HG02009	ACB	AFR	0.145684	0.843862	0.003466	1e-05	0.006978	0.158749	0.839788	0.00146339	0	0	0.0130648	-0.00407415	-0.00200261	-1e-05	-0.006978
HG02010	HG02010	ACB	AFR	0.166586	0.833364	2e-05	1e-05	2e-05	0.15399	0.830178	0	0.00413718	0.0116953	-0.012596	-0.00318644	-2e-05	0.00412718	0.0116753
HG02012	HG02012	ACB	AFR	0.078904	0.921041	2.4e-05	1e-05	2e-05	0.0682298	0.924105	0.00402242	0.00364255	0	-0.0106742	0.00306424	0.00399842	0.00363255	-2e-05
HG02013	HG02013	ACB	AFR	0.037571	0.95792	2e-05	1e-05	0.00448	0.0177598	0.947762	0.00883104	0.00824007	0.0174073	-0.0198112	-0.0101581	0.00881104	0.00823007	0.0129273
HG02014	HG02014	ACB	AFR	0.120921	0.874801	2e-05	1e-05	0.004249	0.120823	0.870284	0.000248593	0.00208387	0.00656042	-9.83116e-05	-0.00451657	0.000228593	0.00207387	0.00231142
HG02016	HG02016	KHV	EAS	2e-05	3e-05	0.865138	0.017234	0.117578	0.000825724	0	0.876344	0	0.122831	0.000805724	-3e-05	0.0112057	-0.017234	0.00525257
HG02051	HG02051	ACB	AFR	0.015133	0.978684	0.003797	0.002365	2e-05	0.0304033	0.960165	0.00200147	0.00564638	0.00178432	0.0152703	-0.0185195	-0.00179553	0.00328138	0.00176432
HG02052	HG02052	ACB	AFR	0.02536	0.973119	2e-05	1e-05	0.001492	0.0257396	0.956672	0.000799248	0.00952526	0.00726391	0.000379558	-0.016447	0.000779248	0.00951526	0.00577191
HG02053	HG02053	ACB	AFR	0.061687	0.931143	0.007141	1e-05	2e-05	0.0627628	0.921415	0	0	0.0158221	0.00107585	-0.00972794	-0.007141	-1e-05	0.0158021
HG02054	HG02054	ACB	AFR	0.121254	0.865627	0.009474	1e-05	0.003634	0.122194	0.866473	0	0.00694127	0.00439209	0.000939589	0.00084605	-0.009474	0.00693127	0.000758093
HG02089	HG02089	PEL	AMR	0.2908	0.011199	2e-05	0.691307	0.006675	0.313786	0.0213566	0.00992736	0.651202	0.00372796	0.0229862	0.0101576	0.00990736	-0.0401051	-0.00294704
HG02090	HG02090	PEL	AMR	0.277763	0.131019	0.002547	0.57904	0.009631	0.285168	0.136255	0	0.555258	0.0233179	0.00740536	0.00523626	-0.002547	-0.0237815	0.0136869
HG02095	HG02095	ACB	AFR	0.06196	0.927708	0.00056	1e-05	0.009762	0.0629268	0.911812	0.0229909	0.00227021	0	0.000966847	-0.015896	0.0224309	0.00226021	-0.009762
HG02102	HG02102	PEL	AMR	0.116248	0.010143	0.007888	0.865701	2e-05	0.130373	0.0189015	0.0136865	0.823928	0.0131111	0.0141247	0.00875848	0.00579846	-0.0417727	0.0130911
HG02104	HG02104	PEL	AMR	0.058334	3e-05	2e-05	0.941596	2e-05	0.0650269	0.0118263	0.0114107	0.879747	0.0319888	0.00669285	0.0117963	0.0113907	-0.0618487	0.0319688
HG02107	HG02107	ACB	AFR	0.026625	0.966906	2e-05	1e-05	0.006439	0.0236477	0.950777	0.0206335	0.00109101	0.00385129	-0.00297732	-0.0161294	0.0206135	0.00108101	-0.00258771
HG02108	HG02108	ACB	AFR	0.183367	0.810437	2e-05	1e-05	0.006167	0.163861	0.824302	0	0.00878528	0.00305153	-0.0195061	0.0138653	-2e-05	0.00877528	-0.00311547
HG02111	HG02111	ACB	AFR	0.065325	0.91918	0.002728	1e-05	0.012757	0.0702458	0.904798	0.0117914	0.00126363	0.0119012	0.0049208	-0.014382	0.00906335	0.00125363	-0.000855759
HG02131	HG02131	KHV	EAS	0.004392	3e-05	0.873209	0.014148	0.10822	0	0.0100489	0.870217	0	0.119735	-0.004392	0.0100189	-0.00299247	-0.014148	0.0115145
HG02143	HG02143	ACB	AFR	0.16594	0.817172	0.008525	1e-05	0.008351	0.157408	0.811904	0	0.00882063	0.0218669	-0.00853172	-0.00526782	-0.008525	0.00881063	0.0135159
HG02144	HG02144	ACB	AFR	0.076804	0.923145	2e-05	1e-05	2e-05	0.0578792	0.921299	0.00397021	0.0168513	0	-0.0189248	-0.00184573	0.00395021	0.0168413	-2e-05
HG02146	HG02146	PEL	AMR	0.069923	3e-05	2e-05	0.930007	2e-05	0.105957	0.00703934	0.013473	0.867482	0.00604783	0.0360345	0.00700934	0.013453	-0.0625247	0.00602783
HG02239	HG02239	IBS	EUR	0.935047	0.021488	0.003756	1e-05	0.039698	0.910208	0.0320608	0	0.00214065	0.0555904	-0.0248388	0.0105728	-0.003756	0.00213065	0.0158924
HG02252	HG02252	PEL	AMR	0.298562	0.006142	0.015136	0.677372	0.002788	0.294303	0.0250303	0.0127044	0.647822	0.02014	-0.00425888	0.0188883	-0.00243164	-0.0295498	0.017352
HG02253	HG02253	PEL	AMR	0.420992	3e-05	2e-05	0.569534	0.009425	0.406942	0.0238993	0.00512664	0.551946	0.0120864	-0.01405	0.0238693	0.00510664	-0.0175883	0.00266143
HG02255	HG02255	ACB	AFR	0.059405	0.920673	0.00773	0.001729	0.010464	0.0542909	0.920968	0.0221963	0	0.00254434	-0.00511414	0.00029548	0.0144663	-0.001729	-0.00791966
HG02256	HG02256	ACB	AFR	0.204983	0.773909	0.000979	0.020108	2e-05	0.179725	0.76891	0	0.0318898	0.0194748	-0.0252577	-0.00499892	-0.000979	0.0117818	0.0194548
HG02260	HG02260	PEL	AMR	0.132446	3e-05	0.001784	0.862649	0.003092	0.148595	0.015719	0.00962098	0.804962	0.0211029	0.016149	0.015689	0.00783698	-0.0576868	0.0180109
HG02262	HG02262	PEL	AMR	0.185667	3e-05	0.000964	0.813319	2e-05	0.194964	0.00713108	0	0.776394	0.0215118	0.00929664	0.00710108	-0.000964	-0.0369255	0.0214918
HG02274	HG02274	PEL	AMR	0.104984	0.250316	2e-05	0.62836	0.016321	0.143998	0.253609	0.00065988	0.586072	0.0156609	0.0390138	0.00329291	0.00063988	-0.0422875	-0.000660061
HG02277	HG02277	PEL	AMR	0.254743	3e-05	0.010368	0.705782	0.029077	0.297159	0.003625	0.0198334	0.663129	0.0162541	0.0424157	0.003595	0.00946543	-0.0426533	-0.0128229
HG02278	HG02278	PEL	AMR	0.043831	3e-05	2e-05	0.956099	2e-05	0.0559519	0.0206356	0.0135827	0.897	0.0128294	0.0121209	0.0206056	0.0135627	-0.0590987	0.0128094
HG02281	HG02281	ACB	AFR	0.040542	0.959408	2e-05	1e-05	2e-05	0.0372166	0.933684	0.0256716	0	0.00342817	-0.00332537	-0.0257244	0.0256516	-1e-05	0.00340817
HG02282	HG02282	ACB	AFR	0.197307	0.799054	0.000984	1e-05	0.002645	0.193742	0.788593	0	0	0.0176649	-0.00356494	-0.010461	-0.000984	-1e-05	0.0150199
HG02283	HG02283	ACB	AFR	0.187422	0.792071	0.001825	0.001522	0.017161	0.198094	0.788969	0	0.00846565	0.0044715	0.010672	-0.00310214	-0.001825	0.00694365	-0.0126895
HG02284	HG02284	ACB	AFR	0.15525	0.840616	0.004104	1e-05	2e-05	0.15385	0.829744	0.0164053	0	0	-0.00139952	-0.0108718	0.0123013	-1e-05	-2e-05
HG02285	HG02285	PEL	AMR	0.165246	0.002405	0.008237	0.820903	0.00321	0.163366	0.0222973	0.00983651	0.78637	0.0181305	-0.0018804	0.0198923	0.00159951	-0.0345329	0.0149205
HG02286	HG02286	PEL	AMR	0.194656	3e-05	2e-05	0.783969	0.021324	0.216239	0.0143475	0.014445	0.738351	0.0166175	0.0215832	0.0143175	0.014425	-0.0456183	-0.00470649
HG02292	HG02292	PEL	AMR	0.095846	3e-05	2e-05	0.904083	2e-05	0.134739	0	0.00190396	0.850509	0.0128481	0.0388931	-3e-05	0.00188396	-0.0535742	0.0128281
HG02298	HG02298	PEL	AMR	0.341965	0.009879	0.008065	0.640071	2e-05	0.368532	0.0243311	0.01323	0.593907	0	0.0265667	0.0144521	0.00516504	-0.0461639	-2e-05
HG02299	HG02299	PEL	AMR	0.095418	3e-05	2e-05	0.904512	2e-05	0.119544	0.00828449	0	0.853371	0.0188006	0.0241264	0.00825449	-2e-05	-0.0511414	0.0187806
HG02301	HG02301	PEL	AMR	0.146755	3e-05	2e-05	0.849114	0.00408	0.136565	0.018507	0.00260813	0.817062	0.0252584	-0.0101902	0.018477	0.00258813	-0.0320523	0.0211784
HG02304	HG02304	PEL	AMR	0.117097	0.049255	0.014671	0.804746	0.01423	0.146763	0.0575313	0.0251237	0.752258	0.0183248	0.0296656	0.00827633	0.0104527	-0.0524884	0.00409479
HG02307	HG02307	ACB	AFR	0.042887	0.936485	2e-05	0.004214	0.016395	0.0502556	0.917125	0	0.00206372	0.0305561	0.00736861	-0.0193604	-2e-05	-0.00215028	0.0141611
HG02308	HG02308	ACB	AFR	0.115635	0.88048	2e-05	0.001805	0.00206	0.0947845	0.883064	0.010072	0	0.0120793	-0.0208505	0.00258426	0.010052	-0.001805	0.0100193
HG02309	HG02309	ACB	AFR	0.077259	0.902198	2e-05	1e-05	0.020513	0.100994	0.885318	0.00296627	0.010722	0	0.0237349	-0.0168802	0.00294627	0.010712	-0.020513
HG02312	HG02312	PEL	AMR	0.345381	3e-05	2.1e-05	0.626063	0.028505	0.358491	0.0158773	0	0.609364	0.0162677	0.0131096	0.0158473	-2.1e-05	-0.0166987	-0.0122373
HG02314	HG02314	ACB	AFR	0.067704	0.923259	2e-05	0.002565	0.006452	0.0827248	0.913485	0.00379019	0	0	0.0150208	-0.00977402	0.00377019	-0.002565	-0.006452
HG02315	HG02315	ACB	AFR	0.123152	0.867269	2e-05	0.004357	0.005202	0.112701	0.859344	0.00611042	0.0113849	0.0104589	-0.0104506	-0.00792461	0.00609042	0.00702788	0.00525688
HG02317	HG02317	ACB	AFR	0.051359	0.946224	0.002387	1e-05	2e-05	0.0562023	0.924892	0.0135761	0	0.00532911	0.00484332	-0.0213315	0.0111891	-1e-05	0.00530911
HG02318	HG02318	ACB	AFR	0.037231	0.944851	0.003289	1e-05	0.014619	0.0389582	0.931536	0.00523635	0	0.0242691	0.00172717	-0.0133146	0.00194735	-1e-05	0.00965012
HG02322	HG02322	ACB	AFR	0.115951	0.869442	2e-05	1e-05	0.014578	0.118539	0.870475	0.00340609	0	0.00758051	0.00258774	0.00103266	0.00338609	-1e-05	-0.00699749
HG02323	HG02323	ACB	AFR	0.068417	0.930176	0.001377	1e-05	2e-05	0.062052	0.925706	0	0	0.0122418	-0.00636501	-0.00446978	-0.001377	-1e-05	0.0122218
HG02325	HG02325	ACB	AFR	0.019781	0.961197	0.004043	0.00065	0.014329	0.0181555	0.957979	0.011643	0	0.0122229	-0.0016255	-0.00321847	0.00760002	-0.00065	-0.00210606
HG02330	HG02330	ACB	AFR	0.098555	0.886921	0.002362	1e-05	0.012151	0.107373	0.884033	0	0.0085938	0	0.00881774	-0.00288754	-0.002362	0.0085838	-0.012151
HG02332	HG02332	ACB	AFR	0.094898	0.905051	2e-05	1e-05	2e-05	0.101844	0.888884	0.00234496	0.00692657	0	0.00694614	-0.0161667	0.00232496	0.00691657	-2e-05
HG02334	HG02334	ACB	AFR	0.244589	0.74336	2e-05	0.000249	0.011782	0.229565	0.758974	0.00838842	0	0.00307323	-0.0150243	0.0156136	0.00836842	-0.000249	-0.00870877
HG02337	HG02337	ACB	AFR	0.112191	0.887747	2e-05	1e-05	3.2e-05	0.104831	0.867431	0	0.0132635	0.014474	-0.00735955	-0.0203159	-2e-05	0.0132535	0.014442
HG02339	HG02339	ACB	AFR	0.023128	0.969095	0.007748	1e-05	2e-05	0.0307205	0.959195	0	0.0100842	0	0.00759252	-0.00989971	-0.007748	0.0100742	-2e-05
HG02343	HG02343	ACB	AFR	0.210184	0.789766	2e-05	1e-05	2e-05	0.21841	0.764958	0	0.00834684	0.00828518	0.00822551	-0.0248075	-2e-05	0.00833684	0.00826518
HG02345	HG02345	PEL	AMR	0.345914	0.074245	0.104495	0.449074	0.026273	0.341774	0.0726387	0.131921	0.44124	0.0124267	-0.0041402	-0.00160627	0.027426	-0.00783419	-0.0138463
HG02348	HG02348	PEL	AMR	0.109397	3e-05	2e-05	0.875784	0.014769	0.135064	0.0202654	0	0.830291	0.0143791	0.0256671	0.0202354	-2e-05	-0.0454926	-0.000389868
HG02419	HG02419	ACB	AFR	0.04833	0.933438	0.010039	0.006291	0.001902	0.0422865	0.91061	0.0207234	0.00825835	0.0181216	-0.00604353	-0.0228279	0.0106844	0.00196735	0.0162196
HG02420	HG02420	ACB	AFR	0.424304	0.575646	2e-05	1e-05	2e-05	0.417771	0.571611	0.0106179	0	0	-0.00653266	-0.0040352	0.0105979	-1e-05	-2e-05
HG02425	HG02425	PEL	AMR	0.330983	0.053676	2e-05	0.6016	0.013721	0.34402	0.0633993	0.00785709	0.571752	0.0129715	0.0130372	0.00972334	0.00783709	-0.0298481	-0.000749464
HG02427	HG02427	ACB	AFR	0.07555	0.921111	0.000701	1e-05	0.002626	0.0806793	0.902518	0.00783046	0.00169248	0.0072802	0.00512928	-0.0185934	0.00712946	0.00168248	0.0046542
HG02429	HG02429	ACB	AFR	0.093699	0.906251	2e-05	1e-05	2e-05	0.0944891	0.895937	0.00118983	0	0.00838451	0.000790054	-0.0103144	0.00116983	-1e-05	0.00836451
HG02433	HG02433	ACB	AFR	0.09772	0.873127	0.013653	1e-05	0.015489	0.0977229	0.868421	0.0109603	0	0.0228962	2.92437e-06	-0.00470636	-0.00269271	-1e-05	0.00740715
HG02439	HG02439	ACB	AFR	0.050905	0.933516	0.004986	1e-05	0.010582	0.0471601	0.930324	0.00863148	0.00870967	0.00517487	-0.00374493	-0.00319209	0.00364548	0.00869967	-0.00540713
HG02442	HG02442	ACB	AFR	0.017391	0.975102	0.005614	0.001873	2e-05	0.0212332	0.955302	0.0103757	0.000573924	0.0125155	0.00384218	-0.0198003	0.00476172	-0.00129908	0.0124955
HG02445	HG02445	ACB	AFR	0.16262	0.835132	2e-05	1e-05	0.002219	0.153849	0.82632	0	0.0140377	0.00579305	-0.00877118	-0.0088116	-2e-05	0.0140277	0.00357405
HG02449	HG02449	ACB	AFR	0.053095	0.938335	0.008022	1e-05	0.000537	0.043175	0.922188	0.0172955	0.0152052	0.0021362	-0.00991998	-0.0161469	0.00927348	0.0151952	0.0015992
HG02450	HG02450	ACB	AFR	0.073153	0.920082	0.001209	1e-05	0.005547	0.0796025	0.904621	0.00504596	0.0027782	0.00795239	0.00644951	-0.0154611	0.00383696	0.0027682	0.00240539
HG02455	HG02455	ACB	AFR	0.134223	0.844869	0.005784	1e-05	0.015113	0.124641	0.841283	0.000628955	0.0164607	0.0169856	-0.00958154	-0.00358573	-0.00515504	0.0164507	0.0018726
HG02470	HG02470	ACB	AFR	0.056959	0.941354	2e-05	1e-05	0.001657	0.0658101	0.911045	0	0.000208203	0.0229371	0.00885106	-0.0303094	-2e-05	0.000198203	0.0212801
HG02471	HG02471	ACB	AFR	0.07587	0.92408	2e-05	1e-05	2e-05	0.0790317	0.920968	0	0	0	0.00316174	-0.00311174	-2e-05	-1e-05	-2e-05
HG02476	HG02476	ACB	AFR	0.146855	0.843236	0.003476	0.006413	2e-05	0.151394	0.826968	0.00508923	0	0.0165493	0.00453859	-0.0162681	0.00161323	-0.006413	0.0165293
HG02477	HG02477	ACB	AFR	0.133279	0.866671	2e-05	1e-05	2e-05	0.145463	0.839923	0	0.0146143	0	0.0121842	-0.0267485	-2e-05	0.0146043	-2e-05
HG02479	HG02479	ACB	AFR	0.104135	0.895815	2e-05	1e-05	2e-05	0.0993631	0.893223	0.00309732	0.00431631	0	-0.00477187	-0.00259176	0.00307732	0.00430631	-2e-05
HG02481	HG02481	ACB	AFR	0.069331	0.91408	0.016558	1e-05	2e-05	0.07316	0.901052	0.0121497	0.00104325	0.012595	0.00382904	-0.0130281	-0.00440826	0.00103325	0.012575
HG02484	HG02484	ACB	AFR	0.11128	0.888669	2e-05	1e-05	2e-05	0.098081	0.894287	0.00715896	0.000472788	0	-0.013199	0.00561828	0.00713896	0.000462788	-2e-05
HG02485	HG02485	ACB	AFR	0.250021	0.734356	2e-05	0.001505	0.014097	0.24052	0.734608	0.00341526	0.00525742	0.0161996	-0.00950081	0.000251576	0.00339526	0.00375242	0.00210255
HG02489	HG02489	ACB	AFR	0.122377	0.867192	0.004986	1e-05	0.005436	0.114653	0.852715	0	0.0169738	0.0156584	-0.00772431	-0.0144769	-0.004986	0.0169638	0.0102224
HG02490	HG02490	PJL	SAS	0.316475	3e-05	0.000837	0.00885	0.673807	0.328267	0	0	0.0155318	0.656202	0.0117916	-3e-05	-0.000837	0.00668185	-0.0176054
HG02491	HG02491	PJL	SAS	0.249209	3e-05	2e-05	0.007962	0.742779	0.261382	0.00487069	0.00337382	0.0096482	0.720725	0.0121729	0.00484069	0.00335382	0.0016862	-0.0220536
HG02493	HG02493	PJL	SAS	0.281755	0.008583	2e-05	1e-05	0.709633	0.286438	0.019217	0	0.00570902	0.688636	0.0046825	0.010634	-2e-05	0.00569902	-0.0209965
HG02494	HG02494	PJL	SAS	0.31684	3e-05	0.005662	0.012262	0.665206	0.34477	0.00223308	0.0137736	0.0160161	0.623207	0.0279303	0.00220308	0.00811163	0.00375408	-0.0419991
HG02496	HG02496	ACB	AFR	0.087811	0.912139	2e-05	1e-05	2e-05	0.0701988	0.910247	0.00708189	0.000613488	0.0118587	-0.0176122	-0.00189189	0.00706189	0.000603488	0.0118387
HG02497	HG02497	ACB	AFR	0.045514	0.94488	2e-05	0.002208	0.007378	0.0394277	0.923142	0	0.0179963	0.0194343	-0.0060863	-0.0217383	-2e-05	0.0157883	0.0120563
HG02501	HG02501	ACB	AFR	0.192633	0.804942	2e-05	0.000577	0.001828	0.204347	0.773692	0.00575911	0.00401861	0.0121833	0.0117138	-0.0312499	0.00573911	0.00344161	0.0103553
HG02502	HG02502	ACB	AFR	0.183734	0.81246	0.003577	1e-05	0.000218	0.17146	0.806388	0.0182125	0.000583056	0.00335623	-0.0122736	-0.00607222	0.0146355	0.000573056	0.00313823
HG02505	HG02505	ACB	AFR	0.101724	0.89136	0.006886	1e-05	2e-05	0.0849133	0.896017	0.0103147	0.00251344	0.00624198	-0.0168107	0.00465652	0.00342873	0.00250344	0.00622198
HG02508	HG02508	ACB	AFR	0.062254	0.922267	0.01545	1e-05	2e-05	0.058766	0.907702	0.0173867	0.00890766	0.00723788	-0.003488	-0.0145653	0.00193674	0.00889766	0.00721788
HG02511	HG02511	ACB	AFR	0.055679	0.932422	0.00753	0.004349	2e-05	0.0629157	0.911287	0.025797	0	0	0.00723673	-0.0211348	0.018267	-0.004349	-2e-05
HG02536	HG02536	ACB	AFR	0.190648	0.802113	2e-05	0.002377	0.004842	0.192258	0.792132	0	0.00296742	0.0126424	0.00160978	-0.00998062	-2e-05	0.000590416	0.00780042
HG02537	HG02537	ACB	AFR	0.048364	0.943463	2e-05	1e-05	0.008142	0.0465081	0.9222	0.0152069	0	0.0160855	-0.00185587	-0.0212635	0.0151869	-1e-05	0.00794346
HG02541	HG02541	ACB	AFR	0.172939	0.816145	0.001724	1e-05	0.009183	0.177596	0.798447	0	0.00510555	0.0188511	0.00465704	-0.0176977	-0.001724	0.00509555	0.00966811
HG02545	HG02545	ACB	AFR	0.080269	0.907488	2e-05	1e-05	0.012213	0.0637415	0.901148	0.0100905	0.00196368	0.0230558	-0.0165275	-0.00633955	0.0100705	0.00195368	0.0108428
HG02546	HG02546	ACB	AFR	0.067729	0.923236	0.003457	0.005557	2.2e-05	0.06963	0.909192	0	0.0128944	0.0082834	0.001901	-0.0140438	-0.003457	0.0073374	0.0082614
HG02549	HG02549	ACB	AFR	0.036104	0.954252	2e-05	1e-05	0.009613	0.0344868	0.943489	0	0.00503999	0.0169844	-0.00161717	-0.0107632	-2e-05	0.00502999	0.00737141
HG02554	HG02554	ACB	AFR	0.106545	0.884047	0.009378	1e-05	2e-05	0.10508	0.876801	0	0.00777217	0.0103462	-0.00146462	-0.00724573	-0.009378	0.00776217	0.0103262
HG02555	HG02555	ACB	AFR	0.098146	0.891469	2e-05	0.000733	0.009631	0.0777568	0.889184	0.00283634	0.010997	0.0192257	-0.0203892	-0.00228476	0.00281634	0.010264	0.00959465
HG02557	HG02557	ACB	AFR	0.046647	0.936046	0.004002	1e-05	0.013296	0.0586305	0.907789	0	0.00845594	0.0251246	0.0119835	-0.028257	-0.004002	0.00844594	0.0118286
HG02558	HG02558	ACB	AFR	0.091335	0.89718	2e-05	0.011437	2.8e-05	0.0971997	0.88866	0	0.0141399	0	0.0058647	-0.00851957	-2e-05	0.00270287	-2.8e-05
HG02577	HG02577	ACB	AFR	0.2184	0.779807	0.001763	1e-05	2e-05	0.207913	0.787435	0.00233608	0.00231543	0	-0.0104867	0.00762821	0.000573079	0.00230543	-2e-05
HG02580	HG02580	ACB	AFR	0.141246	0.852335	0.006389	1e-05	2e-05	0.143164	0.855282	0.000950157	0.000604564	0	0.00191771	0.00294657	-0.00543884	0.000594564	-2e-05
HG02597	HG02597	PJL	SAS	0.314405	3e-05	2e-05	1e-05	0.685535	0.318015	0.00574659	0	0.0110833	0.665155	0.00360992	0.00571659	-2e-05	0.0110733	-0.0203798
HG02600	HG02600	PJL	SAS	0.173427	3e-05	0.02211	1e-05	0.804423	0.166471	0.00365077	0.0234235	0.0203342	0.78612	-0.00695577	0.00362077	0.00131352	0.0203242	-0.0183027
HG02601	HG02601	PJL	SAS	0.190611	3e-05	0.001945	0.005113	0.8023	0.194283	0.00998695	0.0223614	0.0117033	0.761665	0.00367207	0.00995695	0.0204164	0.00659034	-0.0406348
HG02603	HG02603	PJL	SAS	0.270852	3e-05	0.006578	1e-05	0.72253	0.273574	0.0122652	0	0.00946018	0.704701	0.00272193	0.0122352	-0.006578	0.00945018	-0.0178293
HG02604	HG02604	PJL	SAS	0.334941	3e-05	0.008605	0.006963	0.64946	0.324276	0.012309	0	0.0196534	0.643762	-0.0106655	0.012279	-0.008605	0.0126904	-0.00569795
HG02648	HG02648	PJL	SAS	0.328549	3e-05	2e-05	0.030466	0.640936	0.362456	0.0124533	0	0.0327027	0.592388	0.0339071	0.0124233	-2e-05	0.00223673	-0.0485481
HG02649	HG02649	PJL	SAS	0.339045	3e-05	2e-05	0.01382	0.647086	0.358906	0.0124129	0	0.0318549	0.596826	0.0198611	0.0123829	-2e-05	0.0180349	-0.0502599
HG02651	HG02651	PJL	SAS	0.283387	3e-05	0.004906	0.010956	0.700722	0.269639	5.22085e-05	0	0.0284067	0.701903	-0.0137484	2.22085e-05	-0.004906	0.0174507	0.00118051
HG02652	HG02652	PJL	SAS	0.295177	3e-05	2e-05	0.011533	0.69324	0.276634	0.017864	0	0.031908	0.673594	-0.0185426	0.017834	-2e-05	0.020375	-0.0196464
HG02654	HG02654	PJL	SAS	0.333359	3e-05	2e-05	0.011611	0.654981	0.356218	0.0108027	0	0.0126891	0.62029	0.0228589	0.0107727	-2e-05	0.00107807	-0.0346906
HG02655	HG02655	PJL	SAS	0.354622	3e-05	0.000836	0.012943	0.63157	0.370767	0.00920594	0	0.0150409	0.604986	0.0161454	0.00917594	-0.000836	0.00209794	-0.0265843
HG02657	HG02657	PJL	SAS	0.19831	3e-05	0.013114	0.014076	0.77447	0.227412	0.0131963	0.0104076	0.00872729	0.740257	0.029102	0.0131663	-0.00270635	-0.00534871	-0.0342133
HG02658	HG02658	PJL	SAS	0.23762	3e-05	0.009703	0.022089	0.730557	0.223013	0.0165188	0	0.0289154	0.731553	-0.0146069	0.0164888	-0.009703	0.0068264	0.000995703
HG02660	HG02660	PJL	SAS	0.262938	3e-05	0.005866	1e-05	0.731156	0.270881	0.00311541	0.00584473	0.0201677	0.699991	0.00794319	0.00308541	-2.12656e-05	0.0201577	-0.031165
HG02661	HG02661	PJL	SAS	0.244287	3e-05	0.018498	0.003117	0.734068	0.258327	0.0112127	0	0.0136017	0.716859	0.01404	0.0111827	-0.018498	0.0104847	-0.0172094
HG02681	HG02681	PJL	SAS	0.344095	3e-05	2e-05	1e-05	0.655845	0.341266	0.00828539	0	0.0135495	0.636899	-0.00282882	0.00825539	-2e-05	0.0135395	-0.0189461
HG02682	HG02682	PJL	SAS	0.347315	3e-05	2e-05	1e-05	0.652625	0.343983	0.0102848	0	0.013756	0.631977	-0.00333246	0.0102548	-2e-05	0.013746	-0.0206483
HG02684	HG02684	PJL	SAS	0.154114	3e-05	0.016014	1e-05	0.829833	0.139872	0.016178	0.010563	0.0032421	0.830145	-0.0142416	0.016148	-0.005451	0.0032321	0.000311555
HG02685	HG02685	PJL	SAS	0.132699	3e-05	0.01298	0.000989	0.853302	0.121259	0.00539512	0	0.0166469	0.856699	-0.0114397	0.00536512	-0.01298	0.0156579	0.00339672
HG02688	HG02688	PJL	SAS	0.136913	3e-05	0.017771	0.00364	0.841645	0.121439	0	0.0414445	0	0.837116	-0.0154735	-3e-05	0.0236735	-0.00364	-0.00452901
HG02690	HG02690	PJL	SAS	0.339175	3e-05	2e-05	0.001633	0.659142	0.329797	0.0167893	0	0.020025	0.633389	-0.00937788	0.0167593	-2e-05	0.018392	-0.0257535
HG02691	HG02691	PJL	SAS	0.341165	3e-05	0.002248	0.008367	0.648191	0.340414	0.00744228	0	0.00961428	0.64253	-0.000751431	0.00741228	-0.002248	0.00124728	-0.00566114
HG02694	HG02694	PJL	SAS	0.366806	3e-05	2e-05	1e-05	0.633134	0.345681	0.0175502	0	0.0188935	0.617875	-0.0211246	0.0175202	-2e-05	0.0188835	-0.0152592
HG02696	HG02696	PJL	SAS	0.202626	3e-05	0.006951	0.014367	0.776025	0.238352	0.00785188	0.00871058	0.024573	0.720513	0.035726	0.00782188	0.00175958	0.010206	-0.0555125
HG02697	HG02697	PJL	SAS	0.297924	3e-05	2e-05	0.011054	0.690972	0.321231	0.010236	0	0.0236033	0.64493	0.0233072	0.010206	-2e-05	0.0125493	-0.0460425
HG02699	HG02699	PJL	SAS	0.352418	3e-05	2e-05	0.007666	0.639867	0.336759	0.0146941	0	0.0243864	0.62416	-0.0156587	0.0146641	-2e-05	0.0167204	-0.0157068
HG02700	HG02700	PJL	SAS	0.297287	3e-05	2e-05	0.015383	0.68728	0.325807	0.00311217	0	0.0247665	0.646315	0.0285197	0.00308217	-2e-05	0.00938348	-0.0409654
HG02724	HG02724	PJL	SAS	0.096707	3e-05	0.022491	0.004309	0.876464	0.0880954	0.00926876	0.0276119	0.014277	0.860747	-0.00861155	0.00923876	0.00512094	0.009968	-0.0157172
HG02725	HG02725	PJL	SAS	0.092144	3e-05	0.032211	0.001365	0.874249	0.0909622	0.00238492	0.0428477	0.008775	0.85503	-0.0011818	0.00235492	0.0106367	0.00741	-0.0192189
HG02727	HG02727	PJL	SAS	0.114172	3e-05	0.024237	1e-05	0.861552	0.0882113	0.00517215	0.0427319	0	0.863885	-0.0259607	0.00514215	0.0184949	-1e-05	0.00233267
HG02728	HG02728	PJL	SAS	0.103399	3e-05	0.038871	1e-05	0.85769	0.0846924	0.0105733	0.0478511	0	0.856883	-0.0187066	0.0105433	0.00898007	-1e-05	-0.000806704
HG02731	HG02731	PJL	SAS	0.233973	3e-05	0.001571	0.001078	0.763348	0.235301	0.0245365	0.000346891	0.00084963	0.738966	0.001328	0.0245065	-0.00122411	-0.00022837	-0.024382
HG02733	HG02733	PJL	SAS	0.235966	3e-05	2e-05	0.010817	0.753167	0.25924	0.0129686	0	0.0215393	0.706252	0.0232743	0.0129386	-2e-05	0.0107223	-0.0469151
HG02734	HG02734	PJL	SAS	0.330564	3e-05	0.003861	0.025574	0.639971	0.344309	0.00421034	0.0120697	0.0144634	0.624948	0.0137446	0.00418034	0.00820865	-0.0111106	-0.015023
HG02736	HG02736	PJL	SAS	0.304497	3.4e-05	0.002985	0.025628	0.666856	0.318392	0.0120175	0	0.0264684	0.643122	0.013895	0.0119835	-0.002985	0.000840429	-0.0237339
HG02737	HG02737	PJL	SAS	0.316659	3e-05	0.007251	0.006489	0.669571	0.320686	0.0126823	0	0.0211521	0.645479	0.0040272	0.0126523	-0.007251	0.0146631	-0.0240916
HG02774	HG02774	PJL	SAS	0.182476	3e-05	0.015406	0.003455	0.798632	0.177331	0.0117283	0.0256195	0	0.785321	-0.00514455	0.0116983	0.0102135	-0.003455	-0.0133113
HG02775	HG02775	PJL	SAS	0.124929	3e-05	0.021737	0.004011	0.849294	0.0963504	0.00790314	0.0346521	0.00953246	0.851562	-0.0285786	0.00787314	0.0129151	0.00552146	0.00226789
HG02778	HG02778	PJL	SAS	0.12756	3e-05	0.008234	0.011407	0.852769	0.113585	0.00368334	0.0197781	0.011991	0.850962	-0.0139747	0.00365334	0.0115441	0.000584022	-0.00180682
HG02780	HG02780	PJL	SAS	0.144749	3e-05	0.015108	1e-05	0.840104	0.116236	0	0.0553859	0	0.828378	-0.0285127	-3e-05	0.0402779	-1e-05	-0.0117261
HG02783	HG02783	PJL	SAS	0.115581	3e-05	0.024534	1e-05	0.859845	0.106026	0.00342813	0.0451141	0	0.845432	-0.00955493	0.00339813	0.0205801	-1e-05	-0.0144133
HG02784	HG02784	PJL	SAS	0.139393	3e-05	0.004001	0.014044	0.842534	0.108837	0.0142618	0.0059303	0.0133092	0.857662	-0.030556	0.0142318	0.0019293	-0.000734759	0.0151277
HG02787	HG02787	PJL	SAS	0.108423	3e-05	0.025647	1e-05	0.865891	0.0893003	0.00527821	0.030814	0.0124383	0.862169	-0.0191227	0.00524821	0.00516698	0.0124283	-0.00372176
HG02789	HG02789	PJL	SAS	0.124778	3e-05	0.032447	1e-05	0.842735	0.0966471	0	0.0324234	0.0132065	0.857723	-0.0281309	-3e-05	-2.36164e-05	0.0131965	0.0149881
HG02790	HG02790	PJL	SAS	0.11077	3e-05	0.026129	0.011819	0.851253	0.104417	0.00492568	0.037401	0.0160338	0.837223	-0.00635325	0.00489568	0.011272	0.0042148	-0.0140302
HG02792	HG02792	PJL	SAS	0.102146	3e-05	0.024071	0.00646	0.867292	0.0783271	0.00670177	0.0219569	0.0162842	0.87673	-0.0238189	0.00667177	-0.00211415	0.00982419	0.00943809
HG02793	HG02793	PJL	SAS	0.119722	3e-05	0.011977	1e-05	0.868262	0.0795324	0.00342703	0.0298032	0	0.887237	-0.0401896	0.00339703	0.0178262	-1e-05	0.0189753
HG03006	HG03006	BEB	SAS	0.0863	3e-05	0.106123	0.001255	0.806291	0.0648497	0.00524095	0.086572	0.01588	0.827457	-0.0214503	0.00521095	-0.019551	0.014625	0.0211662
HG03007	HG03007	BEB	SAS	0.061962	3e-05	0.07547	0.015103	0.847435	0.0546623	0.00249125	0.114903	0.0139289	0.814014	-0.00729973	0.00246125	0.0394333	-0.00117414	-0.0334207
HG03009	HG03009	BEB	SAS	0.101046	3e-05	0.116791	0.012817	0.769315	0.0780368	0.00274478	0.106736	0.0219983	0.790484	-0.0230092	0.00271478	-0.0100552	0.00918133	0.0211693
HG03012	HG03012	BEB	SAS	0.064537	3e-05	0.119816	1e-05	0.815606	0.0552425	0.00733798	0.113142	0.00634131	0.817936	-0.00929445	0.00730798	-0.00667414	0.00633131	0.0023303
HG03015	HG03015	PJL	SAS	0.128884	3e-05	0.018547	0.007438	0.845102	0.107163	0.00620818	0.0159369	0.0196287	0.851064	-0.0217213	0.00617818	-0.00261012	0.0121907	0.00596159
HG03016	HG03016	PJL	SAS	0.132163	3e-05	0.013669	0.012506	0.841631	0.109011	0.00843824	0.0183096	0.022988	0.841253	-0.0231522	0.00840824	0.00464055	0.010482	-0.000377609
HG03018	HG03018	PJL	SAS	0.134094	3e-05	0.014088	1e-05	0.851779	0.109552	0.0134102	0.026389	0.00499086	0.845658	-0.0245418	0.0133802	0.012301	0.00498086	-0.00612121
HG03019	HG03019	PJL	SAS	0.117742	3e-05	0.025119	0.006405	0.850704	0.0878459	0.00761273	0.0203982	0.00735686	0.876786	-0.0298961	0.00758273	-0.00472077	0.000951862	0.0260823
HG03021	HG03021	PJL	SAS	0.113652	3e-05	0.02717	1e-05	0.859138	0.109189	0.00972261	0.0240095	0.00598348	0.851096	-0.00446343	0.00969261	-0.00316051	0.00597348	-0.00804216
HG03022	HG03022	PJL	SAS	0.158456	3e-05	2e-05	0.00234	0.839154	0.138975	0.0166571	0.00887533	0.00873923	0.826753	-0.0194809	0.0166271	0.00885533	0.00639923	-0.0124008
HG03228	HG03228	PJL	SAS	0.146852	3e-05	0.038576	1e-05	0.814532	0.125246	0.0119112	0.0258252	0.00258365	0.834434	-0.0216062	0.0118812	-0.0127508	0.00257365	0.0199021
HG03229	HG03229	PJL	SAS	0.163666	3e-05	0.010328	0.010682	0.815294	0.11709	0.018461	0.0291307	0.0042464	0.831072	-0.0465765	0.018431	0.0188027	-0.0064356	0.0157785
HG03234	HG03234	PJL	SAS	0.302726	3e-05	0.005262	0.010019	0.681963	0.322274	0.0145634	0	0.0089699	0.654193	0.0195477	0.0145334	-0.005262	-0.0010491	-0.02777
HG03235	HG03235	PJL	SAS	0.263046	3e-05	2e-05	0.00949	0.727414	0.296005	0.0163317	0	0.015237	0.672426	0.0329592	0.0163017	-2e-05	0.00574702	-0.0549879
HG03237	HG03237	PJL	SAS	0.321754	3e-05	2e-05	0.004829	0.673367	0.339317	0.00796174	0	0.0152128	0.637508	0.0175632	0.00793174	-2e-05	0.0103838	-0.0358588
HG03238	HG03238	PJL	SAS	0.383066	3e-05	2e-05	0.000412	0.616473	0.377928	0.0146679	0	0	0.607404	-0.00513819	0.0146379	-2e-05	-0.000412	-0.00906868
HG03451	HG03451	MSL	AFR	2e-05	0.99993	2.1e-05	1e-05	2e-05	0	0.996319	0.00368051	0	0	-2e-05	-0.00361051	0.00365951	-1e-05	-2e-05
HG03488	HG03488	PJL	SAS	0.257975	3e-05	0.003109	0.010023	0.728863	0.255248	0.00958281	0.00353896	0.0111576	0.720473	-0.00272723	0.00955281	0.000429959	0.00113455	-0.00839009
HG03490	HG03490	PJL	SAS	0.278873	3e-05	2e-05	0.00679	0.714287	0.305328	0.011536	0	0.0312782	0.651858	0.0264545	0.011506	-2e-05	0.0244882	-0.0624287
HG03491	HG03491	PJL	SAS	0.149141	3e-05	0.011374	0.000345	0.839111	0.149314	0.0168508	0.00180306	0.0131936	0.818839	0.000172663	0.0168208	-0.00957094	0.0128486	-0.0202721
HG03585	HG03585	BEB	SAS	0.099415	3e-05	0.116805	0.01504	0.76871	0.0750744	0.0108317	0.123481	0.00357334	0.78704	-0.0243406	0.0108017	0.00667563	-0.0114667	0.0183299
HG03589	HG03589	BEB	SAS	0.055374	3e-05	0.10575	1e-05	0.838837	0.0539499	0.00429544	0.122347	0	0.819408	-0.00142411	0.00426544	0.0165966	-1e-05	-0.0194289
HG03593	HG03593	BEB	SAS	0.071073	3e-05	0.115651	0.006806	0.806439	0.0851076	0.00316129	0.116338	0.00405208	0.791341	0.0140346	0.00313129	0.000686845	-0.00275392	-0.0150978
HG03594	HG03594	BEB	SAS	0.0559	3e-05	0.143236	0.000356	0.800478	0.0742752	0.0146668	0.127186	0.00340224	0.78047	0.0183752	0.0146368	-0.0160504	0.00304624	-0.0200078
HG03595	HG03595	BEB	SAS	0.092722	3e-05	0.142438	0.012306	0.752504	0.10437	0	0.14287	0.0030137	0.749746	0.0116482	-3e-05	0.000431885	-0.0092923	-0.00275778
HG03598	HG03598	BEB	SAS	0.10834	3e-05	0.120525	0.004236	0.766869	0.09468	0.00711831	0.128791	0	0.769411	-0.01366	0.00708831	0.0082659	-0.004236	0.00254176
HG03603	HG03603	BEB	SAS	0.058871	3e-05	0.118157	0.011214	0.811729	0.0568941	0.00509985	0.130231	0.00198015	0.805795	-0.00197691	0.00506985	0.0120738	-0.00923385	-0.00593384
HG03604	HG03604	BEB	SAS	0.071743	3e-05	0.098877	0.004755	0.824596	0.0675572	0	0.118713	0.00260809	0.811122	-0.00418576	-3e-05	0.019836	-0.00214691	-0.0134743
HG03607	HG03607	BEB	SAS	0.106681	3e-05	0.140629	1e-05	0.752649	0.0819662	0	0.135639	0.0133836	0.769011	-0.0247148	-3e-05	-0.00498975	0.0133736	0.016362
HG03611	HG03611	BEB	SAS	0.067488	3e-05	0.128969	0.012992	0.790521	0.0824618	0.0042947	0.111876	0.0187288	0.782639	0.0149738	0.0042647	-0.0170933	0.00573681	-0.00788208
HG03615	HG03615	BEB	SAS	0.078268	3e-05	0.130667	1e-05	0.791025	0.0964367	0.013514	0.122048	0.000483123	0.767519	0.0181687	0.013484	-0.00861935	0.000473123	-0.0235064
HG03616	HG03616	BEB	SAS	0.086324	3e-05	0.120831	1e-05	0.792805	0.0814903	0.0202153	0.111062	0	0.787233	-0.00483375	0.0201853	-0.00976943	-1e-05	-0.0055721
HG03619	HG03619	PJL	SAS	0.35519	3e-05	2e-05	0.017965	0.626794	0.374503	0.0143711	0	0.0300392	0.581087	0.0193128	0.0143411	-2e-05	0.0120742	-0.0457071
HG03624	HG03624	PJL	SAS	0.318664	3e-05	2e-05	0.009748	0.671538	0.346631	0.00507841	0	0.0174592	0.630831	0.0279675	0.00504841	-2e-05	0.00771118	-0.0407071
HG03625	HG03625	PJL	SAS	0.359512	3e-05	2e-05	0.007938	0.6325	0.371241	0.0110379	0	0.0133454	0.604376	0.0117287	0.0110079	-2e-05	0.00540742	-0.0281241
HG03629	HG03629	PJL	SAS	0.284342	0.002742	0.007748	0.002154	0.703013	0.287327	0.0234448	0	0.0144586	0.67477	0.00298488	0.0207028	-0.007748	0.0123046	-0.0282433
HG03631	HG03631	PJL	SAS	0.251357	3e-05	0.014617	0.001365	0.73263	0.251159	0.0017875	0.00050319	0.0132772	0.733273	-0.000198264	0.0017575	-0.0141138	0.0119122	0.000643344
HG03634	HG03634	PJL	SAS	0.326624	3e-05	2e-05	1e-05	0.673315	0.325972	0.0143054	0	0.0211026	0.63862	-0.000652062	0.0142754	-2e-05	0.0210926	-0.0346949
HG03636	HG03636	PJL	SAS	0.255828	3e-05	0.021785	0.00546	0.716896	0.270791	0.00707785	0.00756266	0.0211401	0.693428	0.0149635	0.00704785	-0.0142223	0.0156801	-0.0234681
HG03640	HG03640	PJL	SAS	0.109052	3e-05	0.048109	1e-05	0.8428	0.0854819	0.0103287	0.0423873	0.0102828	0.851519	-0.0235701	0.0102987	-0.00572165	0.0102728	0.00871921
HG03644	HG03644	STU	SAS	0.085863	3e-05	0.03845	1e-05	0.875646	0.0586791	0.0229904	0.00934803	0	0.908982	-0.0271839	0.0229604	-0.029102	-1e-05	0.0333365
HG03646	HG03646	STU	SAS	0.075505	3e-05	0.018236	1e-05	0.906219	0.0606554	0.0145071	0.0179847	0	0.906853	-0.0148496	0.0144771	-0.000251349	-1e-05	0.000633877
HG03649	HG03649	PJL	SAS	0.219389	3e-05	0.027647	0.010499	0.742434	0.21704	0.015258	0.00710119	0.0150418	0.745559	-0.00234884	0.015228	-0.0205458	0.00454277	0.00312486
HG03652	HG03652	PJL	SAS	0.160281	3e-05	0.0096	0.003788	0.8263	0.163634	0.0127103	0.019179	0.0104476	0.794029	0.00335307	0.0126803	0.00957903	0.00665956	-0.032271
HG03653	HG03653	PJL	SAS	0.179503	3e-05	0.008233	0.00778	0.804453	0.182848	0.0122119	0.000583431	0.011304	0.793053	0.0033448	0.0121819	-0.00764957	0.00352397	-0.0114001
HG03660	HG03660	PJL	SAS	0.13721	3e-05	0.03682	1e-05	0.825931	0.112625	0.000300392	0.0327383	0.0147682	0.839568	-0.0245848	0.000270392	-0.00408166	0.0147582	0.0136368
HG03663	HG03663	PJL	SAS	0.089278	3e-05	0.033809	1e-05	0.876874	0.0666473	0	0.0322231	0.00332558	0.897804	-0.0226307	-3e-05	-0.00158593	0.00331558	0.02093
HG03667	HG03667	PJL	SAS	0.072546	3e-05	0.032288	1e-05	0.895126	0.0597845	0.00949903	0.0446161	0	0.8861	-0.0127615	0.00946903	0.0123281	-1e-05	-0.0090256
HG03668	HG03668	PJL	SAS	0.175579	3e-05	0.011808	0.010316	0.802267	0.181877	0.0035455	0.0164751	0.0206516	0.777451	0.0062982	0.0035155	0.00466708	0.0103356	-0.0248164
HG03673	HG03673	STU	SAS	0.076679	3e-05	0.031847	1e-05	0.891434	0.0623182	0.0126238	0.0207029	0.00303486	0.90132	-0.0143608	0.0125938	-0.0111441	0.00302486	0.0098863
HG03679	HG03679	STU	SAS	0.080814	3e-05	0.017399	0.003862	0.897895	0.0664072	0.0212703	0.0118863	0	0.900436	-0.0144068	0.0212403	-0.00551273	-0.003862	0.00254122
HG03681	HG03681	STU	SAS	0.077835	3e-05	0.02657	0.002073	0.893491	0.0592975	0.013707	0.0189142	0	0.908081	-0.0185375	0.013677	-0.00765584	-0.002073	0.0145903
HG03694	HG03694	STU	SAS	0.182825	3e-05	0.082215	1e-05	0.73492	0.196243	0.011546	0.0871093	0.00312892	0.701973	0.0134177	0.011516	0.00489432	0.00311892	-0.0329469
HG03697	HG03697	STU	SAS	0.057892	3e-05	0.028838	0.000814	0.912426	0.0602374	0.00511554	0.0289518	0	0.905695	0.00234545	0.00508554	0.000113786	-0.000814	-0.00673078
HG03698	HG03698	STU	SAS	0.084007	3e-05	0.015557	0.010222	0.890184	0.0510673	0.0137387	0.0234969	0.0102515	0.901446	-0.0329397	0.0137087	0.00793988	2.95116e-05	0.0112615
HG03702	HG03702	PJL	SAS	0.12203	3e-05	0.025559	0.003456	0.848926	0.125355	0.00688218	0.011555	0.0154918	0.840716	0.00332531	0.00685218	-0.014004	0.0120358	-0.00821021
HG03703	HG03703	PJL	SAS	0.153387	3e-05	0.020522	0.004511	0.82155	0.164404	0	0.0382987	0.00618161	0.791116	0.0110171	-3e-05	0.0177767	0.00167061	-0.0304344
HG03705	HG03705	PJL	SAS	0.1044	3e-05	0.021267	1e-05	0.874293	0.101762	0.000297168	0.0449006	0	0.85304	-0.00263821	0.000267168	0.0236336	-1e-05	-0.0212525
HG03706	HG03706	PJL	SAS	0.140265	3e-05	2.9e-05	1e-05	0.859666	0.120678	0	0.0232592	0.00713043	0.848932	-0.019587	-3e-05	0.0232302	0.00712043	-0.0107337
HG03708	HG03708	PJL	SAS	0.204124	3e-05	0.018886	0.012303	0.764656	0.214694	0.00539382	0.0209603	0.0140468	0.744905	0.0105697	0.00536382	0.00207428	0.00174377	-0.0197505
HG03709	HG03709	PJL	SAS	0.163119	3e-05	0.036627	0.001492	0.798732	0.144829	0.0101678	0.0396517	0	0.805351	-0.0182897	0.0101378	0.00302467	-0.001492	0.00661923
HG03713	HG03713	ITU	SAS	0.217974	3e-05	0.010497	1e-05	0.771489	0.189211	0.0149681	0.00346998	0.0052565	0.787094	-0.0287628	0.0149381	-0.00702702	0.0052465	0.0156052
HG03714	HG03714	ITU	SAS	0.198985	3e-05	0.024896	0.012849	0.76324	0.198478	0.0106281	0.00452355	0.00236775	0.784002	-0.000506769	0.0105981	-0.0203725	-0.0104813	0.0207624
HG03716	HG03716	ITU	SAS	0.197095	3e-05	2e-05	0.015477	0.787377	0.200383	0.00565528	0	0.0226737	0.771288	0.00328842	0.00562528	-2e-05	0.00719671	-0.0160894
HG03720	HG03720	ITU	SAS	0.062684	3e-05	0.013387	0.031514	0.892385	0.0443245	0.0101901	0.0297394	0	0.915746	-0.0183595	0.0101601	0.0163524	-0.031514	0.023361
HG03727	HG03727	ITU	SAS	0.092651	3e-05	0.003581	0.01321	0.890526	0.0873716	0.0125705	0.0160603	0	0.883998	-0.00527939	0.0125405	0.0124793	-0.01321	-0.00652844
HG03736	HG03736	STU	SAS	0.071976	3e-05	0.025212	1e-05	0.902771	0.045871	0.00388586	0.0218555	0.0104363	0.917951	-0.026105	0.00385586	-0.00335655	0.0104263	0.0151804
HG03741	HG03741	STU	SAS	0.062353	3e-05	0.036556	1e-05	0.901051	0.027829	0.00509367	0.0478433	0	0.919234	-0.034524	0.00506367	0.0112873	-1e-05	0.018183
HG03742	HG03742	ITU	SAS	0.049499	3e-05	0.022847	0.000184	0.927441	0.0250211	0.000493478	0.0382745	0	0.936211	-0.0244779	0.000463478	0.0154275	-0.000184	0.00876998
HG03746	HG03746	STU	SAS	0.192524	3e-05	0.006244	0.010751	0.79045	0.181238	0.0125525	0	0.0207981	0.785412	-0.0112864	0.0125225	-0.006244	0.0100471	-0.00503826
HG03750	HG03750	STU	SAS	0.06661	3e-05	0.007546	0.007817	0.917997	0.04138	0.0214971	0.0105356	0	0.926587	-0.02523	0.0214671	0.00298956	-0.007817	0.00859036
HG03752	HG03752	STU	SAS	0.062976	3e-05	0.012616	0.005192	0.919185	0.0625271	0.0130233	0	0.0132158	0.911234	-0.000448921	0.0129933	-0.012616	0.00802381	-0.00795121
HG03760	HG03760	STU	SAS	0.084678	3e-05	0.016954	0.004767	0.893572	0.0518185	0.0120108	0.0211601	0	0.915011	-0.0328595	0.0119808	0.00420609	-0.004767	0.0214385
HG03762	HG03762	PJL	SAS	0.103223	0.00351	0.037908	1e-05	0.855349	0.089675	0.0134866	0.0244975	0.00201381	0.870327	-0.013548	0.00997664	-0.0134105	0.00200381	0.014978
HG03765	HG03765	PJL	SAS	0.272166	3e-05	0.0233	1e-05	0.704494	0.279938	0.0106211	0.00847614	0.0048903	0.696074	0.00777236	0.0105911	-0.0148239	0.0048803	-0.00841992
HG03767	HG03767	PJL	SAS	0.395546	3e-05	0.009331	1e-05	0.595083	0.407399	0.00793082	0	0.0189928	0.565678	0.0118526	0.00790082	-0.009331	0.0189828	-0.0294051
HG03770	HG03770	ITU	SAS	0.050694	3e-05	0.079647	0.003004	0.866626	0.0178696	0.0132543	0.0674204	0	0.901456	-0.0328244	0.0132243	-0.0122266	-0.003004	0.0348297
HG03775	HG03775	ITU	SAS	0.072244	3e-05	0.012241	1e-05	0.915475	0.0806762	0.0145017	0.0031733	0	0.901649	0.00843221	0.0144717	-0.0090677	-1e-05	-0.0138262
HG03777	HG03777	ITU	SAS	0.107497	3e-05	0.011289	1e-05	0.881174	0.0793967	0.0120049	0.0010202	0	0.907578	-0.0281003	0.0119749	-0.0102688	-1e-05	0.0264043
HG03779	HG03779	ITU	SAS	0.070721	3e-05	0.020687	1e-05	0.908552	0.0643881	0.0150149	0.0229115	0.000522424	0.897163	-0.00633291	0.0149849	0.00222445	0.000512424	-0.0113889
HG03781	HG03781	ITU	SAS	0.083575	3e-05	0.046076	0.002824	0.867494	0.0788161	0.0083164	0.0179587	0.00289245	0.892016	-0.00475885	0.0082864	-0.0281173	6.84528e-05	0.0245223
HG03782	HG03782	ITU	SAS	0.114437	3e-05	0.009761	0.007101	0.868672	0.0786033	0.0232024	0.00146964	0	0.896725	-0.0358337	0.0231724	-0.00829136	-0.007101	0.0280527
HG03788	HG03788	ITU	SAS	0.124768	3e-05	0.010957	0.006475	0.85777	0.104557	0.0109975	0.0053028	0.00406275	0.87508	-0.0202112	0.0109675	-0.0056542	-0.00241225	0.0173102
HG03789	HG03789	ITU	SAS	0.167421	3e-05	0.016024	0.009989	0.806537	0.156611	0.0118601	0	0.0155258	0.816003	-0.0108098	0.0118301	-0.016024	0.00553677	0.00946598
HG03792	HG03792	ITU	SAS	0.111436	3e-05	0.003631	0.000618	0.884284	0.101106	0.0128971	0.00452603	0	0.881471	-0.0103301	0.0128671	0.000895034	-0.000618	-0.00281306
HG03793	HG03793	BEB	SAS	0.043292	3e-05	0.077688	0.001932	0.877059	0.05335	0.00614051	0.0730621	0.0185613	0.848886	0.010058	0.00611051	-0.00462588	0.0166293	-0.028173
HG03796	HG03796	BEB	SAS	0.059836	3e-05	0.191486	0.009512	0.739136	0.0447287	0.012597	0.197163	0.00840883	0.737103	-0.0151073	0.012567	0.00567658	-0.00110317	-0.00203303
HG03800	HG03800	BEB	SAS	0.026629	3e-05	0.166885	0.018257	0.7882	0	0.0141257	0.160979	0.0117962	0.813099	-0.026629	0.0140957	-0.00590576	-0.00646078	0.0248989
HG03802	HG03802	BEB	SAS	0.07983	3e-05	0.100339	1e-05	0.819792	0.0686399	0.00174254	0.104784	0	0.824833	-0.0111901	0.00171254	0.00444526	-1e-05	0.00504126
HG03803	HG03803	BEB	SAS	0.078012	3e-05	0.10482	0.013583	0.803555	0.0870105	0.00664546	0.111642	0.00412547	0.790576	0.00899852	0.00661546	0.00682248	-0.00945753	-0.0129789
HG03805	HG03805	BEB	SAS	0.081019	3e-05	0.109072	0.007001	0.802877	0.0770135	0.0180965	0.105275	0.0176946	0.78192	-0.00400552	0.0180665	-0.00379658	0.0106936	-0.0209569
HG03808	HG03808	BEB	SAS	0.105588	3e-05	0.156097	0.00569	0.732594	0.0934804	0.00926097	0.135649	0.00547784	0.756132	-0.0121076	0.00923097	-0.020448	-0.000212161	0.0235378
HG03809	HG03809	BEB	SAS	0.086364	3e-05	0.108391	0.020442	0.784773	0.0721045	0	0.108076	0.0144736	0.805346	-0.0142595	-3e-05	-0.000315052	-0.00596839	0.0205729
HG03812	HG03812	BEB	SAS	0.060127	3e-05	0.128664	1e-05	0.811169	0.0751767	0	0.141661	0	0.783162	0.0150497	-3e-05	0.0129971	-1e-05	-0.0280068
HG03814	HG03814	BEB	SAS	0.069099	3e-05	0.154867	0.002419	0.773585	0.0824126	0	0.159039	0.00975394	0.748794	0.0133136	-3e-05	0.00417209	0.00733494	-0.0247906
HG03815	HG03815	BEB	SAS	0.0822	3e-05	0.128347	0.016262	0.77316	0.0770073	0.00510929	0.131909	0.0160826	0.769891	-0.00519266	0.00507929	0.00356245	-0.000179406	-0.00326867
HG03817	HG03817	BEB	SAS	0.086827	3e-05	0.11901	1e-05	0.794124	0.0676154	0	0.123033	0.00833934	0.801013	-0.0192116	-3e-05	0.00402262	0.00832934	0.00688865
HG03821	HG03821	BEB	SAS	0.070619	3e-05	0.099499	0.004273	0.825579	0.0800899	0.0116564	0.116684	0	0.79157	0.00947086	0.0116264	0.0171847	-0.004273	-0.034009
HG03823	HG03823	BEB	SAS	0.084082	3e-05	0.101168	0.018964	0.795755	0.0569826	0.00219164	0.102076	0.0138167	0.824933	-0.0270994	0.00216164	0.000908256	-0.00514727	0.0291778
HG03824	HG03824	BEB	SAS	0.095373	3e-05	0.144036	0.017222	0.74334	0.0568689	0.0143833	0.156054	0.0121965	0.760497	-0.0385041	0.0143533	0.0120181	-0.0050255	0.0171572
HG03826	HG03826	BEB	SAS	0.07539	0.003353	0.118513	0.015316	0.787427	0.0793606	0.00588352	0.132552	0.00675513	0.775449	0.00397057	0.00253052	0.0140392	-0.00856087	-0.0119784
HG03829	HG03829	BEB	SAS	0.067399	3e-05	0.12689	0.003563	0.802118	0.0819064	0	0.160481	0	0.757612	0.0145074	-3e-05	0.0335912	-0.003563	-0.0445056
HG03830	HG03830	BEB	SAS	0.077155	3e-05	0.147267	0.002168	0.77338	0.0659055	0.0151563	0.149084	0.00184488	0.768009	-0.0112495	0.0151263	0.0018172	-0.000323123	-0.00537085
HG03832	HG03832	BEB	SAS	0.075475	3e-05	0.131559	0.001383	0.791553	0.0405903	0.0142013	0.133002	0.0122773	0.799929	-0.0348847	0.0141713	0.00144313	0.0108943	0.00837599
HG03833	HG03833	BEB	SAS	0.090974	3e-05	0.133689	0.013555	0.761752	0.0759418	0.00502456	0.125217	0.0160163	0.7778	-0.0150322	0.00499456	-0.00847203	0.00246132	0.0160484
HG03844	HG03844	STU	SAS	0.06842	3e-05	0.047195	1e-05	0.884344	0.0640333	0.00738536	0.0388275	0	0.889754	-0.00438674	0.00735536	-0.00836752	-1e-05	0.0054099
HG03854	HG03854	STU	SAS	0.069814	3e-05	0.009851	0.014636	0.90567	0.0606037	0.00431911	0.0166878	0.00647581	0.911914	-0.00921034	0.00428911	0.00683678	-0.00816019	0.00624364
HG03857	HG03857	STU	SAS	0.067081	3e-05	0.031383	1e-05	0.901496	0.0568069	0.00345573	0.0308827	0	0.908855	-0.0102741	0.00342573	-0.000500252	-1e-05	0.00735857
HG03864	HG03864	ITU	SAS	0.083282	3e-05	0.006524	0.001112	0.909052	0.074146	0.0106695	0.0047653	0.00029889	0.91012	-0.00913604	0.0106395	-0.0017587	-0.00081311	0.00106837
HG03868	HG03868	ITU	SAS	0.11226	3e-05	0.006892	0.015153	0.865667	0.101766	0	0.0146351	0	0.883599	-0.0104936	-3e-05	0.00774306	-0.015153	0.0179316
HG03869	HG03869	ITU	SAS	0.094974	3e-05	2e-05	0.004171	0.900805	0.0760276	0.014228	0.00634927	0	0.903395	-0.0189464	0.014198	0.00632927	-0.004171	0.00259021
HG03871	HG03871	ITU	SAS	0.082399	3e-05	2e-05	1e-05	0.917541	0.0660736	0.00943147	0.00832566	0	0.916169	-0.0163254	0.00940147	0.00830566	-1e-05	-0.00137169
HG03874	HG03874	ITU	SAS	0.084182	3e-05	0.045496	0.000675	0.869616	0.0842064	0.0119667	0.0401638	0	0.863663	2.44059e-05	0.0119367	-0.00533223	-0.000675	-0.00595287
HG03875	HG03875	ITU	SAS	0.214345	3.3e-05	0.008667	0.009752	0.767203	0.195962	0.0112527	0.00876737	0.0139447	0.770073	-0.018383	0.0112197	0.000100365	0.00419269	0.00287016
HG03888	HG03888	STU	SAS	0.187842	3e-05	0.015988	0.004166	0.791973	0.175561	0.00316968	0.00283214	0.0213164	0.797121	-0.0122813	0.00313968	-0.0131559	0.0171504	0.00514804
HG03890	HG03890	STU	SAS	0.058248	3e-05	0.025268	0.002851	0.913604	0.0396141	0.0275707	0.0177006	0	0.915115	-0.0186339	0.0275407	-0.00756742	-0.002851	0.0015106
HG03895	HG03895	STU	SAS	0.054227	3e-05	0.004976	0.016296	0.924471	0.0569808	0.0163175	0.0066278	0.00448747	0.915586	0.00275383	0.0162875	0.0016518	-0.0118085	-0.00888462
HG03897	HG03897	STU	SAS	0.101274	3e-05	0.015491	1e-05	0.883195	0.0699441	0.0117728	0.00371671	0.00619064	0.908376	-0.0313299	0.0117428	-0.0117743	0.00618064	0.0251808
HG03900	HG03900	STU	SAS	0.075922	3e-05	0.024117	1e-05	0.899921	0.0558314	0.0130757	0.0175131	0	0.91358	-0.0200906	0.0130457	-0.00660388	-1e-05	0.0136587
HG03902	HG03902	BEB	SAS	0.123577	3e-05	0.10022	0.015986	0.760187	0.0987062	0.0074665	0.0939431	0.0131894	0.786695	-0.0248708	0.0074365	-0.00627685	-0.00279665	0.0265078
HG03905	HG03905	BEB	SAS	0.079808	3e-05	0.126649	0.000923	0.79259	0.0640919	0	0.112444	0.016459	0.807005	-0.0157161	-3e-05	-0.0142046	0.015536	0.0144148
HG03907	HG03907	BEB	SAS	0.067859	3e-05	0.132863	0.007024	0.792224	0.0692892	0.0140946	0.126255	0.00662894	0.783732	0.00143022	0.0140646	-0.00660797	-0.000395059	-0.00849177
HG03908	HG03908	BEB	SAS	0.090422	3e-05	0.087563	0.004586	0.817398	0.0803413	0.0106988	0.0895635	0.00671102	0.812685	-0.0100807	0.0106688	0.00200046	0.00212502	-0.0047126
HG03910	HG03910	BEB	SAS	0.066124	3e-05	0.146467	0.0017	0.785679	0.0931445	0	0.141975	0.0124494	0.752431	0.0270205	-3e-05	-0.00449166	0.0107494	-0.0332482
HG03911	HG03911	BEB	SAS	0.078476	3e-05	0.098359	1e-05	0.823126	0.0781233	0.0018114	0.103787	0.0118334	0.804445	-0.00035273	0.0017814	0.00542758	0.0118234	-0.0186807
HG03913	HG03913	BEB	SAS	0.0965	3e-05	0.105815	0.000308	0.797348	0.0757881	0	0.116312	0.00385282	0.804047	-0.0207119	-3e-05	0.0104971	0.00354482	0.00669897
HG03914	HG03914	BEB	SAS	0.079278	3e-05	0.133765	0.002668	0.784259	0.0763214	0.00986004	0.11816	0.0117972	0.783861	-0.00295662	0.00983004	-0.0156049	0.00912921	-0.000397757
HG03916	HG03916	BEB	SAS	0.077987	3e-05	0.144033	1e-05	0.777941	0.0576366	0.00716111	0.132299	0.0114734	0.79143	-0.0203504	0.00713111	-0.011734	0.0114634	0.0134889
HG03917	HG03917	BEB	SAS	0.087598	3e-05	0.138186	0.005805	0.76838	0.061278	0.0105086	0.145412	0	0.782802	-0.02632	0.0104786	0.00722551	-0.005805	0.0144218
HG03919	HG03919	BEB	SAS	0.145022	3e-05	0.038071	0.011937	0.804939	0.123839	0.00778441	0.0408079	0.010716	0.816853	-0.0211832	0.00775441	0.00273686	-0.001221	0.011914
HG03920	HG03920	BEB	SAS	0.076993	3e-05	0.092871	1e-05	0.830095	0.0588808	0	0.0969828	0.00756775	0.836569	-0.0181122	-3e-05	0.0041118	0.00755775	0.00647359
HG03922	HG03922	BEB	SAS	0.102753	3e-05	0.131647	0.019556	0.746013	0.0710327	0.00869361	0.131799	0.0167578	0.771717	-0.0317203	0.00866361	0.000151993	-0.00279821	0.0257039
HG03925	HG03925	BEB	SAS	0.076669	3e-05	0.133995	0.007098	0.782208	0.0675181	0.00688109	0.129456	0.0115835	0.784561	-0.00915087	0.00685109	-0.00453862	0.00448546	0.00235294
HG03926	HG03926	BEB	SAS	0.083545	3e-05	0.159091	0.00219	0.755145	0.0696571	0.0132468	0.157628	0.00609252	0.753375	-0.0138879	0.0132168	-0.00146267	0.00390252	-0.00176972
HG03928	HG03928	BEB	SAS	0.077809	3e-05	0.101059	0.016529	0.804573	0.0635923	0.010494	0.122387	0.00689191	0.796635	-0.0142167	0.010464	0.0213282	-0.00963709	-0.00793843
HG03931	HG03931	BEB	SAS	0.076846	3e-05	0.149434	0.01091	0.762781	0.0733667	0.00369557	0.146907	0.0124041	0.763627	-0.00347928	0.00366557	-0.0025271	0.00149415	0.000845661
HG03934	HG03934	BEB	SAS	0.065222	3e-05	0.125342	0.005338	0.804068	0.0776573	0.00909829	0.114855	0.00718232	0.791207	0.0124353	0.00906829	-0.0104871	0.00184432	-0.0128608
HG03937	HG03937	BEB	SAS	0.052683	3e-05	0.121588	0.015168	0.810532	0.0740696	0.00639816	0.119763	0.00349214	0.796277	0.0213866	0.00636816	-0.00182505	-0.0116759	-0.0142548
HG03945	HG03945	STU	SAS	0.113055	3e-05	0.022399	0.00249	0.862025	0.0798398	0.0123059	0.0188384	0.0045798	0.884436	-0.0332152	0.0122759	-0.00356057	0.0020898	0.0224111
HG03950	HG03950	STU	SAS	0.039551	3e-05	0.035717	0.000103	0.924599	0.0511428	0.0100654	0.0334878	0	0.905304	0.0115918	0.0100354	-0.00222916	-0.000103	-0.019295
HG03953	HG03953	STU	SAS	0.094473	3e-05	0.029998	1e-05	0.875489	0.0775437	0.0223016	0.0142627	0	0.885892	-0.0169293	0.0222716	-0.0157353	-1e-05	0.010403
HG03960	HG03960	ITU	SAS	0.064632	3e-05	0.025559	0.013474	0.896305	0.0431036	0.0103064	0.0309227	0	0.915667	-0.0215284	0.0102764	0.00536369	-0.013474	0.0193623
HG03965	HG03965	ITU	SAS	0.039514	3e-05	0.048444	0.006454	0.905558	0.017162	0.0117642	0.0468055	0.00534869	0.91892	-0.022352	0.0117342	-0.00163846	-0.00110531	0.0133615
HG03968	HG03968	ITU	SAS	0.07404	3e-05	0.011668	1e-05	0.914252	0.0675576	0.00744131	0.00452536	0.00138128	0.919094	-0.00648238	0.00741131	-0.00714264	0.00137128	0.00484242
HG03969	HG03969	ITU	SAS	0.086615	3e-05	2.6e-05	0.005179	0.90815	0.0772489	0.00596939	0.0153274	0	0.901454	-0.00936608	0.00593939	0.0153014	-0.005179	-0.00669566
HG03971	HG03971	ITU	SAS	0.108095	3e-05	0.015332	0.004186	0.872358	0.07038	0.0117017	0	0.017252	0.900666	-0.037715	0.0116717	-0.015332	0.013066	0.0283082
HG03974	HG03974	ITU	SAS	0.098343	3e-05	0.01851	1e-05	0.883107	0.073431	0.0147201	0.0110367	0	0.900812	-0.024912	0.0146901	-0.00747334	-1e-05	0.0177052
HG03978	HG03978	ITU	SAS	0.03186	3e-05	0.034257	1e-05	0.933843	0.00282471	0.0104485	0.0367748	0	0.949952	-0.0290353	0.0104185	0.00251778	-1e-05	0.016109
HG03989	HG03989	STU	SAS	0.070433	3e-05	0.01153	0.004482	0.913525	0.0502695	0.00519279	0.0312224	0.00272444	0.910591	-0.0201635	0.00516279	0.0196924	-0.00175756	-0.0029341
HG03995	HG03995	STU	SAS	0.061678	3e-05	0.027106	0.001922	0.909265	0.0278385	0.0144186	0.018058	0	0.939685	-0.0338395	0.0143886	-0.00904805	-0.001922	0.0304199
HG04003	HG04003	STU	SAS	0.180253	3e-05	0.007869	0.007143	0.804705	0.187384	0.00704429	0.00503116	0.0112387	0.789302	0.00713076	0.00701429	-0.00283784	0.00409566	-0.0154029
HG04014	HG04014	ITU	SAS	0.059031	3e-05	0.057566	0.001027	0.882346	0.026338	0.00619752	0.0628934	0	0.904571	-0.032693	0.00616752	0.00532738	-0.001027	0.0222251
HG04020	HG04020	ITU	SAS	0.134294	3e-05	0.040217	1e-05	0.825449	0.113293	0.00604395	0.0283045	0.0091575	0.843201	-0.021001	0.00601395	-0.0119125	0.0091475	0.0177521
HG04038	HG04038	STU	SAS	0.065197	3e-05	0.036491	0.001907	0.896376	0.0443695	0.0044594	0.0311441	0.00144116	0.918586	-0.0208275	0.0044294	-0.00534695	-0.000465837	0.0222099
HG04039	HG04039	STU	SAS	0.068948	3e-05	0.03275	0.005661	0.892612	0.0355184	0.0159718	0.0406663	0	0.907843	-0.0334296	0.0159418	0.00791627	-0.005661	0.0152315
HG04059	HG04059	ITU	SAS	0.081373	3e-05	0.008816	1e-05	0.90977	0.0769422	0.0121387	0.00379422	0	0.907125	-0.00443084	0.0121087	-0.00502178	-1e-05	-0.00264506
HG04060	HG04060	ITU	SAS	0.162286	3e-05	2e-05	0.008315	0.829349	0.166547	0.00952448	0	0.0102525	0.813676	0.00426077	0.00949448	-2e-05	0.00193748	-0.0156727
HG04080	HG04080	ITU	SAS	0.172903	3e-05	0.004851	0.002807	0.819409	0.160759	0.0135222	0	0.0102841	0.815434	-0.0121436	0.0134922	-0.004851	0.00747713	-0.00397473
HG04090	HG04090	ITU	SAS	0.070409	3e-05	0.01474	0.009795	0.905026	0.0703363	0.00265089	0.00701009	0.00297419	0.917029	-7.27247e-05	0.00262089	-0.00772991	-0.00682081	0.0120026
HG04099	HG04099	STU	SAS	0.05982	3e-05	0.009127	0.007773	0.923251	0.0578844	0.00484542	0.0194984	0.00939068	0.908381	-0.00193559	0.00481542	0.0103714	0.00161768	-0.0148699
HG04106	HG04106	STU	SAS	0.074147	3e-05	0.008094	1e-05	0.917719	0.0554551	0.0028234	0.00607342	0.0108414	0.924807	-0.0186919	0.0027934	-0.00202058	0.0108314	0.00708763
HG04118	HG04118	ITU	SAS	0.073857	3e-05	0.018401	1e-05	0.907701	0.0546045	0.0115578	0.00693768	0	0.9269	-0.0192525	0.0115278	-0.0114633	-1e-05	0.019199
HG04131	HG04131	BEB	SAS	0.088554	3e-05	0.123028	0.017981	0.770407	0.0756621	0.00808139	0.137444	0.00194237	0.776871	-0.0128919	0.00805139	0.0144155	-0.0160386	0.0064636
HG04134	HG04134	BEB	SAS	0.105838	3e-05	0.112354	0.004069	0.777708	0.0849481	0.00176504	0.14828	0.0114973	0.753509	-0.0208899	0.00173504	0.0359263	0.00742831	-0.0241988
HG04140	HG04140	BEB	SAS	0.06228	3e-05	0.167754	0.002293	0.767644	0.0391877	0.00177637	0.157098	0.0158747	0.786063	-0.0230923	0.00174637	-0.0106563	0.0135817	0.0184194
HG04141	HG04141	BEB	SAS	0.089984	3e-05	0.126216	0.018173	0.765596	0.0867325	0	0.125973	0.0220879	0.765206	-0.00325148	-3e-05	-0.000242808	0.00391494	-0.000389661
HG04144	HG04144	BEB	SAS	0.120936	3e-05	0.081171	0.007337	0.790527	0.105552	0.0111249	0.074601	0.00936992	0.799352	-0.0153836	0.0110949	-0.00656999	0.00203292	0.00882478
HG04146	HG04146	BEB	SAS	0.067802	3.4e-05	0.118592	0.016254	0.797319	0.0778578	0.00606756	0.130699	0.0130907	0.772285	0.0100558	0.00603356	0.0121065	-0.00316334	-0.0250335
HG04152	HG04152	BEB	SAS	0.066488	3e-05	0.128379	1e-05	0.805093	0.063622	0.000782323	0.1358	0.00339625	0.796399	-0.00286601	0.000752323	0.00742104	0.00338625	-0.0086936
HG04153	HG04153	BEB	SAS	0.076634	3e-05	0.110387	0.009543	0.803406	0.0856158	0.00304277	0.126767	0	0.784575	0.00898183	0.00301277	0.0163798	-0.009543	-0.0188314
HG04155	HG04155	BEB	SAS	0.051155	3e-05	0.132379	0.007581	0.808856	0.0722026	0.00753392	0.124211	0.00543256	0.79062	0.0210476	0.00750392	-0.00816783	-0.00214844	-0.0182362
HG04156	HG04156	BEB	SAS	0.086071	3e-05	0.120719	0.014395	0.778785	0.0959915	0.00395797	0.129895	0	0.770155	0.00992049	0.00392797	0.00917647	-0.014395	-0.00862993
HG04158	HG04158	BEB	SAS	0.074637	3e-05	0.119243	0.014382	0.791709	0.0759969	0.00775627	0.129903	0.00604808	0.780296	0.00135989	0.00772627	0.01066	-0.00833392	-0.0114132
HG04159	HG04159	BEB	SAS	0.084987	3e-05	0.114141	0.007956	0.792886	0.0927366	0.00824458	0.0994559	0.00825264	0.79131	0.00774956	0.00821458	-0.0146851	0.000296642	-0.0015757
HG04161	HG04161	BEB	SAS	0.055314	3e-05	0.140344	0.015694	0.788619	0.0654044	0.00578207	0.148868	0.0134525	0.766493	0.0100904	0.00575207	0.00852377	-0.0022415	-0.0221257
HG04162	HG04162	BEB	SAS	0.062079	3e-05	0.161446	0.001939	0.774506	0.0697682	0.0036354	0.17285	5.35686e-05	0.753692	0.00768925	0.0036054	0.0114044	-0.00188543	-0.0208136
HG04164	HG04164	BEB	SAS	0.071122	3e-05	0.127807	1e-05	0.801031	0.0762943	0.0150302	0.11188	0.00666483	0.790131	0.00517228	0.0150002	-0.015927	0.00665483	-0.0109003
HG04171	HG04171	BEB	SAS	0.092854	3.7e-05	0.117713	0.007414	0.781981	0.0787789	0.0107844	0.125449	0.00326986	0.781718	-0.0140751	0.0107474	0.00773606	-0.00414414	-0.00026325
HG04173	HG04173	BEB	SAS	0.077833	3e-05	0.111929	0.007816	0.802392	0.0716943	0.00892384	0.134373	0.00412009	0.780889	-0.00613868	0.00889384	0.0224439	-0.00369591	-0.0215031
HG04176	HG04176	BEB	SAS	0.094343	3e-05	0.129469	1e-05	0.776148	0.0575738	0.00348508	0.122726	0.0150639	0.801151	-0.0367692	0.00345508	-0.00674304	0.0150539	0.0250033
HG04177	HG04177	BEB	SAS	0.091493	3e-05	0.12679	1e-05	0.781677	0.085132	0.0059447	0.138279	0.00650185	0.764143	-0.00636103	0.0059147	0.0114887	0.00649185	-0.0175342
HG04180	HG04180	BEB	SAS	0.068655	3e-05	0.121988	0.005102	0.804225	0.0730725	0.00317366	0.106161	0.00980858	0.807785	0.00441746	0.00314366	-0.0158273	0.00470658	0.00355961
HG04182	HG04182	BEB	SAS	0.063989	3e-05	0.130661	0.002248	0.803072	0.0675527	0	0.131703	0.0134628	0.787282	0.00356368	-3e-05	0.00104155	0.0112148	-0.01579
HG04183	HG04183	BEB	SAS	0.078819	3e-05	0.116097	0.022783	0.782272	0.0804915	0.00639858	0.134208	0.0259613	0.75294	0.00167252	0.00636858	0.0181113	0.00317833	-0.0293317
HG04188	HG04188	BEB	SAS	0.064001	3e-05	0.12855	0.014959	0.79246	0.0750836	0	0.126092	0.0200287	0.778796	0.0110826	-3e-05	-0.00245797	0.00506966	-0.0136643
HG04189	HG04189	BEB	SAS	0.072558	3e-05	0.12124	0.012673	0.793499	0.0569733	0.00785289	0.107385	0.00721469	0.820574	-0.0155847	0.00782289	-0.0138545	-0.00545831	0.0270746
HG04194	HG04194	BEB	SAS	0.113518	3e-05	0.094996	0.008519	0.782938	0.0796241	0.00305097	0.118727	0.00101341	0.797584	-0.0338939	0.00302097	0.0237314	-0.00750559	0.0146462
HG04195	HG04195	BEB	SAS	0.083243	3e-05	0.133751	0.01417	0.768805	0.0772455	0	0.130787	0.0263011	0.765667	-0.00599748	-3e-05	-0.00296448	0.0121311	-0.00313819
HG04200	HG04200	ITU	SAS	0.109577	3e-05	0.012205	0.005631	0.872557	0.107263	0.00666328	0.0228371	0	0.863237	-0.00231418	0.00663328	0.0106321	-0.005631	-0.00932016
HG04210	HG04210	STU	SAS	0.064719	3e-05	0.026437	1e-05	0.908804	0.0335296	0.0151314	0.0240467	0	0.927292	-0.0311894	0.0151014	-0.00239033	-1e-05	0.0184883
HG04216	HG04216	ITU	SAS	0.076451	3e-05	0.025412	1e-05	0.898097	0.063841	0.0154644	0.0242405	0.00143207	0.895022	-0.01261	0.0154344	-0.00117149	0.00142207	-0.00307495
HG04227	HG04227	STU	SAS	0.022215	3e-05	0.074687	1e-05	0.903058	0.00424956	0.0130202	0.0836295	0	0.899101	-0.0179654	0.0129902	0.00894253	-1e-05	-0.00395732
HG04235	HG04235	ITU	SAS	0.083521	3e-05	0.026993	1e-05	0.889446	0.0738062	0.0130466	0.030478	0.00441046	0.878259	-0.00971484	0.0130166	0.00348502	0.00440046	-0.0111872
HG04238	HG04238	ITU	SAS	0.065333	3e-05	0.033891	0.003387	0.897358	0.0562778	0.00179007	0.0343127	0.00529028	0.902329	-0.00905524	0.00176007	0.000421742	0.00190328	0.00497115
NA12046	NA12046	CEU	EUR	0.978629	0.004334	2e-05	1e-05	0.017007	0.952173	0	0.019965	0.0174874	0.0103747	-0.0264561	-0.004334	0.019945	0.0174774	-0.00663227
NA12286	NA12286	CEU	EUR	0.961896	3e-05	0.009867	1e-05	0.028196	0.9389	0	0	0.0196904	0.0414097	-0.0229961	-3e-05	-0.009867	0.0196804	0.0132137
NA19129	NA19129	YRI	AFR	2e-05	0.99993	2e-05	1e-05	2e-05	0.00389996	0.973266	0	0.0139336	0.00890052	0.00387996	-0.0266641	-2e-05	0.0139236	0.00888052
NA19434	NA19434	LWK	AFR	2e-05	0.99993	2e-05	1e-05	2e-05	0.0308979	0.942927	0.00926871	0	0.0169064	0.0308779	-0.057003	0.00924871	-1e-05	0.0168864
NA19445	NA19445	LWK	AFR	0.003895	0.996055	2e-05	1e-05	2e-05	0.0323708	0.934914	0.00745763	0	0.0252575	0.0284758	-0.061141	0.00743763	-1e-05	0.0252375
NA19625	NA19625	ASW	AFR	0.099945	0.636556	0.025037	0.214646	0.023816	0.0983254	0.647125	0.0204571	0.201703	0.0323897	-0.00161956	0.0105689	-0.00457991	-0.0129431	0.00857369
NA19648	NA19648	MXL	AMR	0.890121	0.017277	0.002205	0.065081	0.025315	0.892591	0.0276043	0	0.0587996	0.0210048	0.00247024	0.0103273	-0.002205	-0.0062814	-0.00431018
NA19649	NA19649	MXL	AMR	0.702632	0.036071	0.025231	0.22504	0.011026	0.695417	0.0412141	0.0165929	0.218753	0.0280234	-0.00721549	0.00514311	-0.00863811	-0.00628691	0.0169974
NA19651	NA19651	MXL	AMR	0.647078	0.060859	0.003	0.259225	0.029839	0.661542	0.059265	0.0025684	0.248004	0.0286209	0.0144636	-0.00159399	-0.000431596	-0.0112209	-0.00121814
NA19652	NA19652	MXL	AMR	0.664467	0.038172	0.009967	0.272134	0.015261	0.67991	0.0451286	0.0193112	0.25565	0	0.0154434	0.00695664	0.00934419	-0.0164842	-0.015261
NA19654	NA19654	MXL	AMR	0.364921	0.060163	0.020271	0.542814	0.01183	0.366228	0.0698297	0.00381094	0.54685	0.0132818	0.00130657	0.0096667	-0.0164601	0.00403598	0.00145181
NA19655	NA19655	MXL	AMR	0.607736	0.047357	0.009103	0.313619	0.022184	0.615821	0.0630114	0	0.301264	0.0199039	0.0080851	0.0156544	-0.009103	-0.0123555	-0.00228007
NA19657	NA19657	MXL	AMR	0.35068	0.051966	0.038531	0.55777	0.001053	0.338266	0.0612028	0.0175009	0.583031	0	-0.0124144	0.00923679	-0.0210301	0.0252607	-0.001053
NA19658	NA19658	MXL	AMR	0.613232	0.017462	0.011601	0.314201	0.043504	0.60756	0.0290592	0.0185182	0.326782	0.0180805	-0.00567212	0.0115972	0.0069172	0.0125812	-0.0254235
NA19661	NA19661	MXL	AMR	0.435262	0.051741	0.045091	0.452458	0.015448	0.444243	0.0535447	0.021449	0.46469	0.0160735	0.00898057	0.00180367	-0.023642	0.0122323	0.000625497
NA19663	NA19663	MXL	AMR	0.327991	0.06341	0.035024	0.573555	2e-05	0.317897	0.0795581	0.0210134	0.580654	0.000877157	-0.010094	0.0161481	-0.0140106	0.00709927	0.000857157
NA19664	NA19664	MXL	AMR	0.399276	0.054587	0.051939	0.482935	0.011264	0.400054	0.061752	0.017492	0.499379	0.0213225	0.000778278	0.00716501	-0.034447	0.0164442	0.0100585
NA19669	NA19669	MXL	AMR	0.617199	0.024015	0.052607	0.290715	0.015465	0.611927	0.0213708	0.0430996	0.31012	0.0134817	-0.00527151	-0.00264423	-0.00950739	0.0194055	-0.00198335
NA19670	NA19670	MXL	AMR	0.421781	0.042339	0.006262	0.472501	0.057118	0.456389	0.0485819	0.0143272	0.460974	0.0197278	0.0346079	0.00624285	0.00806523	-0.0115268	-0.0373902
NA19676	NA19676	MXL	AMR	0.628907	0.035088	0.020021	0.289723	0.02626	0.648621	0.0467326	0.0116447	0.293002	0	0.0197136	0.0116446	-0.00837626	0.00327909	-0.02626
NA19678	NA19678	MXL	AMR	0.687296	0.073586	2e-05	0.214279	0.024819	0.713248	0.0773959	0	0.209356	0	0.0259525	0.00380991	-2e-05	-0.00492337	-0.024819
NA19679	NA19679	MXL	AMR	0.907643	0.026543	0.010132	0.040928	0.014755	0.918015	0.0375111	0.00844406	0.0243616	0.0116686	0.0103716	0.0109681	-0.00168794	-0.0165664	-0.0030864
NA19681	NA19681	MXL	AMR	0.346555	0.055613	0.027665	0.55436	0.015806	0.346277	0.0508985	0.0306208	0.567587	0.00461717	-0.000278025	-0.00471449	0.00295578	0.0132266	-0.0111888
NA19682	NA19682	MXL	AMR	0.456134	0.019157	0.020259	0.461112	0.043337	0.454497	0.0330332	0.0125189	0.468025	0.0319261	-0.00163688	0.0138762	-0.00774005	0.00691256	-0.0114109
NA19684	NA19684	MXL	AMR	0.664393	0.011979	0.018812	0.270305	0.034511	0.667078	0.0075617	0.0327788	0.279549	0.0130328	0.00268466	-0.0044173	0.0139668	0.00924398	-0.0214782
NA19700	NA19700	ASW	AFR	0.177053	0.819561	2e-05	0.003346	2e-05	0.169693	0.819328	0	0.00922115	0.00175752	-0.00736002	-0.000232647	-2e-05	0.00587515	0.00173752
NA19701	NA19701	ASW	AFR	0.128803	0.836194	2e-05	0.026056	0.008927	0.119538	0.823703	0.00246072	0.0313979	0.0229008	-0.0092651	-0.0124913	0.00244072	0.00534192	0.0139738
NA19703	NA19703	ASW	AFR	0.138526	0.849947	0.007995	0.003512	2e-05	0.156168	0.829729	0.0141035	0	0	0.0176419	-0.0202185	0.00610853	-0.003512	-2e-05
NA19704	NA19704	ASW	AFR	0.131843	0.846565	2e-05	0.002499	0.019073	0.139377	0.829454	0.0016526	0.00796745	0.0215491	0.00753356	-0.0171108	0.0016326	0.00546845	0.00247614
NA19707	NA19707	ASW	AFR	0.258936	0.721963	0.008714	0.010367	2e-05	0.253478	0.715872	0.000662189	0.0128955	0.0170925	-0.00545819	-0.00609108	-0.00805181	0.00252853	0.0170725
NA19711	NA19711	ASW	AFR	0.113018	0.884939	0.000655	0.001369	2e-05	0.111575	0.878898	0.000243604	0.00928259	0	-0.0014426	-0.0060406	-0.000411396	0.00791359	-2e-05
NA19712	NA19712	ASW	AFR	0.085956	0.887992	0.004841	0.004612	0.016599	0.0890763	0.879245	0.00348906	0	0.0281897	0.00312031	-0.00874707	-0.00135194	-0.004612	0.0115907
NA19713	NA19713	ASW	AFR	0.262546	0.733687	0.003734	1e-05	2.3e-05	0.257116	0.729174	0.00520792	5.18296e-05	0.00844988	-0.00542952	-0.0045131	0.00147392	4.18296e-05	0.00842688
NA19716	NA19716	MXL	AMR	0.367312	0.050031	0.045696	0.517738	0.019223	0.370821	0.0585582	0.0217562	0.536107	0.0127576	0.00350903	0.00852715	-0.0239398	0.018369	-0.00646538
NA19717	NA19717	MXL	AMR	0.344047	0.039248	0.006151	0.576944	0.033609	0.336416	0.0419649	0.0103658	0.589666	0.0215874	-0.0076312	0.00271686	0.00421481	0.0127221	-0.0120216
NA19719	NA19719	MXL	AMR	0.51166	0.053051	0.019766	0.406028	0.009494	0.50177	0.0676176	0.0111048	0.406558	0.01295	-0.00989022	0.0145666	-0.00866124	0.000529931	0.00345598
NA19720	NA19720	MXL	AMR	0.28695	0.0417	0.032336	0.638994	2e-05	0.287655	0.0607192	0.0199224	0.631698	5.02773e-06	0.000705092	0.0190192	-0.0124136	-0.00729571	-1.49723e-05
NA19722	NA19722	MXL	AMR	0.465875	0.047869	0.027165	0.440642	0.018449	0.460093	0.0500067	0.0185367	0.459138	0.0122248	-0.00578157	0.00213772	-0.00862826	0.0184963	-0.00622417
NA19723	NA19723	MXL	AMR	0.429886	0.085713	0.030974	0.453408	2e-05	0.389953	0.0978181	0.00718307	0.491624	0.013422	-0.0399334	0.0121051	-0.0237909	0.0382162	0.013402
NA19725	NA19725	MXL	AMR	0.613109	0.035533	0.017861	0.333477	2e-05	0.598675	0.0559322	0.00326843	0.342125	0	-0.0144342	0.0203992	-0.0145926	0.00864753	-2e-05
NA19726	NA19726	MXL	AMR	0.345784	0.004348	0.046078	0.595888	0.007901	0.325267	0.0284441	0.00744921	0.610599	0.0282411	-0.020517	0.0240961	-0.0386288	0.0147106	0.0203401
NA19729	NA19729	MXL	AMR	0.067849	3e-05	0.042986	0.889113	2.2e-05	0.0732947	0.00808501	0.014275	0.89116	0.0131854	0.00544565	0.00805501	-0.028711	0.0020469	0.0131634
NA19734	NA19734	MXL	AMR	0.349936	0.011658	0.022227	0.600904	0.015275	0.332568	0.0189365	0.00174465	0.616065	0.0306865	-0.0173683	0.0072785	-0.0204823	0.0151607	0.0154115
NA19735	NA19735	MXL	AMR	0.092091	0.014038	0.0465	0.833553	0.013819	0.112795	0.016319	0.00880503	0.833187	0.0288943	0.0207039	0.00228103	-0.037695	-0.000366299	0.0150753
NA19740	NA19740	MXL	AMR	0.189752	0.029692	0.049921	0.72701	0.003624	0.196838	0.03837	0.0418417	0.722951	0	0.00708564	0.00867798	-0.00807929	-0.00405933	-0.003624
NA19741	NA19741	MXL	AMR	0.142408	3e-05	0.063426	0.794115	2e-05	0.132828	0.0185181	0.0118952	0.836492	0.000267622	-0.00958045	0.0184881	-0.0515308	0.0423766	0.000247622
NA19746	NA19746	MXL	AMR	0.264061	0.030502	0.045433	0.656227	0.003777	0.248921	0.0405361	0.00528503	0.676894	0.028364	-0.0151403	0.0100341	-0.040148	0.0206672	0.024587
NA19747	NA19747	MXL	AMR	0.408344	0.028671	0.028392	0.507811	0.026781	0.412028	0.0291133	0.011433	0.521143	0.0262824	0.00368436	0.000442324	-0.016959	0.0133319	-0.000498637
NA19749	NA19749	MXL	AMR	0.535375	0.032262	0.096761	0.316001	0.019602	0.52957	0.0417187	0.104071	0.309206	0.0154337	-0.005805	0.00945668	0.00731021	-0.00679458	-0.00416832
NA19750	NA19750	MXL	AMR	0.639587	0.032694	0.033206	0.277609	0.016904	0.671018	0.0458467	0.00424663	0.278888	0	0.0314315	0.0131527	-0.0289594	0.00127922	-0.016904
NA19752	NA19752	MXL	AMR	0.424362	0.025502	0.028014	0.507892	0.014231	0.447582	0.0363404	0.0157562	0.498806	0.0015148	0.0232204	0.0108384	-0.0122578	-0.0090858	-0.0127162
NA19755	NA19755	MXL	AMR	0.2479	0.048679	0.045024	0.657233	0.001164	0.249693	0.0502062	0.00558516	0.662603	0.0319127	0.00179319	0.00152718	-0.0394388	0.00536976	0.0307487
NA19756	NA19756	MXL	AMR	0.419417	0.067173	0.033253	0.464569	0.015588	0.41835	0.0710317	0.029902	0.465903	0.0148134	-0.00106696	0.00385866	-0.00335099	0.00133387	-0.000774573
NA19758	NA19758	MXL	AMR	0.178209	0.010612	0.038745	0.741216	0.031219	0.187009	0.0177469	0.0240073	0.74828	0.0229572	0.00879982	0.00713487	-0.0147377	0.0070638	-0.00826183
NA19759	NA19759	MXL	AMR	0.211005	0.023005	0.034688	0.716879	0.014422	0.181286	0.0266753	0.0179594	0.744384	0.0296961	-0.0297194	0.00367026	-0.0167286	0.0275046	0.0152741
NA19761	NA19761	MXL	AMR	0.360845	0.050631	0.045516	0.537376	0.005632	0.371466	0.0697557	0.00313896	0.5282	0.0274396	0.0106212	0.0191247	-0.042377	-0.0091764	0.0218076
NA19762	NA19762	MXL	AMR	0.298047	0.059289	0.010795	0.599423	0.032445	0.299195	0.0724263	0.00639289	0.599013	0.0229725	0.00114845	0.0131373	-0.00440211	-0.000410142	-0.00947255
NA19764	NA19764	MXL	AMR	0.542469	0.052525	0.032466	0.36752	0.005021	0.544848	0.0630526	0.00676549	0.379529	0.0058055	0.00237854	0.0105276	-0.0257005	0.0120089	0.000784502
NA19770	NA19770	MXL	AMR	0.527713	0.05748	0.026395	0.388392	2e-05	0.525526	0.0654668	0.00611944	0.397853	0.00503435	-0.00218667	0.00798683	-0.0202756	0.00946105	0.00501435
NA19771	NA19771	MXL	AMR	0.433958	0.042854	0.031146	0.492021	2e-05	0.428224	0.0505076	0.00951363	0.507141	0.00461375	-0.00573419	0.00765363	-0.0216324	0.0151202	0.00459375
NA19773	NA19773	MXL	AMR	0.556638	0.024486	0.025608	0.372882	0.020385	0.579691	0.0342729	0.0162412	0.360604	0.00919089	0.0230529	0.00978693	-0.00936678	-0.0122779	-0.0111941
NA19774	NA19774	MXL	AMR	0.457141	0.061586	0.019298	0.461954	2e-05	0.439015	0.0662497	0.00569108	0.485951	0.00309337	-0.018126	0.00466371	-0.0136069	0.0239968	0.00307337
NA19776	NA19776	MXL	AMR	0.425488	0.102415	0.014239	0.43933	0.018527	0.429423	0.103389	0.00767109	0.44783	0.0116878	0.00393452	0.000973564	-0.00656791	0.00850003	-0.00683921
NA19777	NA19777	MXL	AMR	0.451584	0.086684	0.02153	0.435427	0.004775	0.469099	0.0855958	0.0156807	0.416858	0.0127664	0.0175147	-0.00108817	-0.00584926	-0.0185687	0.00799145
NA19779	NA19779	MXL	AMR	0.629396	0.038282	0.021359	0.279187	0.031776	0.617322	0.0504403	0.00274575	0.307301	0.0221904	-0.0120737	0.0121583	-0.0186132	0.0281143	-0.00958555
NA19780	NA19780	MXL	AMR	0.581163	0.037093	0.00794	0.373783	2e-05	0.572728	0.0523725	0	0.361052	0.013847	-0.00843499	0.0152795	-0.00794	-0.0127306	0.013827
NA19782	NA19782	MXL	AMR	0.465214	0.065443	0.019121	0.435119	0.015103	0.463321	0.0704468	0.0204105	0.433904	0.0119172	-0.00189289	0.00500377	0.00128948	-0.00121455	-0.0031858
NA19783	NA19783	MXL	AMR	0.225085	0.009971	0.034715	0.726549	0.00368	0.238303	0.0193542	0.0141345	0.724416	0.00379255	0.0132183	0.00938316	-0.0205805	-0.00213346	0.000112554
NA19785	NA19785	MXL	AMR	0.23526	0.043838	0.035648	0.681381	0.003873	0.24165	0.0590624	0.0145739	0.669119	0.0155944	0.0063898	0.0152244	-0.0210741	-0.0122615	0.0117214
NA19786	NA19786	MXL	AMR	0.378926	0.036023	0.037656	0.535514	0.011881	0.351748	0.0498156	0.0140311	0.570777	0.0136285	-0.0271781	0.0137926	-0.0236249	0.035263	0.00174746
NA19788	NA19788	MXL	AMR	0.28603	0.041116	0.053024	0.610834	0.008997	0.27715	0.0557287	0.0241508	0.61046	0.0325105	-0.00888046	0.0146127	-0.0288732	-0.000373555	0.0235135
NA19789	NA19789	MXL	AMR	0.430735	0.065404	0.025847	0.415839	0.062174	0.434495	0.0739457	0.0164959	0.421601	0.0534627	0.00375966	0.0085417	-0.00935111	0.00576201	-0.00871127
NA19792	NA19792	MXL	AMR	0.574382	0.052029	0.023397	0.316738	0.033455	0.597049	0.0604893	0.00669114	0.311402	0.0243683	0.0226674	0.00846027	-0.0167059	-0.00533603	-0.00908675
NA19794	NA19794	MXL	AMR	0.639033	0.037174	0.019402	0.292304	0.012088	0.639092	0.0461866	0.0233263	0.291395	0	5.88393e-05	0.00901262	0.00392434	-0.000908797	-0.012088
NA19795	NA19795	MXL	AMR	0.421734	0.067564	0.011173	0.464553	0.034977	0.444401	0.0665153	0.0130326	0.476051	0	0.022667	-0.00104873	0.00185963	0.0114981	-0.034977
NA19818	NA19818	ASW	AFR	0.249281	0.719546	0.000216	0.00702	0.023937	0.238919	0.709668	0.00415397	0.0207801	0.026479	-0.0103618	-0.00987832	0.00393797	0.0137601	0.00254204
NA19819	NA19819	ASW	AFR	0.247748	0.720792	0.001978	0.011548	0.017934	0.241021	0.706387	0.000339549	0.0227164	0.0295362	-0.00672705	-0.0144051	-0.00163845	0.0111684	0.0116022
NA19834	NA19834	ASW	AFR	0.248337	0.742205	0.004003	1e-05	0.005445	0.240103	0.74423	0.000630715	0	0.0150368	-0.00823406	0.00202454	-0.00337228	-1e-05	0.00959181
NA19835	NA19835	ASW	AFR	0.160655	0.827498	0.006457	1e-05	0.005381	0.151955	0.820581	0.0172061	0	0.0102584	-0.00870021	-0.00691725	0.0107491	-1e-05	0.0048774
NA19900	NA19900	ASW	AFR	0.159747	0.816565	0.002885	1e-05	0.020794	0.156741	0.816518	0.0124208	0.00206071	0.0122599	-0.00300634	-4.70886e-05	0.0095358	0.00205071	-0.00853408
NA19901	NA19901	ASW	AFR	0.069787	0.902508	2e-05	0.008495	0.01919	0.0800497	0.891033	0	0.023363	0.00555475	0.0102627	-0.0114754	-2e-05	0.014868	-0.0136352
NA19904	NA19904	ASW	AFR	0.177186	0.812115	0.008296	0.002384	2e-05	0.178309	0.799928	0.00187427	0.00168484	0.0182042	0.00112288	-0.0121872	-0.00642173	-0.000699163	0.0181842
NA19908	NA19908	ASW	AFR	0.102264	0.886864	0.002171	0.008681	2e-05	0.114497	0.865354	0.0123232	0.00782557	0	0.0122335	-0.0215102	0.0101522	-0.000855431	-2e-05
NA19909	NA19909	ASW	AFR	0.098363	0.873478	2e-05	0.02812	2e-05	0.102906	0.859632	0	0.0282124	0.00924969	0.00454251	-0.0138456	-2e-05	9.23906e-05	0.00922969
NA19913	NA19913	ASW	AFR	0.124024	0.848817	0.01646	0.010678	2e-05	0.137132	0.828921	0.0068277	0.00936512	0.0177543	0.0131075	-0.0198957	-0.0096323	-0.00131288	0.0177343
NA19914	NA19914	ASW	AFR	0.289666	0.702312	0.000907	1e-05	0.007106	0.292303	0.680482	0.00919876	0.00568883	0.0123277	0.00263717	-0.0218304	0.00829176	0.00567883	0.00522168
NA19916	NA19916	ASW	AFR	0.098883	0.882101	2e-05	1e-05	0.018987	0.0908201	0.86863	0	0.00635789	0.0341922	-0.00806288	-0.0134712	-2e-05	0.00634789	0.0152052
NA19917	NA19917	ASW	AFR	0.094969	0.902615	2e-05	0.002375	2e-05	0.0899033	0.889574	0	0.00985058	0.0106717	-0.0050657	-0.0130406	-2e-05	0.00747558	0.0106517
NA19920	NA19920	ASW	AFR	0.087757	0.90028	2e-05	1e-05	0.011933	0.0964966	0.89782	0	0.00522518	0.000458281	0.00873962	-0.00246007	-2e-05	0.00521518	-0.0114747
NA19921	NA19921	ASW	AFR	0.303612	0.586409	0.007918	0.077986	0.024077	0.306866	0.572807	0.0241109	0.0878136	0.00840252	0.00325438	-0.0136024	0.0161929	0.00982762	-0.0156745
NA19922	NA19922	ASW	AFR	0.270712	0.70909	0.008246	0.011933	2e-05	0.29466	0.672479	0	0.0248219	0.00803884	0.0239482	-0.0366109	-0.008246	0.0128889	0.00801884
NA19923	NA19923	ASW	AFR	0.367896	0.602268	2e-05	1e-05	0.029806	0.377543	0.605457	0	0.00652235	0.0104777	0.00964732	0.00318862	-2e-05	0.00651235	-0.0193283
NA19982	NA19982	ASW	AFR	0.122573	0.8665	0.010897	1e-05	2e-05	0.128084	0.859323	0.00607606	6.1695e-06	0.00651039	0.00551126	-0.00717688	-0.00482094	-3.8305e-06	0.00649039
NA19984	NA19984	ASW	AFR	0.117311	0.863047	2e-05	0.003746	0.015876	0.115898	0.856722	0	0.00851667	0.0188632	-0.00141295	-0.00632489	-2e-05	0.00477067	0.00298717
NA20126	NA20126	ASW	AFR	0.288383	0.696509	0.015078	1e-05	2e-05	0.281886	0.691466	0.0207237	0.0011604	0.0047642	-0.0064972	-0.00504314	0.00564574	0.0011504	0.0047442
NA20127	NA20127	ASW	AFR	0.088954	0.907956	2e-05	0.003051	2e-05	0.0865243	0.893231	0.00871492	0.0083041	0.00322606	-0.00242974	-0.0147253	0.00869492	0.0052531	0.00320606
NA20274	NA20274	ASW	AFR	0.187699	0.309985	0.057864	0.433987	0.010464	0.186426	0.303217	0.0456537	0.436382	0.0283217	-0.00127345	-0.00676809	-0.0122103	0.00239518	0.0178577
NA20276	NA20276	ASW	AFR	0.182438	0.808779	0.008752	1e-05	2e-05	0.172595	0.805124	0.013241	0	0.00903966	-0.00984266	-0.00365497	0.00448897	-1e-05	0.00901966
NA20278	NA20278	ASW	AFR	0.514973	0.482279	0.002717	1e-05	2e-05	0.493167	0.480455	0	0.0181066	0.00827131	-0.0218063	-0.00182359	-0.002717	0.0180966	0.00825131
NA20281	NA20281	ASW	AFR	0.145482	0.828902	0.013725	1e-05	0.011881	0.154836	0.819533	0.000973198	0	0.0246575	0.00935429	-0.009369	-0.0127518	-1e-05	0.0127765
NA20282	NA20282	ASW	AFR	0.263414	0.718282	0.004344	0.01394	2e-05	0.248644	0.722388	0.00281447	0.0252745	0.000879607	-0.0147705	0.00410589	-0.00152953	0.0113345	0.000859607
NA20287	NA20287	ASW	AFR	0.166352	0.81827	0.010534	0.004823	2.1e-05	0.158183	0.816097	0.00893432	0.00946734	0.00731823	-0.00816851	-0.00217338	-0.00159968	0.00464434	0.00729723
NA20289	NA20289	ASW	AFR	0.212563	0.784825	2e-05	1e-05	0.002582	0.209105	0.754843	0.00783727	0.0083605	0.0198542	-0.00345811	-0.0299818	0.00781727	0.0083505	0.0172722
NA20291	NA20291	ASW	AFR	0.007786	0.980383	2e-05	1e-05	0.0118	0.0223365	0.95644	0.00577543	0.00378985	0.0116582	0.0145505	-0.023943	0.00575543	0.00377985	-0.000141767
NA20294	NA20294	ASW	AFR	0.127535	0.858308	0.004534	0.004523	0.005101	0.136504	0.848914	0.00168547	0.0078138	0.00508306	0.00896881	-0.00939415	-0.00284853	0.0032908	-1.79368e-05
NA20296	NA20296	ASW	AFR	0.205412	0.763072	0.015619	0.015877	2e-05	0.217252	0.761028	0.00386621	0.0123227	0.0055304	0.0118402	-0.00204351	-0.0117528	-0.00355432	0.0055104
NA20298	NA20298	ASW	AFR	0.042503	0.924116	0.009811	0.02114	0.00243	0.0580654	0.905079	0.0122379	0.0142251	0.0103931	0.0155624	-0.0190374	0.00242686	-0.0069149	0.00796312
NA20299	NA20299	ASW	AFR	0.140587	0.421736	0.063163	0.374493	2e-05	0.129773	0.419785	0.0298913	0.395627	0.024924	-0.0108145	-0.00195061	-0.0332717	0.0211338	0.024904
NA20314	NA20314	ASW	AFR	0.34974	3e-05	0.064359	0.580693	0.005178	0.299937	0.000136232	0.0549757	0.604679	0.0402726	-0.0498033	0.000106232	-0.0093833	0.0239858	0.0350946
NA20317	NA20317	ASW	AFR	0.297732	0.693216	2e-05	1e-05	0.009022	0.275603	0.701671	0	0.00952375	0.0132032	-0.0221295	0.0084545	-2e-05	0.00951375	0.00418121
NA20318	NA20318	ASW	AFR	0.255364	0.697239	0.007828	0.034524	0.005046	0.241366	0.697773	0.0111565	0.0455367	0.00416843	-0.0139984	0.000533727	0.00332855	0.0110127	-0.000877567
NA20320	NA20320	ASW	AFR	0.105318	0.870373	0.014878	0.009412	2e-05	0.083933	0.872449	0.0133538	0.019897	0.0103673	-0.021385	0.00207583	-0.00152416	0.010485	0.0103473
NA20321	NA20321	ASW	AFR	0.229154	0.759514	2e-05	0.005973	0.005339	0.218793	0.76325	0.00186169	0.00957391	0.00652145	-0.0103611	0.00373603	0.00184169	0.00360091	0.00118245
NA20332	NA20332	ASW	AFR	0.212102	0.771675	0.003202	0.001681	0.011338	0.216385	0.763435	0	0.00794469	0.0122345	0.00428336	-0.00823959	-0.003202	0.00626369	0.000896536
NA20334	NA20334	ASW	AFR	0.335382	0.653627	2e-05	1e-05	0.010962	0.34623	0.621228	0	0.0140899	0.0184527	0.0108478	-0.0323994	-2e-05	0.0140799	0.00749073
NA20339	NA20339	ASW	AFR	0.084522	0.864545	2e-05	0.040405	0.010508	0.0881571	0.84838	0	0.0416025	0.0218609	0.00363512	-0.0161654	-2e-05	0.00119747	0.0113529
NA20340	NA20340	ASW	AFR	0.144492	0.836422	0.005296	0.002671	0.011118	0.146543	0.82713	0.00851091	0.00948463	0.00833138	0.00205118	-0.0092921	0.00321491	0.00681363	-0.00278662
NA20342	NA20342	ASW	AFR	0.376161	0.601626	0.013799	0.008394	2e-05	0.390569	0.586887	0.0163648	0.00617907	0	0.0144076	-0.0147385	0.00256581	-0.00221493	-2e-05
NA20346	NA20346	ASW	AFR	0.145253	0.819586	0.018989	0.005228	0.010944	0.146872	0.814964	0.0268025	0.00686259	0.00449872	0.00161881	-0.00462164	0.00781352	0.00163459	-0.00644528
NA20348	NA20348	ASW	AFR	0.133625	0.841438	0.002411	1e-05	0.022517	0.146272	0.82568	0.0159353	0.000507692	0.0116047	0.0126474	-0.0157582	0.0135243	0.000497692	-0.0109123
NA20351	NA20351	ASW	AFR	0.299488	0.671152	0.015259	0.008734	0.005367	0.319283	0.659272	0.00516754	0.0162779	0	0.0197945	-0.0118799	-0.0100915	0.00754389	-0.005367
NA20355	NA20355	ASW	AFR	0.16368	0.825856	0.000323	1e-05	0.010132	0.182833	0.80388	0	0.0111285	0.00215855	0.0191533	-0.0219764	-0.000323	0.0111185	-0.00797345
NA20356	NA20356	ASW	AFR	0.110481	0.875989	0.007215	0.006295	2e-05	0.117608	0.850064	0	0.0084821	0.0238453	0.00712743	-0.0259248	-0.007215	0.0021871	0.0238253
NA20357	NA20357	ASW	AFR	0.082054	0.890944	0.010808	0.009172	0.007021	0.0852795	0.886042	0.00493079	0.00889098	0.0148566	0.00322548	-0.00490186	-0.00587721	-0.000281016	0.0078356
NA20359	NA20359	ASW	AFR	0.239446	0.748812	2e-05	0.011701	2e-05	0.200826	0.763454	0.0086514	0.011364	0.0157047	-0.0386204	0.0146424	0.0086314	-0.000337032	0.0156847
NA20362	NA20362	ASW	AFR	0.238636	0.747561	2e-05	0.013763	2e-05	0.212797	0.749858	0.0150215	0.0223233	0	-0.025839	0.00229714	0.0150015	0.00856028	-2e-05
NA20412	NA20412	ASW	AFR	0.188957	0.76042	0.003084	0.034844	0.012695	0.203516	0.739668	0	0.037463	0.0193521	0.0145594	-0.0207516	-0.003084	0.002619	0.00665715
NA20845	NA20845	GIH	SAS	0.201423	3e-05	0.004291	0.010815	0.783442	0.204613	0.0191849	0	0.0083601	0.767842	0.00318993	0.0191549	-0.004291	-0.0024549	-0.0155999
NA20846	NA20846	GIH	SAS	0.199858	3e-05	2.4e-05	1e-05	0.800077	0.239349	0	0	0.0147695	0.745881	0.0394914	-3e-05	-2.4e-05	0.0147595	-0.0541959
NA20847	NA20847	GIH	SAS	0.003521	3e-05	2e-05	1e-05	0.996419	0.109458	0.00018464	0	0.0156394	0.874718	0.105937	0.00015464	-2e-05	0.0156294	-0.121701
NA20849	NA20849	GIH	SAS	0.012842	3e-05	0.000565	0.002733	0.983829	0.110213	0.00278487	0	0.0125023	0.8745	0.0973711	0.00275487	-0.000565	0.00976927	-0.109329
NA20850	NA20850	GIH	SAS	0.305019	3e-05	0.001539	0.005799	0.687613	0.326671	0	0	0.0211158	0.652213	0.0216523	-3e-05	-0.001539	0.0153168	-0.0354001
NA20851	NA20851	GIH	SAS	0.016902	3e-05	0.008498	1e-05	0.974559	0.106815	0.00197735	0.00600267	0.00605066	0.879155	0.0899127	0.00194735	-0.00249533	0.00604066	-0.0954044
NA20852	NA20852	GIH	SAS	0.178266	3e-05	2e-05	1e-05	0.821674	0.218864	0	0	0.0138933	0.767243	0.0405978	-3e-05	-2e-05	0.0138833	-0.054431
NA20853	NA20853	GIH	SAS	0.034629	3e-05	2e-05	0.00112	0.964201	0.113082	0.00580758	0	0.0186896	0.862421	0.0784525	0.00577758	-2e-05	0.0175696	-0.10178
NA20854	NA20854	GIH	SAS	0.224515	3e-05	2e-05	1e-05	0.775425	0.226603	0.00184752	0.00876816	0.0139658	0.748816	0.00208793	0.00181752	0.00874816	0.0139558	-0.0266094
NA20856	NA20856	GIH	SAS	0.055695	3e-05	2e-05	1e-05	0.944246	0.143652	0	0	0	0.856348	0.0879575	-3e-05	-2e-05	-1e-05	-0.0878985
NA20858	NA20858	GIH	SAS	0.334339	3e-05	2e-05	0.010684	0.654927	0.364564	0.0020763	0	0.0237616	0.609598	0.0302247	0.0020463	-2e-05	0.0130776	-0.0453285
NA20859	NA20859	GIH	SAS	2e-05	3e-05	2e-05	1e-05	0.99992	0.111831	0.00854009	0	0.00622116	0.873408	0.111811	0.00851009	-2e-05	0.00621116	-0.126512
NA20862	NA20862	GIH	SAS	0.308935	3e-05	2e-05	0.013321	0.677695	0.326157	0.00165729	0	0.0289347	0.643251	0.0172217	0.00162729	-2e-05	0.0156137	-0.0344437
NA20864	NA20864	GIH	SAS	0.25743	3e-05	2e-05	0.009635	0.732884	0.270109	0.000799648	0.00232677	0.00550934	0.721256	0.0126787	0.000769648	0.00230677	-0.00412566	-0.0116284
NA20866	NA20866	GIH	SAS	0.17189	3e-05	2e-05	1e-05	0.828049	0.18544	0.00887158	0	0.0185509	0.787137	0.0135505	0.00884158	-2e-05	0.0185409	-0.040912
NA20867	NA20867	GIH	SAS	0.050623	3e-05	2e-05	1e-05	0.949317	0.104424	0	0	0.0136702	0.881906	0.0538006	-3e-05	-2e-05	0.0136602	-0.0674108
NA20869	NA20869	GIH	SAS	2e-05	3e-05	2e-05	1e-05	0.99992	0.125524	0	0	0.00610046	0.868376	0.125504	-3e-05	-2e-05	0.00609046	-0.131544
NA20870	NA20870	GIH	SAS	0.357114	3e-05	0.000394	0.005336	0.637125	0.381634	0.014194	0	0.00948632	0.594686	0.0245199	0.014164	-0.000394	0.00415032	-0.0424392
NA20872	NA20872	GIH	SAS	0.291989	3e-05	2e-05	0.006557	0.701402	0.297814	0.0127696	0	0.0271843	0.662232	0.00582516	0.0127396	-2e-05	0.0206273	-0.03917
NA20874	NA20874	GIH	SAS	0.196099	3e-05	0.008562	0.008738	0.786571	0.187713	0.0117385	0	0.0165014	0.784047	-0.00838565	0.0117085	-0.008562	0.00776338	-0.00252425
NA20876	NA20876	GIH	SAS	0.02088	3e-05	2e-05	0.014464	0.964606	0.130946	0.00232719	0	0.0100852	0.856642	0.110066	0.00229719	-2e-05	-0.00437881	-0.107964
NA20878	NA20878	GIH	SAS	2e-05	3e-05	0.002724	1e-05	0.997216	0.126128	0	0	0.00658459	0.867287	0.126108	-3e-05	-0.002724	0.00657459	-0.129929
NA20881	NA20881	GIH	SAS	0.293441	3e-05	2e-05	1e-05	0.706498	0.279701	0.0119145	0	0.0113967	0.696988	-0.0137402	0.0118845	-2e-05	0.0113867	-0.00950999
NA20882	NA20882	GIH	SAS	0.256852	3e-05	2e-05	0.002979	0.740118	0.258313	0.00227347	0	0.019031	0.720382	0.00146118	0.00224347	-2e-05	0.016052	-0.0197357
NA20885	NA20885	GIH	SAS	0.263495	3e-05	0.003128	0.001877	0.73147	0.256194	0	0	0.0153567	0.728449	-0.00730112	-3e-05	-0.003128	0.0134797	-0.00302056
NA20886	NA20886	GIH	SAS	0.268503	3e-05	2e-05	0.004272	0.727175	0.273448	0.00704714	0	0.024969	0.694535	0.00494547	0.00701714	-2e-05	0.020697	-0.0326396
NA20887	NA20887	GIH	SAS	0.13858	3e-05	0.002845	0.007466	0.851078	0.170674	0.00903813	0.00192121	0.00361733	0.81475	0.0320937	0.00900813	-0.000923787	-0.00384867	-0.0363283
NA20888	NA20888	GIH	SAS	0.017189	3e-05	0.011209	1e-05	0.971562	0.115378	0.0090697	0	0.0120444	0.863508	0.0981889	0.0090397	-0.011209	0.0120344	-0.108054
NA20889	NA20889	GIH	SAS	0.008731	3e-05	2e-05	1e-05	0.991209	0.13753	0.00849328	0	0.000648444	0.853328	0.128799	0.00846328	-2e-05	0.000638444	-0.137881
NA20890	NA20890	GIH	SAS	0.280126	3e-05	0.00026	0.016201	0.703383	0.26102	0.0143501	0	0.0205706	0.704059	-0.0191062	0.0143201	-0.00026	0.00436958	0.000676482
NA20891	NA20891	GIH	SAS	0.252935	3e-05	2e-05	0.008339	0.738676	0.255027	0	0	0.0150674	0.729906	0.00209158	-3e-05	-2e-05	0.00672837	-0.00876995
NA20892	NA20892	GIH	SAS	0.048973	3e-05	0.007093	1e-05	0.943893	0.115966	0.00594937	0	0.00970723	0.868378	0.0669929	0.00591937	-0.007093	0.00969723	-0.0755155
NA20894	NA20894	GIH	SAS	0.187598	3e-05	2e-05	0.000943	0.811409	0.223229	0	0	0.0105535	0.766217	0.0356315	-3e-05	-2e-05	0.00961046	-0.0451919
NA20895	NA20895	GIH	SAS	0.197564	3.5e-05	2e-05	0.006725	0.795655	0.205017	0	0.00583275	0.0236983	0.765452	0.00745269	-3.5e-05	0.00581275	0.0169733	-0.0302027
NA20897	NA20897	GIH	SAS	0.042981	3e-05	0.036444	0.005578	0.914966	0.0623343	0.00521701	0.0251311	0	0.907318	0.0193533	0.00518701	-0.0113129	-0.005578	-0.00764839
NA20899	NA20899	GIH	SAS	0.02163	3e-05	2e-05	1e-05	0.97831	0.122758	0.00877048	0	0.00806812	0.860404	0.101128	0.00874048	-2e-05	0.00805812	-0.117906
NA20900	NA20900	GIH	SAS	0.262563	3e-05	2e-05	0.006581	0.730806	0.258578	0	0	0.0197651	0.721657	-0.00398547	-3e-05	-2e-05	0.0131841	-0.00914865
NA20901	NA20901	GIH	SAS	0.158553	3e-05	0.002417	0.015235	0.823766	0.162499	0.00622275	0	0.0144787	0.8168	0.00394583	0.00619275	-0.002417	-0.000756349	-0.00696623
NA20903	NA20903	GIH	SAS	0.154005	3e-05	0.006784	0.008051	0.83113	0.184958	0.00951777	0	0.00971874	0.795805	0.0309532	0.00948777	-0.006784	0.00166774	-0.0353247
NA20904	NA20904	GIH	SAS	0.303617	3e-05	2e-05	0.012152	0.684182	0.333636	0.00286145	0	0.0351823	0.62832	0.0300193	0.00283145	-2e-05	0.0230303	-0.0558621
NA20905	NA20905	GIH	SAS	0.142108	3e-05	2e-05	0.00243	0.855411	0.15156	0.0017395	0	0.000828876	0.845872	0.00945197	0.0017095	-2e-05	-0.00160112	-0.00953935
NA20906	NA20906	GIH	SAS	0.096996	3e-05	0.029117	0.007305	0.866551	0.0871981	0.00965386	0.012955	0.0175546	0.872639	-0.00979793	0.00962386	-0.016162	0.0102496	0.00608752
NA20908	NA20908	GIH	SAS	0.106675	3e-05	0.000552	0.00158	0.891163	0.0753749	0.00416099	0.0077813	0.0187522	0.893931	-0.0313001	0.00413099	0.0072293	0.0171722	0.00276769
NA20910	NA20910	GIH	SAS	0.310425	3e-05	2e-05	0.001813	0.687712	0.309323	0.0137124	0	0.0299174	0.647047	-0.00110214	0.0136824	-2e-05	0.0281044	-0.0406647
NA20911	NA20911	GIH	SAS	0.014672	3e-05	0.018781	1e-05	0.966508	0.127757	0.0153315	0.000856269	0.00358987	0.852465	0.113085	0.0153015	-0.0179247	0.00357987	-0.114043
NA21086	NA21086	GIH	SAS	0.03448	3e-05	0.005754	1e-05	0.959726	0.125876	0.00312434	0.00286766	0.00322433	0.864908	0.0913956	0.00309434	-0.00288634	0.00321433	-0.0948179
NA21087	NA21087	GIH	SAS	0.023864	3.1e-05	2e-05	0.000824	0.975261	0.11136	0.0023135	0.00586925	0.00406617	0.876391	0.0874961	0.0022825	0.00584925	0.00324217	-0.09887
NA21088	NA21088	GIH	SAS	0.057359	3e-05	0.005477	0.000201	0.936933	0.137605	0	0	0.00956625	0.852829	0.0802461	-3e-05	-0.005477	0.00936525	-0.0841044
NA21089	NA21089	GIH	SAS	0.015834	3e-05	0.002626	1e-05	0.981499	0.11671	0	0	0.0039182	0.879371	0.100876	-3e-05	-0.002626	0.0039082	-0.102128
NA21091	NA21091	GIH	SAS	0.027565	3e-05	2e-05	1e-05	0.972376	0.127733	0.00849725	0	0.00268514	0.861085	0.100168	0.00846725	-2e-05	0.00267514	-0.111291
NA21092	NA21092	GIH	SAS	0.161387	3e-05	0.016884	0.0061	0.815598	0.165173	0	0	0.0187997	0.816027	0.00378614	-3e-05	-0.016884	0.0126997	0.000429167
NA21093	NA21093	GIH	SAS	2e-05	3e-05	2e-05	1e-05	0.99992	0.0963625	0	0	0.00436634	0.899271	0.0963425	-3e-05	-2e-05	0.00435634	-0.100649
NA21094	NA21094	GIH	SAS	2e-05	3e-05	2e-05	1e-05	0.99992	0.0969039	0.00835753	0	0.0167126	0.878026	0.0968839	0.00832753	-2e-05	0.0167026	-0.121894
NA21095	NA21095	GIH	SAS	0.109136	3e-05	2e-05	0.001071	0.889743	0.104923	0	0.00966853	0.00870939	0.876699	-0.0042127	-3e-05	0.00964853	0.00763839	-0.0130442
NA21097	NA21097	GIH	SAS	0.171725	3e-05	2e-05	0.002832	0.825394	0.133414	0.0121919	0	0.0184579	0.835936	-0.0383106	0.0121619	-2e-05	0.0156259	0.0105417
NA21098	NA21098	GIH	SAS	2e-05	3e-05	2e-05	0.011147	0.988783	0.118223	0.00456094	0.0117901	0	0.865426	0.118203	0.00453094	0.0117701	-0.011147	-0.123357
NA21099	NA21099	GIH	SAS	0.043611	3e-05	2e-05	1e-05	0.956328	0.140895	0.00575889	0	0.00488994	0.848456	0.0972844	0.00572889	-2e-05	0.00487994	-0.107872
NA21100	NA21100	GIH	SAS	2e-05	3e-05	2e-05	1e-05	0.99992	0.109689	0.00895133	0	0.0114107	0.869949	0.109669	0.00892133	-2e-05	0.0114007	-0.129971
NA21101	NA21101	GIH	SAS	0.045671	3e-05	0.015219	0.002366	0.936715	0.126083	0.00757164	0	0.0115812	0.854764	0.0804119	0.00754164	-0.015219	0.00921516	-0.0819507
NA21103	NA21103	GIH	SAS	0.0081	3e-05	2e-05	1e-05	0.99184	0.10701	0.0114875	0	0.00545691	0.876046	0.09891	0.0114575	-2e-05	0.00544691	-0.115794
NA21105	NA21105	GIH	SAS	0.084052	3e-05	0.00182	1e-05	0.914088	0.164504	0.00318228	0	0	0.832314	0.0804515	0.00315228	-0.00182	-1e-05	-0.0817738
NA21107	NA21107	GIH	SAS	0.027586	3e-05	2e-05	1e-05	0.972354	0.139856	0.0069826	0	0.000991084	0.85217	0.11227	0.0069526	-2e-05	0.000981084	-0.120184
NA21108	NA21108	GIH	SAS	0.280349	3e-05	0.000152	0.015477	0.703991	0.296222	0.0129719	0	0.0245585	0.666247	0.0158733	0.0129419	-0.000152	0.00908149	-0.0377436
NA21110	NA21110	GIH	SAS	0.030258	3e-05	2e-05	1e-05	0.969682	0.119881	0	0	0	0.880119	0.0896232	-3e-05	-2e-05	-1e-05	-0.0895632
NA21111	NA21111	GIH	SAS	0.043066	3e-05	2e-05	0.007228	0.949656	0.124064	0.00453476	0.00953987	0.0175316	0.84433	0.0809979	0.00450476	0.00951987	0.0103036	-0.105326
NA21112	NA21112	GIH	SAS	0.0227	3e-05	0.009226	1e-05	0.968034	0.107931	0.00450005	0	0.0165197	0.87105	0.0852306	0.00447005	-0.009226	0.0165097	-0.0969843
NA21113	NA21113	GIH	SAS	2e-05	3e-05	2e-05	1e-05	0.99992	0.112908	0.00743642	0.0023434	0	0.877312	0.112888	0.00740642	0.0023234	-1e-05	-0.122608
NA21114	NA21114	GIH	SAS	0.064176	3e-05	2e-05	0.004287	0.931487	0.138155	0.00327852	0.000303908	0.00140468	0.856858	0.0739793	0.00324852	0.000283908	-0.00288232	-0.0746294
NA21115	NA21115	GIH	SAS	0.018314	3e-05	2e-05	1e-05	0.981626	0.122297	0.00259512	0	0.00889809	0.86621	0.103983	0.00256512	-2e-05	0.00888809	-0.115416
NA21116	NA21116	GIH	SAS	0.126551	3e-05	0.007516	0.009217	0.856687	0.158011	0.00502584	0.00680954	0.0160776	0.814075	0.0314605	0.00499584	-0.000706464	0.00686065	-0.0426115
NA21117	NA21117	GIH	SAS	0.036891	3e-05	0.001279	0.004008	0.957792	0.130155	0	0	0.0143856	0.85546	0.0932636	-3e-05	-0.001279	0.0103776	-0.102332
NA21120	NA21120	GIH	SAS	0.162536	3e-05	2e-05	0.008465	0.828949	0.180358	0.0062591	0	0.0153749	0.798008	0.0178218	0.0062291	-2e-05	0.00690994	-0.0309409
NA21122	NA21122	GIH	SAS	0.023923	3e-05	0.001217	1e-05	0.974821	0.126155	0	0.0108501	0	0.862995	0.102232	-3e-05	0.00963308	-1e-05	-0.111826
NA21124	NA21124	GIH	SAS	0.005779	3e-05	0.014426	1e-05	0.979755	0.108462	0	0	0.00855934	0.882979	0.102683	-3e-05	-0.014426	0.00854934	-0.096776
NA21125	NA21125	GIH	SAS	0.024693	3e-05	2e-05	1e-05	0.975246	0.115773	0.00208944	3.78848e-06	0.00289748	0.879236	0.0910799	0.00205944	-1.62115e-05	0.00288748	-0.0960097
NA21126	NA21126	GIH	SAS	0.002694	3e-05	2e-05	1e-05	0.997246	0.107251	0.00606987	0	0.017676	0.869003	0.104557	0.00603987	-2e-05	0.017666	-0.128243
NA21127	NA21127	GIH	SAS	0.00751	3e-05	0.014889	1e-05	0.977561	0.112081	0.00852256	0.00234185	0	0.877054	0.104571	0.00849256	-0.0125472	-1e-05	-0.100507
NA21129	NA21129	GIH	SAS	2e-05	3e-05	0.000847	1e-05	0.999093	0.099473	0	0.011394	0	0.889133	0.099453	-3e-05	0.010547	-1e-05	-0.10996
NA21130	NA21130	GIH	SAS	0.032052	3e-05	2e-05	1e-05	0.967888	0.148924	0.00288637	0	0	0.84819	0.116872	0.00285637	-2e-05	-1e-05	-0.119698
NA21133	NA21133	GIH	SAS	0.037738	3e-05	0.00614	0.01002	0.946073	0.130252	0	0	0.0088983	0.860849	0.0925145	-3e-05	-0.00614	-0.0011217	-0.0852238
NA21135	NA21135	GIH	SAS	2e-05	3e-05	2e-05	1e-05	0.99992	0.117478	0.00631261	0	0.0117339	0.864475	0.117458	0.00628261	-2e-05	0.0117239	-0.135445
NA21137	NA21137	GIH	SAS	0.049369	3e-05	2e-05	1e-05	0.950571	0.118879	0.00652958	0	0.0121379	0.862453	0.06951	0.00649958	-2e-05	0.0121279	-0.0881175
NA21142	NA21142	GIH	SAS	0.014378	3e-05	0.003669	1e-05	0.981913	0.124206	0	0	0.00240997	0.873384	0.109828	-3e-05	-0.003669	0.00239997	-0.108529
NA21143	NA21143	GIH	SAS	0.003802	3e-05	0.010258	1e-05	0.9859	0.0949788	0	0	0.0205499	0.884471	0.0911768	-3e-05	-0.010258	0.0205399	-0.101429
NA21144	NA21144	GIH	SAS	0.008476	3e-05	0.008046	1e-05	0.983438	0.105624	0.0098302	0.00287246	0	0.881674	0.0971475	0.0098002	-0.00517354	-1e-05	-0.101764
														DIFF_EUR	DIFF_AFR	DIFF_EAS	DIFF_AMR	DIFF_SAS
													Mean	-0.00215495	0.00423921	0.00201289	0.00135427	-0.0054514
													STDEV	0.037363	0.0102394	0.0126238	0.0211475	0.0286519
