# Supplementary material for: Development and Application of Genetic Ancestry Reconstruction Methods to Study Diversity of Patient-Derived Models in the NCI PDXNet Consortium
Source: Cancer Res Commun. 2024 Aug 16;4(8):2147–52. doi: 10.1158/2767-9764.CRC-23-0417 (PMC11328913; doi:10.1158/2767-9764.CRC-23-0417)
Supplement: Table S5 — Mean and Stdev of differences for 5 continental ancestral estimations between SNPWeights Panel and 1000Genomes K=10 Admixture Estimates by individual's super-population designation. [file crc-23-0417_table_s5_supps5.xlsx]

## Sheet: Sheet1
Table S6: Mean and Stdev of differences for 5 continental ancestral estimations between SNPWeights Panel and 1000Genomes K=10 Admixture Estimates by individual's super-population designation.
Individuals		Ancestral Estimate Differences - Mean(Stdev)
POP	N	AFR		AMR		EAS		EUR		SAS
AFR	161	-0.00972673	(0.012)	0.00426034	(0.006)	0.0018286	(0.007)	-0.00155556	(0.012)	0.00519332	(0.009)
AMR	324	0.009	(0.008)	-0.016	(0.019)	-0.002	(0.012)	0.008	(0.014)	0.001	(0.012)
EAS	2	0.005	(0.007)	-0.016	(0.002)	0.004	(0.010)	-0.002	(0.004)	0.001	(0.004)
EUR	109	0	(0.003)	0.039	(0.013)	0.02	(0.013)	-0.071	(0.023)	0.011	(0.011)
SAS	333	0.008	(0.006)	0.004	(0.008)	0	(0.001)	0.01	(0.040)	0.022	(0.040)
